# Supplementary material for: Proposing a novel molecular subtyping scheme for predicting distant recurrence-free survival in breast cancer post-neoadjuvant chemotherapy with close correlation to metabolism and senescence
Source: Front Endocrinol (Lausanne). 2023 Oct 12;14:1265520. doi: 10.3389/fendo.2023.1265520 (PMC10602753; doi:10.3389/fendo.2023.1265520)
Supplement: Supplementary file 1 [file Table_1.xlsx]

## Sheet: Supplementary Table 1
Supplementary Table 1： 3048 gene perturbation RNA-seq datasets used in GPSA databse.
Dataset	gene	ENSEMBL	nSample	celline	method	accession	Datasource
D10001_ZFX	ZFX	ENSG00000005889	6	C4-2B	RNAi_interference	ENCSR244ZVP	ENCODE
D10002_AARS1	AARS1	ENSG00000090861	4	HepG2	RNAi_interference	ENCSR547NWD	ENCODE
D10003_AATF	AATF	ENSG00000275700	4	HepG2	RNAi_interference	ENCSR424YSV	ENCODE
D10004_ABCF1	ABCF1	ENSG00000204574	4	HepG2	RNAi_interference	ENCSR610VTA	ENCODE
D10005_ABT1	ABT1	ENSG00000146109	4	HepG2	RNAi_interference	ENCSR756VLW	ENCODE
D10006_ACO1	ACO1	ENSG00000122729	4	HepG2	RNAi_interference	ENCSR511SYK	ENCODE
D10007_ADAR	ADAR	ENSG00000160710	4	HepG2	RNAi_interference	ENCSR104OLN	ENCODE
D10008_AGO1	AGO1	ENSG00000092847	4	HepG2	RNAi_interference	ENCSR533HXS	ENCODE
D10009_AKAP1	AKAP1	ENSG00000121057	4	HepG2	RNAi_interference	ENCSR016IDR	ENCODE
D10010_AKAP8	AKAP8	ENSG00000105127	4	HepG2	RNAi_interference	ENCSR958KSY	ENCODE
D10011_AKAP8L	AKAP8L	ENSG00000011243	4	HepG2	RNAi_interference	ENCSR807ODB	ENCODE
D10012_ANXA2	ANXA2	ENSG00000182718	4	HepG2	CRISPR_deletion	ENCSR862BCF	ENCODE
D10013_APOBEC3C	APOBEC3C	ENSG00000244509	4	HepG2	RNAi_interference	ENCSR012DAF	ENCODE
D10014_AQR	AQR	ENSG00000021776	4	HepG2	RNAi_interference	ENCSR431SXF	ENCODE
D10015_ASCC1	ASCC1	ENSG00000138303	4	HepG2	RNAi_interference	ENCSR193FFA	ENCODE
D10016_ATP5F1C	ATP5F1C	ENSG00000165629	4	HepG2	RNAi_interference	ENCSR713OLV	ENCODE
D10017_AUH	AUH	ENSG00000148090	4	HepG2	RNAi_interference	ENCSR409CSO	ENCODE
D10018_BAZ1A	BAZ1A	ENSG00000198604	4	HepG2	CRISPR_deletion	ENCSR197XHV	ENCODE
D10019_BCCIP	BCCIP	ENSG00000107949	4	HepG2	RNAi_interference	ENCSR570CWH	ENCODE
D10020_BCLAF1	BCLAF1	ENSG00000029363	4	HepG2	RNAi_interference	ENCSR481AYC	ENCODE
D10021_BOP1	BOP1	ENSG00000261236	4	HepG2	RNAi_interference	ENCSR925SYZ	ENCODE
D10022_BUD13	BUD13	ENSG00000137656	4	HepG2	RNAi_interference	ENCSR382QKD	ENCODE
D10023_CACTIN	CACTIN	ENSG00000105298	4	HepG2	CRISPR_deletion	ENCSR865WQR	ENCODE
D10024_CALR	CALR	ENSG00000179218	4	HepG2	RNAi_interference	ENCSR040WAK	ENCODE
D10025_CCAR1	CCAR1	ENSG00000060339	4	HepG2	RNAi_interference	ENCSR081IAO	ENCODE
D10026_CCAR2	CCAR2	ENSG00000158941	4	HepG2	RNAi_interference	ENCSR237IWZ	ENCODE
D10027_POLR1G	POLR1G	ENSG00000117877	4	HepG2	CRISPR_deletion	ENCSR400XYB	ENCODE
D10028_CDC40	CDC40	ENSG00000168438	4	HepG2	CRISPR_deletion	ENCSR278NFF	ENCODE
D10029_CELF1	CELF1	ENSG00000149187	4	HepG2	RNAi_interference	ENCSR695XOD	ENCODE
D10030_CENPI	CENPI	ENSG00000102384	4	HepG2	CRISPR_deletion	ENCSR603TOC	ENCODE
D10031_CHD3	CHD3	ENSG00000170004	4	HepG2	CRISPR_deletion	ENCSR242DBX	ENCODE
D10032_CHTOP	CHTOP	ENSG00000160679	4	HepG2	CRISPR_deletion	ENCSR298AQX	ENCODE
D10033_CIRBP	CIRBP	ENSG00000099622	4	HepG2	RNAi_interference	ENCSR230ORC	ENCODE
D10034_CIRBP	CIRBP	ENSG00000099622	4	HepG2	CRISPR_deletion	ENCSR010XIH	ENCODE
D10035_CIZ1	CIZ1	ENSG00000148337	4	HepG2	CRISPR_deletion	ENCSR749QMU	ENCODE
D10036_CKAP4	CKAP4	ENSG00000136026	4	HepG2	RNAi_interference	ENCSR269SJB	ENCODE
D10037_CNOT10	CNOT10	ENSG00000182973	4	HepG2	CRISPR_deletion	ENCSR002NQQ	ENCODE
D10038_CNOT7	CNOT7	ENSG00000198791	4	HepG2	RNAi_interference	ENCSR274KWA	ENCODE
D10039_CNOT7	CNOT7	ENSG00000198791	4	HepG2	CRISPR_deletion	ENCSR836XZH	ENCODE
D10040_CPSF6	CPSF6	ENSG00000111605	4	HepG2	RNAi_interference	ENCSR676EKU	ENCODE
D10041_CPSF7	CPSF7	ENSG00000149532	4	HepG2	RNAi_interference	ENCSR594DNW	ENCODE
D10042_CSTF1	CSTF1	ENSG00000101138	4	HepG2	CRISPR_deletion	ENCSR751TUX	ENCODE
D10043_CSTF2	CSTF2	ENSG00000101811	4	HepG2	RNAi_interference	ENCSR815JDY	ENCODE
D10044_CSTF2T	CSTF2T	ENSG00000177613	4	HepG2	RNAi_interference	ENCSR914WQV	ENCODE
D10045_CTCF	CTCF	ENSG00000102974	4	HepG2	CRISPR_deletion	ENCSR871XPX	ENCODE
D10046_CXXC1	CXXC1	ENSG00000154832	4	HepG2	CRISPR_deletion	ENCSR666FOS	ENCODE
D10047_DAZAP1	DAZAP1	ENSG00000071626	4	HepG2	RNAi_interference	ENCSR840QFR	ENCODE
D10048_DAZAP1	DAZAP1	ENSG00000071626	4	HepG2	RNAi_interference	ENCSR220TBR	ENCODE
D10049_DDX1	DDX1	ENSG00000079785	4	HepG2	RNAi_interference	ENCSR070LJO	ENCODE
D10050_DDX19B	DDX19B	ENSG00000157349	4	HepG2	RNAi_interference	ENCSR312SFA	ENCODE
D10051_DDX20	DDX20	ENSG00000064703	4	HepG2	CRISPR_deletion	ENCSR429OUR	ENCODE
D10052_DDX21	DDX21	ENSG00000165732	4	HepG2	RNAi_interference	ENCSR485ZTC	ENCODE
D10053_DDX21	DDX21	ENSG00000165732	4	HepG2	CRISPR_deletion	ENCSR231RKU	ENCODE
D10054_DDX24	DDX24	ENSG00000089737	4	HepG2	RNAi_interference	ENCSR300IEW	ENCODE
D10055_DDX27	DDX27	ENSG00000124228	4	HepG2	RNAi_interference	ENCSR210RWL	ENCODE
D10056_DDX28	DDX28	ENSG00000182810	4	HepG2	RNAi_interference	ENCSR222CSF	ENCODE
D10057_DDX39B	DDX39B	ENSG00000198563	4	HepG2	CRISPR_deletion	ENCSR175OSV	ENCODE
D10058_DDX3X	DDX3X	ENSG00000215301	4	HepG2	RNAi_interference	ENCSR637JLM	ENCODE
D10059_DDX47	DDX47	ENSG00000213782	4	HepG2	RNAi_interference	ENCSR388CNS	ENCODE
D10060_DDX5	DDX5	ENSG00000108654	4	HepG2	RNAi_interference	ENCSR808FBR	ENCODE
D10061_DDX51	DDX51	ENSG00000185163	4	HepG2	CRISPR_deletion	ENCSR080NRY	ENCODE
D10062_DDX52	DDX52	ENSG00000278053	4	HepG2	RNAi_interference	ENCSR913ZWR	ENCODE
D10063_DDX55	DDX55	ENSG00000111364	4	HepG2	RNAi_interference	ENCSR964YTW	ENCODE
D10064_DDX59	DDX59	ENSG00000118197	4	HepG2	RNAi_interference	ENCSR598GKQ	ENCODE
D10065_DDX6	DDX6	ENSG00000110367	4	HepG2	RNAi_interference	ENCSR147ZBD	ENCODE
D10066_DHX30	DHX30	ENSG00000132153	4	HepG2	RNAi_interference	ENCSR853PBF	ENCODE
D10067_DICER1	DICER1	ENSG00000100697	4	HepG2	CRISPR_deletion	ENCSR428WVZ	ENCODE
D10068_DKC1	DKC1	ENSG00000130826	4	HepG2	RNAi_interference	ENCSR118KUN	ENCODE
D10069_DNAJC2	DNAJC2	ENSG00000105821	4	HepG2	RNAi_interference	ENCSR004OSI	ENCODE
D10070_DNAJC21	DNAJC21	ENSG00000168724	4	HepG2	RNAi_interference	ENCSR385KOY	ENCODE
D10071_DNMT3B	DNMT3B	ENSG00000088305	4	HepG2	CRISPR_deletion	ENCSR290GUQ	ENCODE
D10072_DUS3L	DUS3L	ENSG00000141994	4	HepG2	CRISPR_deletion	ENCSR020EBN	ENCODE
D10073_E4F1	E4F1	ENSG00000167967	4	HepG2	CRISPR_deletion	ENCSR308EYT	ENCODE
D10074_EEF2	EEF2	ENSG00000167658	4	HepG2	RNAi_interference	ENCSR477TRX	ENCODE
D10075_EFTUD2	EFTUD2	ENSG00000108883	4	HepG2	RNAi_interference	ENCSR620OKS	ENCODE
D10076_EIF2B3	EIF2B3	ENSG00000070785	4	HepG2	CRISPR_deletion	ENCSR312UYN	ENCODE
D10077_EIF2S1	EIF2S1	ENSG00000134001	4	HepG2	RNAi_interference	ENCSR861ENA	ENCODE
D10078_EIF2S2	EIF2S2	ENSG00000125977	4	HepG2	RNAi_interference	ENCSR110HAA	ENCODE
D10079_EIF3D	EIF3D	ENSG00000100353	4	HepG2	RNAi_interference	ENCSR788HVK	ENCODE
D10080_EIF3G	EIF3G	ENSG00000130811	4	HepG2	RNAi_interference	ENCSR778AJO	ENCODE
D10081_EIF3H	EIF3H	ENSG00000147677	4	HepG2	CRISPR_deletion	ENCSR733MVT	ENCODE
D10082_EIF3H	EIF3H	ENSG00000147677	4	HepG2	CRISPR_deletion	ENCSR964YLV	ENCODE
D10083_EIF4A3	EIF4A3	ENSG00000141543	4	HepG2	RNAi_interference	ENCSR957EEG	ENCODE
D10084_EIF4A3	EIF4A3	ENSG00000141543	4	HepG2	CRISPR_deletion	ENCSR999MAE	ENCODE
D10085_EIF4B	EIF4B	ENSG00000063046	4	HepG2	RNAi_interference	ENCSR313CHR	ENCODE
D10086_EIF4B	EIF4B	ENSG00000063046	4	HepG2	CRISPR_deletion	ENCSR323OPW	ENCODE
D10087_EIF4E	EIF4E	ENSG00000151247	4	HepG2	CRISPR_deletion	ENCSR294DOR	ENCODE
D10088_EIF4G1	EIF4G1	ENSG00000114867	4	HepG2	RNAi_interference	ENCSR509LIV	ENCODE
D10089_EIF4G2	EIF4G2	ENSG00000110321	4	HepG2	RNAi_interference	ENCSR152MON	ENCODE
D10090_ELAVL1	ELAVL1	ENSG00000066044	4	HepG2	CRISPR_deletion	ENCSR659DRE	ENCODE
D10091_ERN1	ERN1	ENSG00000178607	4	HepG2	CRISPR_deletion	ENCSR005UDT	ENCODE
D10092_ERO1A	ERO1A	ENSG00000197930	4	HepG2	CRISPR_deletion	ENCSR561IMV	ENCODE
D10093_ESF1	ESF1	ENSG00000089048	4	HepG2	RNAi_interference	ENCSR060IWW	ENCODE
D10094_ETF1	ETF1	ENSG00000120705	4	HepG2	RNAi_interference	ENCSR840QOH	ENCODE
D10095_EWSR1	EWSR1	ENSG00000182944	4	HepG2	RNAi_interference	ENCSR532ZPP	ENCODE
D10096_EXOSC10	EXOSC10	ENSG00000171824	4	HepG2	CRISPR_deletion	ENCSR455KXW	ENCODE
D10097_EXOSC2	EXOSC2	ENSG00000130713	4	HepG2	CRISPR_deletion	ENCSR035LEO	ENCODE
D10098_EXOSC9	EXOSC9	ENSG00000123737	4	HepG2	RNAi_interference	ENCSR597IYB	ENCODE
D10099_FAM120A	FAM120A	ENSG00000048828	4	HepG2	RNAi_interference	ENCSR047VPW	ENCODE
D10100_FASTKD2	FASTKD2	ENSG00000118246	4	HepG2	RNAi_interference	ENCSR716WZH	ENCODE
D10101_FBL	FBL	ENSG00000105202	4	HepG2	CRISPR_deletion	ENCSR796HOP	ENCODE
D10102_FIP1L1	FIP1L1	ENSG00000145216	4	HepG2	RNAi_interference	ENCSR116QBU	ENCODE
D10103_FKBP4	FKBP4	ENSG00000004478	4	HepG2	RNAi_interference	ENCSR639LKS	ENCODE
D10104_FMR1	FMR1	ENSG00000102081	4	HepG2	RNAi_interference	ENCSR905HID	ENCODE
D10105_FTO	FTO	ENSG00000140718	4	HepG2	RNAi_interference	ENCSR389HFU	ENCODE
D10106_FUBP1	FUBP1	ENSG00000162613	4	HepG2	RNAi_interference	ENCSR736TAW	ENCODE
D10107_FUBP3	FUBP3	ENSG00000107164	4	HepG2	RNAi_interference	ENCSR755KOM	ENCODE
D10108_FUS	FUS	ENSG00000089280	4	HepG2	RNAi_interference	ENCSR927JXU	ENCODE
D10109_FXR1	FXR1	ENSG00000114416	4	HepG2	RNAi_interference	ENCSR009PPI	ENCODE
D10110_FXR2	FXR2	ENSG00000129245	4	HepG2	CRISPR_deletion	ENCSR147RTA	ENCODE
D10111_G3BP1	G3BP1	ENSG00000145907	4	HepG2	RNAi_interference	ENCSR074UZM	ENCODE
D10112_G3BP2	G3BP2	ENSG00000138757	4	HepG2	RNAi_interference	ENCSR945UYL	ENCODE
D10113_GARS1	GARS1	ENSG00000106105	4	HepG2	CRISPR_deletion	ENCSR474EJY	ENCODE
D10114_GEMIN2	GEMIN2	ENSG00000092208	4	HepG2	CRISPR_deletion	ENCSR333OGA	ENCODE
D10115_GEMIN5	GEMIN5	ENSG00000082516	4	HepG2	RNAi_interference	ENCSR771QMJ	ENCODE
D10116_GLRX3	GLRX3	ENSG00000108010	4	HepG2	CRISPR_deletion	ENCSR400SCX	ENCODE
D10117_RACK1	RACK1	ENSG00000204628	4	HepG2	RNAi_interference	ENCSR116YMU	ENCODE
D10118_GNL3	GNL3	ENSG00000163938	4	HepG2	CRISPR_deletion	ENCSR940FIN	ENCODE
D10119_GPKOW	GPKOW	ENSG00000068394	4	HepG2	RNAi_interference	ENCSR968YWY	ENCODE
D10120_GRSF1	GRSF1	ENSG00000132463	4	HepG2	RNAi_interference	ENCSR674KDQ	ENCODE
D10121_GRWD1	GRWD1	ENSG00000105447	4	HepG2	RNAi_interference	ENCSR850FEH	ENCODE
D10122_GSK3B	GSK3B	ENSG00000082701	4	HepG2	CRISPR_deletion	ENCSR426JCD	ENCODE
D10123_GTF2F1	GTF2F1	ENSG00000125651	4	HepG2	RNAi_interference	ENCSR295XKC	ENCODE
D10124_HDGF	HDGF	ENSG00000143321	4	HepG2	RNAi_interference	ENCSR634KHL	ENCODE
D10125_HLTF	HLTF	ENSG00000071794	4	HepG2	RNAi_interference	ENCSR010ZMZ	ENCODE
D10126_HNRNPA0	HNRNPA0	ENSG00000177733	4	HepG2	RNAi_interference	ENCSR720BPO	ENCODE
D10127_HNRNPA1	HNRNPA1	ENSG00000135486	4	HepG2	RNAi_interference	ENCSR182DAW	ENCODE
D10128_HNRNPA2B1	HNRNPA2B1	ENSG00000122566	4	HepG2	RNAi_interference	ENCSR769GES	ENCODE
D10129_HNRNPAB	HNRNPAB	ENSG00000197451	4	HepG2	RNAi_interference	ENCSR354XQY	ENCODE
D10130_HNRNPC	HNRNPC	ENSG00000092199	4	HepG2	RNAi_interference	ENCSR052IYH	ENCODE
D10131_HNRNPD	HNRNPD	ENSG00000138668	4	HepG2	RNAi_interference	ENCSR660MZN	ENCODE
D10132_HNRNPF	HNRNPF	ENSG00000169813	4	HepG2	CRISPR_deletion	ENCSR599NNK	ENCODE
D10133_HNRNPF	HNRNPF	ENSG00000169813	4	HepG2	RNAi_interference	ENCSR693MZJ	ENCODE
D10134_HNRNPH1	HNRNPH1	ENSG00000169045	4	HepG2	CRISPR_deletion	ENCSR094HEU	ENCODE
D10135_HNRNPK	HNRNPK	ENSG00000165119	4	HepG2	RNAi_interference	ENCSR853ZJS	ENCODE
D10136_HNRNPL	HNRNPL	ENSG00000104824	4	HepG2	RNAi_interference	ENCSR155BMF	ENCODE
D10137_HNRNPLL	HNRNPLL	ENSG00000143889	4	HepG2	RNAi_interference	ENCSR490DYI	ENCODE
D10138_HNRNPM	HNRNPM	ENSG00000099783	4	HepG2	RNAi_interference	ENCSR995JMS	ENCODE
D10139_HNRNPU	HNRNPU	ENSG00000153187	4	HepG2	RNAi_interference	ENCSR308IKH	ENCODE
D10140_HSPD1	HSPD1	ENSG00000144381	4	HepG2	RNAi_interference	ENCSR243IGA	ENCODE
D10141_IFIT2	IFIT2	ENSG00000119922	4	HepG2	CRISPR_deletion	ENCSR144HCM	ENCODE
D10142_IGF2BP1	IGF2BP1	ENSG00000159217	4	HepG2	CRISPR_deletion	ENCSR268XHM	ENCODE
D10143_IGF2BP1	IGF2BP1	ENSG00000159217	4	HepG2	RNAi_interference	ENCSR708GKW	ENCODE
D10144_IGF2BP2	IGF2BP2	ENSG00000073792	4	HepG2	RNAi_interference	ENCSR478FJK	ENCODE
D10145_IGF2BP3	IGF2BP3	ENSG00000136231	4	HepG2	RNAi_interference	ENCSR710NWE	ENCODE
D10146_ILF2	ILF2	ENSG00000143621	4	HepG2	RNAi_interference	ENCSR366FFV	ENCODE
D10147_ILF3	ILF3	ENSG00000129351	4	HepG2	RNAi_interference	ENCSR942MBU	ENCODE
D10148_KHDRBS1	KHDRBS1	ENSG00000121774	4	HepG2	RNAi_interference	ENCSR784FTX	ENCODE
D10149_KHSRP	KHSRP	ENSG00000088247	4	HepG2	RNAi_interference	ENCSR850CKU	ENCODE
D10150_KIF1C	KIF1C	ENSG00000129250	4	HepG2	RNAi_interference	ENCSR182GKG	ENCODE
D10151_KPNB1	KPNB1	ENSG00000108424	4	HepG2	CRISPR_deletion	ENCSR977NJB	ENCODE
D10152_KRR1	KRR1	ENSG00000111615	4	HepG2	RNAi_interference	ENCSR542ESY	ENCODE
D10153_LARP4	LARP4	ENSG00000161813	4	HepG2	RNAi_interference	ENCSR744PAQ	ENCODE
D10154_LARP7	LARP7	ENSG00000174720	4	HepG2	RNAi_interference	ENCSR624FBY	ENCODE
D10155_LIN28B	LIN28B	ENSG00000187772	4	HepG2	RNAi_interference	ENCSR927SLP	ENCODE
D10156_LSM11	LSM11	ENSG00000155858	4	HepG2	RNAi_interference	ENCSR883BXR	ENCODE
D10157_LSM7	LSM7	ENSG00000130332	4	HepG2	CRISPR_deletion	ENCSR120WNJ	ENCODE
D10158_MAGOH	MAGOH	ENSG00000162385	4	HepG2	RNAi_interference	ENCSR746EKS	ENCODE
D10159_MAK16	MAK16	ENSG00000198042	4	HepG2	CRISPR_deletion	ENCSR624YDI	ENCODE
D10160_MARK2	MARK2	ENSG00000072518	4	HepG2	RNAi_interference	ENCSR105OXX	ENCODE
D10161_MATR3	MATR3	ENSG00000015479	4	HepG2	RNAi_interference	ENCSR492UFS	ENCODE
D10162_MECP2	MECP2	ENSG00000169057	4	HepG2	CRISPR_deletion	ENCSR266XKN	ENCODE
D10163_METAP2	METAP2	ENSG00000111142	4	HepG2	RNAi_interference	ENCSR992JGE	ENCODE
D10164_METTL3	METTL3	ENSG00000165819	4	HepG2	CRISPR_deletion	ENCSR884REL	ENCODE
D10165_MORC2	MORC2	ENSG00000133422	4	HepG2	CRISPR_deletion	ENCSR444IOJ	ENCODE
D10166_MSI2	MSI2	ENSG00000153944	4	HepG2	RNAi_interference	ENCSR896MMU	ENCODE
D10167_MTPAP	MTPAP	ENSG00000107951	4	HepG2	RNAi_interference	ENCSR701GSV	ENCODE
D10168_NAA15	NAA15	ENSG00000164134	4	HepG2	RNAi_interference	ENCSR355OQC	ENCODE
D10169_NCBP1	NCBP1	ENSG00000136937	4	HepG2	CRISPR_deletion	ENCSR324GSI	ENCODE
D10170_NCBP2	NCBP2	ENSG00000114503	4	HepG2	RNAi_interference	ENCSR030ARO	ENCODE
D10171_NCL	NCL	ENSG00000115053	4	HepG2	CRISPR_deletion	ENCSR013PBS	ENCODE
D10172_NELFE	NELFE	ENSG00000204356	4	HepG2	RNAi_interference	ENCSR939ZRA	ENCODE
D10173_NIP7	NIP7	ENSG00000132603	4	HepG2	CRISPR_deletion	ENCSR586YGD	ENCODE
D10174_NIP7	NIP7	ENSG00000132603	4	HepG2	RNAi_interference	ENCSR696LLZ	ENCODE
D10175_NKRF	NKRF	ENSG00000186416	4	HepG2	RNAi_interference	ENCSR517JDK	ENCODE
D10176_NOL12	NOL12	ENSG00000273899	4	HepG2	RNAi_interference	ENCSR643UFV	ENCODE
D10177_NOLC1	NOLC1	ENSG00000166197	4	HepG2	CRISPR_deletion	ENCSR959HPB	ENCODE
D10178_NONO	NONO	ENSG00000147140	4	HepG2	RNAi_interference	ENCSR647NYX	ENCODE
D10179_NSUN2	NSUN2	ENSG00000037474	4	HepG2	RNAi_interference	ENCSR629RUG	ENCODE
D10180_NSUN4	NSUN4	ENSG00000117481	4	HepG2	CRISPR_deletion	ENCSR504CPZ	ENCODE
D10181_NUFIP2	NUFIP2	ENSG00000108256	4	HepG2	RNAi_interference	ENCSR584JRB	ENCODE
D10182_NUP35	NUP35	ENSG00000163002	4	HepG2	RNAi_interference	ENCSR457WBK	ENCODE
D10183_NUSAP1	NUSAP1	ENSG00000137804	4	HepG2	RNAi_interference	ENCSR180XTP	ENCODE
D10184_PA2G4	PA2G4	ENSG00000170515	4	HepG2	RNAi_interference	ENCSR028YAQ	ENCODE
D10185_PABPC1	PABPC1	ENSG00000070756	4	HepG2	RNAi_interference	ENCSR910YNJ	ENCODE
D10186_PABPC4	PABPC4	ENSG00000090621	4	HepG2	RNAi_interference	ENCSR455VZH	ENCODE
D10187_PAN2	PAN2	ENSG00000135473	4	HepG2	CRISPR_deletion	ENCSR932GTJ	ENCODE
D10188_PARN	PARN	ENSG00000140694	4	HepG2	RNAi_interference	ENCSR825QXH	ENCODE
D10189_PARP1	PARP1	ENSG00000143799	4	HepG2	CRISPR_deletion	ENCSR202SRN	ENCODE
D10190_PCBP1	PCBP1	ENSG00000169564	4	HepG2	RNAi_interference	ENCSR635FRH	ENCODE
D10191_PCBP2	PCBP2	ENSG00000197111	4	HepG2	RNAi_interference	ENCSR028ITN	ENCODE
D10192_PDCD4	PDCD4	ENSG00000150593	4	HepG2	CRISPR_deletion	ENCSR580XTY	ENCODE
D10193_PES1	PES1	ENSG00000100029	4	HepG2	RNAi_interference	ENCSR496ETJ	ENCODE
D10194_PHF6	PHF6	ENSG00000156531	4	HepG2	RNAi_interference	ENCSR681SMT	ENCODE
D10195_PKM	PKM	ENSG00000067225	4	HepG2	RNAi_interference	ENCSR656DQV	ENCODE
D10196_PNPT1	PNPT1	ENSG00000138035	4	HepG2	RNAi_interference	ENCSR880DEH	ENCODE
D10197_PPIG	PPIG	ENSG00000138398	4	HepG2	RNAi_interference	ENCSR620HAA	ENCODE
D10198_PPIL4	PPIL4	ENSG00000131013	4	HepG2	RNAi_interference	ENCSR851KEX	ENCODE
D10199_PPP1R10	PPP1R10	ENSG00000204569	4	HepG2	CRISPR_deletion	ENCSR695RQF	ENCODE
D10200_PPP1R8	PPP1R8	ENSG00000117751	4	HepG2	CRISPR_deletion	ENCSR592AQT	ENCODE
D10201_PRPF3	PRPF3	ENSG00000117360	4	HepG2	CRISPR_deletion	ENCSR909TFJ	ENCODE
D10202_PRPF39	PRPF39	ENSG00000185246	4	HepG2	CRISPR_deletion	ENCSR511QFJ	ENCODE
D10203_PRPF4	PRPF4	ENSG00000136875	4	HepG2	RNAi_interference	ENCSR466NRW	ENCODE
D10204_PRPF4	PRPF4	ENSG00000136875	4	HepG2	RNAi_interference	ENCSR215FRI	ENCODE
D10205_PRPF6	PRPF6	ENSG00000101161	4	HepG2	RNAi_interference	ENCSR529QEZ	ENCODE
D10206_PRPF8	PRPF8	ENSG00000174231	4	HepG2	RNAi_interference	ENCSR998MZP	ENCODE
D10207_PSIP1	PSIP1	ENSG00000164985	4	HepG2	RNAi_interference	ENCSR744YVR	ENCODE
D10208_PTBP1	PTBP1	ENSG00000011304	4	HepG2	RNAi_interference	ENCSR064DXG	ENCODE
D10209_PTGES3	PTGES3	ENSG00000110958	4	HepG2	CRISPR_deletion	ENCSR528LDT	ENCODE
D10210_PUF60	PUF60	ENSG00000179950	4	HepG2	RNAi_interference	ENCSR648BSC	ENCODE
D10211_PUM1	PUM1	ENSG00000134644	4	HepG2	RNAi_interference	ENCSR945XKW	ENCODE
D10212_PUM2	PUM2	ENSG00000055917	4	HepG2	RNAi_interference	ENCSR210DML	ENCODE
D10213_PUS1	PUS1	ENSG00000177192	4	HepG2	RNAi_interference	ENCSR296ERI	ENCODE
D10214_QKI	QKI	ENSG00000112531	4	HepG2	RNAi_interference	ENCSR330YOU	ENCODE
D10215_RAE1	RAE1	ENSG00000101146	4	HepG2	CRISPR_deletion	ENCSR723QPD	ENCODE
D10216_RAVER1	RAVER1	ENSG00000161847	4	HepG2	RNAi_interference	ENCSR576GOW	ENCODE
D10217_RBM14	RBM14	ENSG00000239306	4	HepG2	CRISPR_deletion	ENCSR166MWM	ENCODE
D10218_RBM15	RBM15	ENSG00000162775	4	HepG2	RNAi_interference	ENCSR599PXD	ENCODE
D10219_RBM17	RBM17	ENSG00000134453	4	HepG2	RNAi_interference	ENCSR385TMY	ENCODE
D10220_RBM19	RBM19	ENSG00000122965	4	HepG2	CRISPR_deletion	ENCSR532IHF	ENCODE
D10221_RBM22	RBM22	ENSG00000086589	4	HepG2	RNAi_interference	ENCSR330KHN	ENCODE
D10222_RBM25	RBM25	ENSG00000119707	4	HepG2	RNAi_interference	ENCSR610AEI	ENCODE
D10223_RBM27	RBM27	ENSG00000091009	4	HepG2	RNAi_interference	ENCSR222SMI	ENCODE
D10224_RBM39	RBM39	ENSG00000131051	4	HepG2	RNAi_interference	ENCSR760EGM	ENCODE
D10225_RBM47	RBM47	ENSG00000163694	4	HepG2	RNAi_interference	ENCSR711ZJQ	ENCODE
D10226_RCC2	RCC2	ENSG00000179051	4	HepG2	RNAi_interference	ENCSR685JXU	ENCODE
D10227_RECQL	RECQL	ENSG00000004700	4	HepG2	RNAi_interference	ENCSR572AMC	ENCODE
D10228_RNF187	RNF187	ENSG00000168159	4	HepG2	CRISPR_deletion	ENCSR637CZY	ENCODE
D10229_RPL11	RPL11	ENSG00000142676	4	HepG2	CRISPR_deletion	ENCSR702LIH	ENCODE
D10230_RPL18	RPL18	ENSG00000063177	4	HepG2	CRISPR_deletion	ENCSR468LEL	ENCODE
D10231_RPL23A	RPL23A	ENSG00000198242	4	HepG2	CRISPR_deletion	ENCSR925OFV	ENCODE
D10232_RPL28	RPL28	ENSG00000108107	4	HepG2	CRISPR_deletion	ENCSR687ITW	ENCODE
D10233_RPLP0	RPLP0	ENSG00000089157	4	HepG2	CRISPR_deletion	ENCSR000SKS	ENCODE
D10234_RPLP0	RPLP0	ENSG00000089157	4	HepG2	RNAi_interference	ENCSR082YGI	ENCODE
D10235_RPS10	RPS10	ENSG00000124614	4	HepG2	RNAi_interference	ENCSR410UHJ	ENCODE
D10236_RPS19	RPS19	ENSG00000105372	4	HepG2	RNAi_interference	ENCSR486AIO	ENCODE
D10237_RPS2	RPS2	ENSG00000140988	4	HepG2	RNAi_interference	ENCSR667RIA	ENCODE
D10238_RPS25	RPS25	ENSG00000118181	4	HepG2	CRISPR_deletion	ENCSR565ZPZ	ENCODE
D10239_RPS3A	RPS3A	ENSG00000145425	4	HepG2	RNAi_interference	ENCSR118VQR	ENCODE
D10240_RPS5	RPS5	ENSG00000083845	4	HepG2	RNAi_interference	ENCSR838SMC	ENCODE
D10241_RRP9	RRP9	ENSG00000114767	4	HepG2	RNAi_interference	ENCSR471GIS	ENCODE
D10242_RTF1	RTF1	ENSG00000137815	4	HepG2	RNAi_interference	ENCSR906WTM	ENCODE
D10243_RYBP	RYBP	ENSG00000163602	4	HepG2	CRISPR_deletion	ENCSR439TMT	ENCODE
D10244_SAFB	SAFB	ENSG00000160633	4	HepG2	CRISPR_deletion	ENCSR416YFB	ENCODE
D10245_SAFB2	SAFB2	ENSG00000130254	4	HepG2	RNAi_interference	ENCSR110ZYD	ENCODE
D10246_SART3	SART3	ENSG00000075856	4	HepG2	RNAi_interference	ENCSR011BBS	ENCODE
D10247_SBDS	SBDS	ENSG00000126524	4	HepG2	RNAi_interference	ENCSR343DHN	ENCODE
D10248_SERBP1	SERBP1	ENSG00000142864	4	HepG2	RNAi_interference	ENCSR820ROH	ENCODE
D10249_SF1	SF1	ENSG00000168066	4	HepG2	RNAi_interference	ENCSR644AIM	ENCODE
D10250_SF3A1	SF3A1	ENSG00000099995	4	HepG2	CRISPR_deletion	ENCSR556TJU	ENCODE
D10251_SF3A3	SF3A3	ENSG00000183431	4	HepG2	RNAi_interference	ENCSR374NMJ	ENCODE
D10252_SF3B1	SF3B1	ENSG00000115524	4	HepG2	RNAi_interference	ENCSR896CFV	ENCODE
D10253_SF3B4	SF3B4	ENSG00000143368	4	HepG2	RNAi_interference	ENCSR148MQK	ENCODE
D10254_SFPQ	SFPQ	ENSG00000116560	4	HepG2	RNAi_interference	ENCSR782MXN	ENCODE
D10255_SLBP	SLBP	ENSG00000163950	4	HepG2	RNAi_interference	ENCSR519KXM	ENCODE
D10256_SLTM	SLTM	ENSG00000137776	4	HepG2	RNAi_interference	ENCSR185JGT	ENCODE
D10257_SMAD2	SMAD2	ENSG00000175387	4	HepG2	CRISPR_deletion	ENCSR036ANR	ENCODE
D10258_SMAD4	SMAD4	ENSG00000141646	4	HepG2	CRISPR_deletion	ENCSR700FWD	ENCODE
D10259_SMAD5	SMAD5	ENSG00000113658	4	HepG2	CRISPR_deletion	ENCSR383QYT	ENCODE
D10260_SMN1	SMN1	ENSG00000172062	4	HepG2	RNAi_interference	ENCSR090UMI	ENCODE
D10261_SMNDC1	SMNDC1	ENSG00000119953	4	HepG2	RNAi_interference	ENCSR995ZGJ	ENCODE
D10262_SND1	SND1	ENSG00000197157	4	HepG2	RNAi_interference	ENCSR398LZW	ENCODE
D10263_SNRNP200	SNRNP200	ENSG00000144028	4	HepG2	RNAi_interference	ENCSR003LSA	ENCODE
D10264_SNRNP70	SNRNP70	ENSG00000104852	4	HepG2	RNAi_interference	ENCSR635BOO	ENCODE
D10265_SNRPC	SNRPC	ENSG00000124562	4	HepG2	CRISPR_deletion	ENCSR005RUR	ENCODE
D10266_SRFBP1	SRFBP1	ENSG00000151304	4	HepG2	RNAi_interference	ENCSR153GKS	ENCODE
D10267_SRP68	SRP68	ENSG00000167881	4	HepG2	RNAi_interference	ENCSR167JPY	ENCODE
D10268_SRPK2	SRPK2	ENSG00000135250	4	HepG2	CRISPR_deletion	ENCSR929EIP	ENCODE
D10269_SRSF1	SRSF1	ENSG00000136450	4	HepG2	RNAi_interference	ENCSR094KBY	ENCODE
D10270_SRSF3	SRSF3	ENSG00000112081	4	HepG2	RNAi_interference	ENCSR376FGR	ENCODE
D10271_SRSF5	SRSF5	ENSG00000100650	4	HepG2	RNAi_interference	ENCSR781YNI	ENCODE
D10272_SRSF5	SRSF5	ENSG00000100650	4	HepG2	RNAi_interference	ENCSR447UCG	ENCODE
D10273_SRSF7	SRSF7	ENSG00000115875	4	HepG2	CRISPR_deletion	ENCSR845MNM	ENCODE
D10274_SRSF7	SRSF7	ENSG00000115875	4	HepG2	RNAi_interference	ENCSR017PRS	ENCODE
D10275_SRSF9	SRSF9	ENSG00000111786	4	HepG2	CRISPR_deletion	ENCSR814JQP	ENCODE
D10276_SRSF9	SRSF9	ENSG00000111786	4	HepG2	RNAi_interference	ENCSR597XHH	ENCODE
D10277_SSB	SSB	ENSG00000138385	4	HepG2	RNAi_interference	ENCSR278CHI	ENCODE
D10278_SSRP1	SSRP1	ENSG00000149136	4	HepG2	RNAi_interference	ENCSR422JMS	ENCODE
D10279_STAU1	STAU1	ENSG00000124214	4	HepG2	RNAi_interference	ENCSR124KCF	ENCODE
D10280_STAU2	STAU2	ENSG00000040341	4	HepG2	CRISPR_deletion	ENCSR279MNU	ENCODE
D10281_STIP1	STIP1	ENSG00000168439	4	HepG2	RNAi_interference	ENCSR871BXO	ENCODE
D10282_SUB1	SUB1	ENSG00000113387	4	HepG2	RNAi_interference	ENCSR997FOT	ENCODE
D10283_SUCLG1	SUCLG1	ENSG00000163541	4	HepG2	RNAi_interference	ENCSR810JYX	ENCODE
D10284_SUGP2	SUGP2	ENSG00000064607	4	HepG2	RNAi_interference	ENCSR837QDN	ENCODE
D10285_SUPT6H	SUPT6H	ENSG00000109111	4	HepG2	RNAi_interference	ENCSR281KCL	ENCODE
D10286_SUPV3L1	SUPV3L1	ENSG00000156502	4	HepG2	RNAi_interference	ENCSR995RPB	ENCODE
D10287_SUZ12	SUZ12	ENSG00000178691	4	HepG2	CRISPR_deletion	ENCSR380LKB	ENCODE
D10288_TAF15	TAF15	ENSG00000270647	4	HepG2	RNAi_interference	ENCSR998RZI	ENCODE
D10289_TAF9	TAF9	ENSG00000273841	4	HepG2	CRISPR_deletion	ENCSR861BRA	ENCODE
D10290_TARDBP	TARDBP	ENSG00000120948	4	HepG2	RNAi_interference	ENCSR527QNC	ENCODE
D10291_TBRG4	TBRG4	ENSG00000136270	4	HepG2	RNAi_interference	ENCSR741YCA	ENCODE
D10292_TFIP11	TFIP11	ENSG00000100109	4	HepG2	RNAi_interference	ENCSR573UBF	ENCODE
D10293_THOC1	THOC1	ENSG00000079134	4	HepG2	CRISPR_deletion	ENCSR636PNL	ENCODE
D10294_TIA1	TIA1	ENSG00000116001	4	HepG2	RNAi_interference	ENCSR057GCF	ENCODE
D10295_TIAL1	TIAL1	ENSG00000151923	4	HepG2	RNAi_interference	ENCSR450VQO	ENCODE
D10296_TRA2A	TRA2A	ENSG00000164548	4	HepG2	RNAi_interference	ENCSR030GZQ	ENCODE
D10297_TRIM56	TRIM56	ENSG00000169871	4	HepG2	RNAi_interference	ENCSR309HXK	ENCODE
D10298_RO60	RO60	ENSG00000116747	4	HepG2	RNAi_interference	ENCSR946OFN	ENCODE
D10299_TUFM	TUFM	ENSG00000178952	4	HepG2	RNAi_interference	ENCSR459EMR	ENCODE
D10300_U2AF1	U2AF1	ENSG00000160201	4	HepG2	RNAi_interference	ENCSR372UWV	ENCODE
D10301_U2AF2	U2AF2	ENSG00000063244	4	HepG2	RNAi_interference	ENCSR426UUG	ENCODE
D10302_U2AF2	U2AF2	ENSG00000063244	4	HepG2	RNAi_interference	ENCSR622MCX	ENCODE
D10303_UBE2L3	UBE2L3	ENSG00000185651	4	HepG2	RNAi_interference	ENCSR424JSU	ENCODE
D10304_UCHL5	UCHL5	ENSG00000116750	4	HepG2	RNAi_interference	ENCSR684HTV	ENCODE
D10305_UPF1	UPF1	ENSG00000005007	4	HepG2	RNAi_interference	ENCSR689MIY	ENCODE
D10306_UPF2	UPF2	ENSG00000151461	4	HepG2	RNAi_interference	ENCSR318OXM	ENCODE
D10307_UTP18	UTP18	ENSG00000011260	4	HepG2	RNAi_interference	ENCSR269ZAO	ENCODE
D10308_UTP3	UTP3	ENSG00000132467	4	HepG2	RNAi_interference	ENCSR910ECL	ENCODE
D10309_WBP11	WBP11	ENSG00000084463	4	HepG2	CRISPR_deletion	ENCSR484QEX	ENCODE
D10310_WDR3	WDR3	ENSG00000065183	4	HepG2	RNAi_interference	ENCSR902VPO	ENCODE
D10311_WDR43	WDR43	ENSG00000163811	4	HepG2	CRISPR_deletion	ENCSR606QVN	ENCODE
D10312_WRN	WRN	ENSG00000165392	4	HepG2	RNAi_interference	ENCSR093FHC	ENCODE
D10313_XPO1	XPO1	ENSG00000082898	4	HepG2	RNAi_interference	ENCSR438UOT	ENCODE
D10314_XPO5	XPO5	ENSG00000124571	4	HepG2	RNAi_interference	ENCSR778RWJ	ENCODE
D10315_XRCC5	XRCC5	ENSG00000079246	4	HepG2	RNAi_interference	ENCSR732IYM	ENCODE
D10316_XRCC6	XRCC6	ENSG00000196419	4	HepG2	RNAi_interference	ENCSR500WHE	ENCODE
D10317_XRCC6	XRCC6	ENSG00000196419	4	HepG2	CRISPR_deletion	ENCSR312VLS	ENCODE
D10318_XRN1	XRN1	ENSG00000114127	4	HepG2	RNAi_interference	ENCSR676SDU	ENCODE
D10319_XRN2	XRN2	ENSG00000088930	4	HepG2	RNAi_interference	ENCSR347ZHQ	ENCODE
D10320_YBX1	YBX1	ENSG00000065978	4	HepG2	CRISPR_deletion	ENCSR548OTL	ENCODE
D10321_YBX3	YBX3	ENSG00000060138	4	HepG2	RNAi_interference	ENCSR494VSD	ENCODE
D10322_YTHDC2	YTHDC2	ENSG00000047188	4	HepG2	RNAi_interference	ENCSR289HOV	ENCODE
D10323_YWHAG	YWHAG	ENSG00000170027	4	HepG2	RNAi_interference	ENCSR204QKA	ENCODE
D10324_ZC3H11A	ZC3H11A	ENSG00000058673	4	HepG2	CRISPR_deletion	ENCSR544LEZ	ENCODE
D10325_ZC3H8	ZC3H8	ENSG00000144161	4	HepG2	RNAi_interference	ENCSR184YDW	ENCODE
D10326_ZC3H8	ZC3H8	ENSG00000144161	4	HepG2	RNAi_interference	ENCSR696JWA	ENCODE
D10327_ZNF106	ZNF106	ENSG00000103994	4	HepG2	CRISPR_deletion	ENCSR636DVA	ENCODE
D10328_ZNF574	ZNF574	ENSG00000105732	4	HepG2	CRISPR_deletion	ENCSR821GQN	ENCODE
D10329_ZNF622	ZNF622	ENSG00000173545	4	HepG2	RNAi_interference	ENCSR518JXY	ENCODE
D10330_ZRANB2	ZRANB2	ENSG00000132485	4	HepG2	RNAi_interference	ENCSR081QQH	ENCODE
D10331_AARS1	AARS1	ENSG00000090861	4	K562	RNAi_interference	ENCSR599UDS	ENCODE
D10332_ABCF1	ABCF1	ENSG00000204574	4	K562	RNAi_interference	ENCSR721MXZ	ENCODE
D10333_ABT1	ABT1	ENSG00000146109	4	K562	RNAi_interference	ENCSR233UVM	ENCODE
D10334_ADAR	ADAR	ENSG00000160710	4	K562	RNAi_interference	ENCSR164TLB	ENCODE
D10335_AGGF1	AGGF1	ENSG00000164252	4	K562	RNAi_interference	ENCSR812TLY	ENCODE
D10336_AGO2	AGO2	ENSG00000123908	4	K562	RNAi_interference	ENCSR495YSS	ENCODE
D10337_AGO3	AGO3	ENSG00000126070	4	K562	RNAi_interference	ENCSR207QGW	ENCODE
D10338_AKAP1	AKAP1	ENSG00000121057	4	K562	RNAi_interference	ENCSR338CON	ENCODE
D10339_AKAP8	AKAP8	ENSG00000105127	4	K562	RNAi_interference	ENCSR000YYN	ENCODE
D10340_AKAP8L	AKAP8L	ENSG00000011243	4	K562	RNAi_interference	ENCSR809ISU	ENCODE
D10341_APEX1	APEX1	ENSG00000100823	4	K562	CRISPR_deletion	ENCSR989ZNZ	ENCODE
D10342_APOBEC3C	APOBEC3C	ENSG00000244509	4	K562	RNAi_interference	ENCSR963RLK	ENCODE
D10343_AQR	AQR	ENSG00000021776	4	K562	RNAi_interference	ENCSR624OUI	ENCODE
D10344_ARID3A	ARID3A	ENSG00000116017	4	K562	CRISPR_interference	ENCSR898UNK	ENCODE
D10345_ATF3	ATF3	ENSG00000162772	4	K562	CRISPR_interference	ENCSR123IMQ	ENCODE
D10346_ATP5F1C	ATP5F1C	ENSG00000165629	4	K562	RNAi_interference	ENCSR231DXJ	ENCODE
D10347_BARD1	BARD1	ENSG00000138376	4	K562	CRISPR_deletion	ENCSR427KVG	ENCODE
D10348_BCCIP	BCCIP	ENSG00000107949	4	K562	RNAi_interference	ENCSR606QIX	ENCODE
D10349_BCLAF1	BCLAF1	ENSG00000029363	4	K562	RNAi_interference	ENCSR410ZPU	ENCODE
D10350_BOP1	BOP1	ENSG00000261236	4	K562	RNAi_interference	ENCSR775TMW	ENCODE
D10351_BRIX1	BRIX1	ENSG00000113460	4	K562	CRISPR_deletion	ENCSR162HOU	ENCODE
D10352_BUD13	BUD13	ENSG00000137656	4	K562	RNAi_interference	ENCSR267RHP	ENCODE
D10353_CACTIN	CACTIN	ENSG00000105298	4	K562	CRISPR_deletion	ENCSR416WTE	ENCODE
D10354_CCAR1	CCAR1	ENSG00000060339	4	K562	RNAi_interference	ENCSR386YEV	ENCODE
D10355_CCDC124	CCDC124	ENSG00000007080	4	K562	RNAi_interference	ENCSR874ZLI	ENCODE
D10356_POLR1G	POLR1G	ENSG00000117877	4	K562	CRISPR_deletion	ENCSR443BEF	ENCODE
D10357_CDC40	CDC40	ENSG00000168438	4	K562	CRISPR_deletion	ENCSR354DVY	ENCODE
D10358_CEBPZ	CEBPZ	ENSG00000115816	4	K562	CRISPR_deletion	ENCSR637EFF	ENCODE
D10359_CELF1	CELF1	ENSG00000149187	4	K562	RNAi_interference	ENCSR605MFS	ENCODE
D10360_CENPI	CENPI	ENSG00000102384	4	K562	CRISPR_deletion	ENCSR242VKR	ENCODE
D10361_CHTOP	CHTOP	ENSG00000160679	4	K562	CRISPR_deletion	ENCSR913OZW	ENCODE
D10362_CIRBP	CIRBP	ENSG00000099622	4	K562	RNAi_interference	ENCSR056QEW	ENCODE
D10363_CIRBP	CIRBP	ENSG00000099622	4	K562	CRISPR_deletion	ENCSR452KAP	ENCODE
D10364_CITED2	CITED2	ENSG00000164442	4	K562	CRISPR_interference	ENCSR200UDS	ENCODE
D10365_CIZ1	CIZ1	ENSG00000148337	4	K562	CRISPR_deletion	ENCSR765HSN	ENCODE
D10366_CKAP4	CKAP4	ENSG00000136026	4	K562	RNAi_interference	ENCSR952OOP	ENCODE
D10367_CKAP4	CKAP4	ENSG00000136026	4	K562	RNAi_interference	ENCSR940GIC	ENCODE
D10368_CNOT10	CNOT10	ENSG00000182973	4	K562	CRISPR_deletion	ENCSR644LYC	ENCODE
D10369_CNOT2	CNOT2	ENSG00000111596	4	K562	CRISPR_deletion	ENCSR663BBL	ENCODE
D10370_CNOT7	CNOT7	ENSG00000198791	4	K562	RNAi_interference	ENCSR113PYX	ENCODE
D10371_CNOT8	CNOT8	ENSG00000155508	4	K562	RNAi_interference	ENCSR312HJY	ENCODE
D10372_CPEB4	CPEB4	ENSG00000113742	4	K562	RNAi_interference	ENCSR795VAK	ENCODE
D10373_CPSF6	CPSF6	ENSG00000111605	4	K562	RNAi_interference	ENCSR384BDV	ENCODE
D10374_CPSF7	CPSF7	ENSG00000149532	4	K562	RNAi_interference	ENCSR222LRL	ENCODE
D10375_CSTF1	CSTF1	ENSG00000101138	4	K562	CRISPR_deletion	ENCSR529UYQ	ENCODE
D10376_CSTF2	CSTF2	ENSG00000101811	4	K562	RNAi_interference	ENCSR885YOI	ENCODE
D10377_CTBP1	CTBP1	ENSG00000159692	4	K562	CRISPR_interference	ENCSR171RTN	ENCODE
D10378_CTCF	CTCF	ENSG00000102974	4	K562	CRISPR_deletion	ENCSR613LSQ	ENCODE
D10379_CXXC1	CXXC1	ENSG00000154832	4	K562	CRISPR_deletion	ENCSR416NPL	ENCODE
D10380_DAZAP1	DAZAP1	ENSG00000071626	4	K562	RNAi_interference	ENCSR907UTB	ENCODE
D10381_DDX19B	DDX19B	ENSG00000157349	4	K562	RNAi_interference	ENCSR281IUF	ENCODE
D10382_DDX21	DDX21	ENSG00000165732	4	K562	RNAi_interference	ENCSR961WVL	ENCODE
D10383_DDX21	DDX21	ENSG00000165732	4	K562	CRISPR_deletion	ENCSR384LKC	ENCODE
D10384_DDX24	DDX24	ENSG00000089737	4	K562	RNAi_interference	ENCSR067LLB	ENCODE
D10385_DDX27	DDX27	ENSG00000124228	4	K562	RNAi_interference	ENCSR584LDM	ENCODE
D10386_DDX39B	DDX39B	ENSG00000198563	4	K562	CRISPR_deletion	ENCSR883MTV	ENCODE
D10387_DDX3X	DDX3X	ENSG00000215301	4	K562	RNAi_interference	ENCSR000KYM	ENCODE
D10388_DDX47	DDX47	ENSG00000213782	4	K562	RNAi_interference	ENCSR155EZL	ENCODE
D10389_DDX51	DDX51	ENSG00000185163	4	K562	RNAi_interference	ENCSR029LGJ	ENCODE
D10390_DDX6	DDX6	ENSG00000110367	4	K562	CRISPR_deletion	ENCSR298ASI	ENCODE
D10391_DDX6	DDX6	ENSG00000110367	4	K562	RNAi_interference	ENCSR119QWQ	ENCODE
D10392_DHX30	DHX30	ENSG00000132153	4	K562	RNAi_interference	ENCSR345VVZ	ENCODE
D10393_DICER1	DICER1	ENSG00000100697	4	K562	CRISPR_deletion	ENCSR715XCS	ENCODE
D10394_DKC1	DKC1	ENSG00000130826	4	K562	RNAi_interference	ENCSR494UDF	ENCODE
D10395_DLX1	DLX1	ENSG00000144355	4	K562	CRISPR_interference	ENCSR862UHT	ENCODE
D10396_DNAJC2	DNAJC2	ENSG00000105821	4	K562	RNAi_interference	ENCSR577OVP	ENCODE
D10397_DNAJC21	DNAJC21	ENSG00000168724	4	K562	RNAi_interference	ENCSR079LMZ	ENCODE
D10398_DNMT1	DNMT1	ENSG00000130816	4	K562	CRISPR_deletion	ENCSR600OWF	ENCODE
D10399_DPF2	DPF2	ENSG00000133884	4	K562	CRISPR_interference	ENCSR028FBD	ENCODE
D10400_DROSHA	DROSHA	ENSG00000113360	4	K562	RNAi_interference	ENCSR624XHG	ENCODE
D10401_E4F1	E4F1	ENSG00000167967	4	K562	CRISPR_deletion	ENCSR916PCG	ENCODE
D10402_EEF2	EEF2	ENSG00000167658	4	K562	RNAi_interference	ENCSR181RLB	ENCODE
D10403_EFTUD2	EFTUD2	ENSG00000108883	4	K562	RNAi_interference	ENCSR117WLY	ENCODE
D10404_EIF2AK1	EIF2AK1	ENSG00000086232	4	K562	CRISPR_deletion	ENCSR667WZB	ENCODE
D10405_EIF2B3	EIF2B3	ENSG00000070785	4	K562	CRISPR_deletion	ENCSR786OLN	ENCODE
D10406_EIF2S1	EIF2S1	ENSG00000134001	4	K562	RNAi_interference	ENCSR546MBH	ENCODE
D10407_EIF2S2	EIF2S2	ENSG00000125977	4	K562	RNAi_interference	ENCSR076PMZ	ENCODE
D10408_EIF3A	EIF3A	ENSG00000107581	4	K562	RNAi_interference	ENCSR258VGD	ENCODE
D10409_EIF3D	EIF3D	ENSG00000100353	4	K562	RNAi_interference	ENCSR660ETT	ENCODE
D10410_EIF3G	EIF3G	ENSG00000130811	4	K562	RNAi_interference	ENCSR143UET	ENCODE
D10411_EIF4A3	EIF4A3	ENSG00000141543	4	K562	CRISPR_deletion	ENCSR264MSX	ENCODE
D10412_EIF4A3	EIF4A3	ENSG00000141543	4	K562	RNAi_interference	ENCSR961YAG	ENCODE
D10413_EIF4B	EIF4B	ENSG00000063046	4	K562	RNAi_interference	ENCSR774BXV	ENCODE
D10414_EIF4E	EIF4E	ENSG00000151247	4	K562	CRISPR_deletion	ENCSR033XYV	ENCODE
D10415_EIF4G2	EIF4G2	ENSG00000110321	4	K562	RNAi_interference	ENCSR040FSN	ENCODE
D10416_EIF6	EIF6	ENSG00000242372	4	K562	CRISPR_deletion	ENCSR975NHV	ENCODE
D10417_ELAC2	ELAC2	ENSG00000006744	4	K562	CRISPR_deletion	ENCSR715GSX	ENCODE
D10418_ELAVL1	ELAVL1	ENSG00000066044	4	K562	CRISPR_deletion	ENCSR356PRP	ENCODE
D10419_ERF	ERF	ENSG00000105722	4	K562	CRISPR_interference	ENCSR268DNJ	ENCODE
D10420_ERO1A	ERO1A	ENSG00000197930	4	K562	CRISPR_deletion	ENCSR353OQP	ENCODE
D10421_ESF1	ESF1	ENSG00000089048	4	K562	RNAi_interference	ENCSR077BPR	ENCODE
D10422_ETF1	ETF1	ENSG00000120705	4	K562	CRISPR_deletion	ENCSR066ZMF	ENCODE
D10423_EWSR1	EWSR1	ENSG00000182944	4	K562	RNAi_interference	ENCSR831YGP	ENCODE
D10424_EXOSC5	EXOSC5	ENSG00000077348	4	K562	CRISPR_deletion	ENCSR406SEH	ENCODE
D10425_FAM120A	FAM120A	ENSG00000048828	4	K562	RNAi_interference	ENCSR492BKM	ENCODE
D10426_FASTKD2	FASTKD2	ENSG00000118246	4	K562	RNAi_interference	ENCSR608IAI	ENCODE
D10427_FBL	FBL	ENSG00000105202	4	K562	CRISPR_deletion	ENCSR635RAB	ENCODE
D10428_FIP1L1	FIP1L1	ENSG00000145216	4	K562	RNAi_interference	ENCSR511BNY	ENCODE
D10429_FKBP4	FKBP4	ENSG00000004478	4	K562	RNAi_interference	ENCSR379VXW	ENCODE
D10430_FMR1	FMR1	ENSG00000102081	4	K562	RNAi_interference	ENCSR555LCE	ENCODE
D10431_FOXK2	FOXK2	ENSG00000141568	4	K562	CRISPR_interference	ENCSR773VKE	ENCODE
D10432_FOXM1	FOXM1	ENSG00000111206	4	K562	CRISPR_interference	ENCSR701TVL	ENCODE
D10433_FTO	FTO	ENSG00000140718	4	K562	RNAi_interference	ENCSR688GVV	ENCODE
D10434_FUBP3	FUBP3	ENSG00000107164	4	K562	RNAi_interference	ENCSR373KOF	ENCODE
D10435_FUS	FUS	ENSG00000089280	4	K562	RNAi_interference	ENCSR325OOM	ENCODE
D10436_FXR1	FXR1	ENSG00000114416	4	K562	RNAi_interference	ENCSR780YFF	ENCODE
D10437_FXR2	FXR2	ENSG00000129245	4	K562	RNAi_interference	ENCSR139BIJ	ENCODE
D10438_FXR2	FXR2	ENSG00000129245	4	K562	RNAi_interference	ENCSR577XBW	ENCODE
D10439_G3BP1	G3BP1	ENSG00000145907	4	K562	RNAi_interference	ENCSR792CBM	ENCODE
D10440_G3BP2	G3BP2	ENSG00000138757	4	K562	RNAi_interference	ENCSR246SOU	ENCODE
D10441_GARS1	GARS1	ENSG00000106105	4	K562	CRISPR_deletion	ENCSR503VIZ	ENCODE
D10442_GATA1	GATA1	ENSG00000102145	4	K562	CRISPR_interference	ENCSR850LOZ	ENCODE
D10443_GATA2	GATA2	ENSG00000179348	4	K562	CRISPR_interference	ENCSR557BMX	ENCODE
D10444_GEMIN2	GEMIN2	ENSG00000092208	4	K562	CRISPR_deletion	ENCSR039SOI	ENCODE
D10445_GEMIN5	GEMIN5	ENSG00000082516	4	K562	RNAi_interference	ENCSR398GHW	ENCODE
D10446_GLRX3	GLRX3	ENSG00000108010	4	K562	RNAi_interference	ENCSR874DVZ	ENCODE
D10447_GPKOW	GPKOW	ENSG00000068394	4	K562	RNAi_interference	ENCSR967QNT	ENCODE
D10448_GRSF1	GRSF1	ENSG00000132463	4	K562	RNAi_interference	ENCSR835RMN	ENCODE
D10449_GSK3B	GSK3B	ENSG00000082701	4	K562	CRISPR_deletion	ENCSR025XBH	ENCODE
D10450_GSPT2	GSPT2	ENSG00000189369	4	K562	CRISPR_deletion	ENCSR148XGX	ENCODE
D10451_HDGF	HDGF	ENSG00000143321	4	K562	RNAi_interference	ENCSR793QPX	ENCODE
D10452_HINFP	HINFP	ENSG00000172273	4	K562	CRISPR_interference	ENCSR713AEC	ENCODE
D10453_HLTF	HLTF	ENSG00000071794	4	K562	RNAi_interference	ENCSR958NDU	ENCODE
D10454_HMGN3	HMGN3	ENSG00000118418	4	K562	CRISPR_interference	ENCSR160YSN	ENCODE
D10455_HNRNPA0	HNRNPA0	ENSG00000177733	4	K562	RNAi_interference	ENCSR552NBS	ENCODE
D10456_HNRNPA1	HNRNPA1	ENSG00000135486	4	K562	RNAi_interference	ENCSR048BWH	ENCODE
D10457_HNRNPA2B1	HNRNPA2B1	ENSG00000122566	4	K562	RNAi_interference	ENCSR794NUE	ENCODE
D10458_HNRNPAB	HNRNPAB	ENSG00000197451	4	K562	RNAi_interference	ENCSR778WPL	ENCODE
D10459_HNRNPC	HNRNPC	ENSG00000092199	4	K562	RNAi_interference	ENCSR634KBO	ENCODE
D10460_HNRNPC	HNRNPC	ENSG00000092199	4	K562	RNAi_interference	ENCSR470PRV	ENCODE
D10461_HNRNPF	HNRNPF	ENSG00000169813	4	K562	CRISPR_deletion	ENCSR380RRP	ENCODE
D10462_HNRNPF	HNRNPF	ENSG00000169813	4	K562	RNAi_interference	ENCSR392HSJ	ENCODE
D10463_HNRNPK	HNRNPK	ENSG00000165119	4	K562	RNAi_interference	ENCSR529JNJ	ENCODE
D10464_HNRNPL	HNRNPL	ENSG00000104824	4	K562	RNAi_interference	ENCSR563YIS	ENCODE
D10465_HNRNPM	HNRNPM	ENSG00000099783	4	K562	RNAi_interference	ENCSR746NIM	ENCODE
D10466_HNRNPU	HNRNPU	ENSG00000153187	4	K562	RNAi_interference	ENCSR047IUS	ENCODE
D10467_HNRNPU	HNRNPU	ENSG00000153187	4	K562	RNAi_interference	ENCSR732ICL	ENCODE
D10468_HNRNPUL1	HNRNPUL1	ENSG00000105323	4	K562	RNAi_interference	ENCSR034VBA	ENCODE
D10469_HOXB4	HOXB4	ENSG00000182742	4	K562	CRISPR_interference	ENCSR359VJC	ENCODE
D10470_HOXB9	HOXB9	ENSG00000170689	4	K562	CRISPR_interference	ENCSR810RIC	ENCODE
D10471_HSF1	HSF1	ENSG00000185122	4	K562	CRISPR_interference	ENCSR734VBC	ENCODE
D10472_HSPD1	HSPD1	ENSG00000144381	4	K562	RNAi_interference	ENCSR222ABK	ENCODE
D10473_IGF2BP1	IGF2BP1	ENSG00000159217	4	K562	RNAi_interference	ENCSR629EWX	ENCODE
D10474_IGF2BP1	IGF2BP1	ENSG00000159217	4	K562	CRISPR_deletion	ENCSR543LCG	ENCODE
D10475_IGF2BP2	IGF2BP2	ENSG00000073792	4	K562	RNAi_interference	ENCSR952RRH	ENCODE
D10476_IGF2BP3	IGF2BP3	ENSG00000136231	4	K562	RNAi_interference	ENCSR302JQA	ENCODE
D10477_IGF2BP3	IGF2BP3	ENSG00000136231	4	K562	RNAi_interference	ENCSR481YXD	ENCODE
D10478_ILF2	ILF2	ENSG00000143621	4	K562	CRISPR_interference	ENCSR073QLQ	ENCODE
D10479_ILF2	ILF2	ENSG00000143621	4	K562	RNAi_interference	ENCSR126ARZ	ENCODE
D10480_ILF3	ILF3	ENSG00000129351	4	K562	RNAi_interference	ENCSR269HQA	ENCODE
D10481_JUND	JUND	ENSG00000130522	4	K562	CRISPR_interference	ENCSR389OCD	ENCODE
D10482_KHDRBS1	KHDRBS1	ENSG00000121774	4	K562	RNAi_interference	ENCSR023HWI	ENCODE
D10483_KHSRP	KHSRP	ENSG00000088247	4	K562	CRISPR_interference	ENCSR900AQL	ENCODE
D10484_KHSRP	KHSRP	ENSG00000088247	4	K562	RNAi_interference	ENCSR561CBC	ENCODE
D10485_KIF1C	KIF1C	ENSG00000129250	4	K562	RNAi_interference	ENCSR823WTA	ENCODE
D10486_KLF2	KLF2	ENSG00000127528	4	K562	CRISPR_interference	ENCSR620DOP	ENCODE
D10487_KPNB1	KPNB1	ENSG00000108424	4	K562	CRISPR_deletion	ENCSR667FZF	ENCODE
D10488_KRR1	KRR1	ENSG00000111615	4	K562	RNAi_interference	ENCSR244SIO	ENCODE
D10489_LARP4	LARP4	ENSG00000161813	4	K562	RNAi_interference	ENCSR866XLI	ENCODE
D10490_LARP7	LARP7	ENSG00000174720	4	K562	RNAi_interference	ENCSR770OWW	ENCODE
D10491_LARS1	LARS1	ENSG00000133706	4	K562	CRISPR_deletion	ENCSR381NPB	ENCODE
D10492_LDB1	LDB1	ENSG00000198728	4	K562	CRISPR_interference	ENCSR046FQX	ENCODE
D10493_LIN28B	LIN28B	ENSG00000187772	4	K562	RNAi_interference	ENCSR598YQX	ENCODE
D10494_LSM11	LSM11	ENSG00000155858	4	K562	RNAi_interference	ENCSR762FEO	ENCODE
D10495_LSM7	LSM7	ENSG00000130332	4	K562	CRISPR_deletion	ENCSR307KLI	ENCODE
D10496_MAF1	MAF1	ENSG00000179632	4	K562	CRISPR_interference	ENCSR733ROU	ENCODE
D10497_MAGOH	MAGOH	ENSG00000162385	4	K562	RNAi_interference	ENCSR849STR	ENCODE
D10498_MAK16	MAK16	ENSG00000198042	4	K562	RNAi_interference	ENCSR517JHY	ENCODE
D10499_MARK2	MARK2	ENSG00000072518	4	K562	RNAi_interference	ENCSR016OIX	ENCODE
D10500_MATR3	MATR3	ENSG00000015479	4	K562	RNAi_interference	ENCSR792XFP	ENCODE
D10501_MBNL1	MBNL1	ENSG00000152601	4	K562	RNAi_interference	ENCSR222COT	ENCODE
D10502_MEIS2	MEIS2	ENSG00000134138	4	K562	CRISPR_interference	ENCSR733TFF	ENCODE
D10503_METAP2	METAP2	ENSG00000111142	4	K562	RNAi_interference	ENCSR952QDQ	ENCODE
D10504_METTL1	METTL1	ENSG00000037897	4	K562	CRISPR_deletion	ENCSR607SRH	ENCODE
D10505_METTL3	METTL3	ENSG00000165819	4	K562	CRISPR_deletion	ENCSR335KFN	ENCODE
D10506_MITF	MITF	ENSG00000187098	4	K562	CRISPR_interference	ENCSR905SEH	ENCODE
D10507_MORC2	MORC2	ENSG00000133422	4	K562	CRISPR_deletion	ENCSR990DKW	ENCODE
D10508_MSI2	MSI2	ENSG00000153944	4	K562	RNAi_interference	ENCSR169QQW	ENCODE
D10509_MTPAP	MTPAP	ENSG00000107951	4	K562	RNAi_interference	ENCSR631RFX	ENCODE
D10510_MXD3	MXD3	ENSG00000213347	4	K562	CRISPR_interference	ENCSR104JMN	ENCODE
D10511_NAA15	NAA15	ENSG00000164134	4	K562	RNAi_interference	ENCSR945GUR	ENCODE
D10512_NCBP1	NCBP1	ENSG00000136937	4	K562	CRISPR_deletion	ENCSR090SBZ	ENCODE
D10513_NCBP2	NCBP2	ENSG00000114503	4	K562	RNAi_interference	ENCSR361LBE	ENCODE
D10514_NCL	NCL	ENSG00000115053	4	K562	CRISPR_deletion	ENCSR665CVU	ENCODE
D10515_NELFE	NELFE	ENSG00000204356	4	K562	RNAi_interference	ENCSR201WFU	ENCODE
D10516_NFATC1	NFATC1	ENSG00000131196	4	K562	CRISPR_interference	ENCSR381TNV	ENCODE
D10517_NFE2L1	NFE2L1	ENSG00000082641	6	K562	CRISPR_interference	ENCSR385ZTW	ENCODE
D10518_NFYA	NFYA	ENSG00000001167	4	K562	CRISPR_interference	ENCSR096VPS	ENCODE
D10519_NFYB	NFYB	ENSG00000120837	6	K562	CRISPR_interference	ENCSR171KMM	ENCODE
D10520_NIP7	NIP7	ENSG00000132603	4	K562	CRISPR_deletion	ENCSR499IQB	ENCODE
D10521_NIPBL	NIPBL	ENSG00000164190	4	K562	CRISPR_deletion	ENCSR999DVK	ENCODE
D10522_NKRF	NKRF	ENSG00000186416	4	K562	RNAi_interference	ENCSR231PWH	ENCODE
D10523_NOL12	NOL12	ENSG00000273899	4	K562	RNAi_interference	ENCSR227AVS	ENCODE
D10524_NONO	NONO	ENSG00000147140	4	K562	RNAi_interference	ENCSR398HXV	ENCODE
D10525_NPM1	NPM1	ENSG00000181163	4	K562	CRISPR_deletion	ENCSR034NAT	ENCODE
D10526_NR2C2	NR2C2	ENSG00000177463	5	K562	CRISPR_interference	ENCSR808HQN	ENCODE
D10527_NSUN2	NSUN2	ENSG00000037474	4	K562	RNAi_interference	ENCSR829EFL	ENCODE
D10528_NSUN4	NSUN4	ENSG00000117481	4	K562	CRISPR_deletion	ENCSR550VEL	ENCODE
D10529_NSUN5	NSUN5	ENSG00000130305	4	K562	CRISPR_deletion	ENCSR982XTO	ENCODE
D10530_NUSAP1	NUSAP1	ENSG00000137804	4	K562	RNAi_interference	ENCSR927XBT	ENCODE
D10531_PA2G4	PA2G4	ENSG00000170515	4	K562	RNAi_interference	ENCSR309PPC	ENCODE
D10532_PABPC1	PABPC1	ENSG00000070756	4	K562	RNAi_interference	ENCSR192GBD	ENCODE
D10533_PABPC4	PABPC4	ENSG00000090621	4	K562	RNAi_interference	ENCSR047EEG	ENCODE
D10534_PABPN1	PABPN1	ENSG00000100836	4	K562	RNAi_interference	ENCSR416ZJH	ENCODE
D10535_PAPOLA	PAPOLA	ENSG00000090060	4	K562	RNAi_interference	ENCSR368ZRP	ENCODE
D10536_PARP1	PARP1	ENSG00000143799	4	K562	CRISPR_deletion	ENCSR226HQD	ENCODE
D10537_PCBP1	PCBP1	ENSG00000169564	4	K562	RNAi_interference	ENCSR545AIK	ENCODE
D10538_PCBP2	PCBP2	ENSG00000197111	4	K562	RNAi_interference	ENCSR648QFY	ENCODE
D10539_PCBP3	PCBP3	ENSG00000183570	4	K562	CRISPR_deletion	ENCSR105LOV	ENCODE
D10540_PDCD4	PDCD4	ENSG00000150593	4	K562	CRISPR_deletion	ENCSR469UOO	ENCODE
D10541_PES1	PES1	ENSG00000100029	4	K562	RNAi_interference	ENCSR891DYO	ENCODE
D10542_PHF6	PHF6	ENSG00000156531	4	K562	RNAi_interference	ENCSR322XVS	ENCODE
D10543_PKM	PKM	ENSG00000067225	4	K562	RNAi_interference	ENCSR978CSQ	ENCODE
D10544_PNPT1	PNPT1	ENSG00000138035	4	K562	RNAi_interference	ENCSR191VWK	ENCODE
D10545_POLR2A	POLR2A	ENSG00000181222	4	K562	CRISPR_deletion	ENCSR963JFM	ENCODE
D10546_POLR2G	POLR2G	ENSG00000168002	4	K562	CRISPR_deletion	ENCSR580TGX	ENCODE
D10547_PPIG	PPIG	ENSG00000138398	4	K562	RNAi_interference	ENCSR529MBZ	ENCODE
D10548_PPIL4	PPIL4	ENSG00000131013	4	K562	RNAi_interference	ENCSR556FNN	ENCODE
D10549_PPP1R10	PPP1R10	ENSG00000204569	4	K562	CRISPR_deletion	ENCSR439CUH	ENCODE
D10550_PPP1R8	PPP1R8	ENSG00000117751	4	K562	RNAi_interference	ENCSR844QNT	ENCODE
D10551_PRPF3	PRPF3	ENSG00000117360	4	K562	CRISPR_deletion	ENCSR681ELF	ENCODE
D10552_PRPF6	PRPF6	ENSG00000101161	4	K562	RNAi_interference	ENCSR783LUA	ENCODE
D10553_PRPF8	PRPF8	ENSG00000174231	4	K562	CRISPR_deletion	ENCSR320IEK	ENCODE
D10554_PRPF8	PRPF8	ENSG00000174231	4	K562	RNAi_interference	ENCSR137HKS	ENCODE
D10555_PSIP1	PSIP1	ENSG00000164985	4	K562	RNAi_interference	ENCSR611LQB	ENCODE
D10556_PSMA1	PSMA1	ENSG00000129084	4	K562	CRISPR_deletion	ENCSR058MCC	ENCODE
D10557_PTBP1	PTBP1	ENSG00000011304	4	K562	RNAi_interference	ENCSR527IVX	ENCODE
D10558_PTBP1	PTBP1	ENSG00000011304	4	K562	CRISPR_deletion	ENCSR415DJT	ENCODE
D10559_PTBP1	PTBP1	ENSG00000011304	4	K562	RNAi_interference	ENCSR239BCO	ENCODE
D10560_PTGES3	PTGES3	ENSG00000110958	4	K562	CRISPR_deletion	ENCSR728VRY	ENCODE
D10561_PUF60	PUF60	ENSG00000179950	4	K562	RNAi_interference	ENCSR558XNA	ENCODE
D10562_PUM1	PUM1	ENSG00000134644	4	K562	RNAi_interference	ENCSR745WVZ	ENCODE
D10563_PUM2	PUM2	ENSG00000055917	4	K562	RNAi_interference	ENCSR118XYK	ENCODE
D10564_PUS1	PUS1	ENSG00000177192	4	K562	RNAi_interference	ENCSR618IQH	ENCODE
D10565_RAE1	RAE1	ENSG00000101146	4	K562	CRISPR_deletion	ENCSR092QTF	ENCODE
D10566_RAVER1	RAVER1	ENSG00000161847	4	K562	RNAi_interference	ENCSR904BCZ	ENCODE
D10567_RBM15	RBM15	ENSG00000162775	4	K562	RNAi_interference	ENCSR385UPQ	ENCODE
D10568_RBM17	RBM17	ENSG00000134453	4	K562	RNAi_interference	ENCSR898OPN	ENCODE
D10569_RBM19	RBM19	ENSG00000122965	4	K562	CRISPR_deletion	ENCSR129AAZ	ENCODE
D10570_RBM22	RBM22	ENSG00000086589	4	K562	RNAi_interference	ENCSR947OIM	ENCODE
D10571_RBM25	RBM25	ENSG00000119707	4	K562	CRISPR_deletion	ENCSR897BYR	ENCODE
D10572_RBM25	RBM25	ENSG00000119707	4	K562	RNAi_interference	ENCSR149DMY	ENCODE
D10573_RBM34	RBM34	ENSG00000188739	4	K562	RNAi_interference	ENCSR560AYQ	ENCODE
D10574_RBM39	RBM39	ENSG00000131051	4	K562	RNAi_interference	ENCSR678WOA	ENCODE
D10575_RCC2	RCC2	ENSG00000179051	4	K562	RNAi_interference	ENCSR921KDS	ENCODE
D10576_RECQL	RECQL	ENSG00000004700	4	K562	RNAi_interference	ENCSR310VND	ENCODE
D10577_RELA	RELA	ENSG00000173039	4	K562	CRISPR_interference	ENCSR052ZPX	ENCODE
D10578_RFX5	RFX5	ENSG00000143390	4	K562	CRISPR_interference	ENCSR619EYC	ENCODE
D10579_RNF187	RNF187	ENSG00000168159	4	K562	CRISPR_deletion	ENCSR050ONB	ENCODE
D10580_RNF2	RNF2	ENSG00000121481	4	K562	CRISPR_interference	ENCSR043UMW	ENCODE
D10581_RPL11	RPL11	ENSG00000142676	4	K562	CRISPR_deletion	ENCSR816LHY	ENCODE
D10582_RPL23A	RPL23A	ENSG00000198242	4	K562	CRISPR_deletion	ENCSR997ACY	ENCODE
D10583_RPL28	RPL28	ENSG00000108107	4	K562	CRISPR_deletion	ENCSR234FWR	ENCODE
D10584_RPLP0	RPLP0	ENSG00000089157	4	K562	CRISPR_deletion	ENCSR928MEW	ENCODE
D10585_RPS10	RPS10	ENSG00000124614	4	K562	RNAi_interference	ENCSR004RGI	ENCODE
D10586_RPS11	RPS11	ENSG00000142534	4	K562	CRISPR_deletion	ENCSR050ATA	ENCODE
D10587_RPS11	RPS11	ENSG00000142534	4	K562	RNAi_interference	ENCSR193CCY	ENCODE
D10588_RPS19	RPS19	ENSG00000105372	4	K562	RNAi_interference	ENCSR098NHI	ENCODE
D10589_RPS3	RPS3	ENSG00000149273	4	K562	CRISPR_deletion	ENCSR865UKM	ENCODE
D10590_RPS3	RPS3	ENSG00000149273	4	K562	CRISPR_deletion	ENCSR642GBC	ENCODE
D10591_RPS3A	RPS3A	ENSG00000145425	4	K562	RNAi_interference	ENCSR788YGG	ENCODE
D10592_RPS6	RPS6	ENSG00000137154	4	K562	CRISPR_deletion	ENCSR539PFV	ENCODE
D10593_RRP9	RRP9	ENSG00000114767	4	K562	RNAi_interference	ENCSR210KJB	ENCODE
D10594_RYBP	RYBP	ENSG00000163602	4	K562	CRISPR_deletion	ENCSR607RGV	ENCODE
D10595_SAFB	SAFB	ENSG00000160633	4	K562	CRISPR_deletion	ENCSR336TYW	ENCODE
D10596_SAFB2	SAFB2	ENSG00000130254	4	K562	RNAi_interference	ENCSR770LYW	ENCODE
D10597_SART1	SART1	ENSG00000175467	4	K562	CRISPR_deletion	ENCSR208AJS	ENCODE
D10598_SBDS	SBDS	ENSG00000126524	4	K562	RNAi_interference	ENCSR219DXZ	ENCODE
D10599_SDAD1	SDAD1	ENSG00000198301	4	K562	CRISPR_deletion	ENCSR103NNB	ENCODE
D10600_SERBP1	SERBP1	ENSG00000142864	4	K562	RNAi_interference	ENCSR925RNE	ENCODE
D10601_SETDB1	SETDB1	ENSG00000143379	5	K562	CRISPR_interference	ENCSR819PCU	ENCODE
D10602_SF1	SF1	ENSG00000168066	4	K562	RNAi_interference	ENCSR562CCA	ENCODE
D10603_SF1	SF1	ENSG00000168066	4	K562	RNAi_interference	ENCSR628JYB	ENCODE
D10604_SF3A1	SF3A1	ENSG00000099995	4	K562	CRISPR_deletion	ENCSR547ICR	ENCODE
D10605_SF3A2	SF3A2	ENSG00000104897	4	K562	CRISPR_deletion	ENCSR095TFW	ENCODE
D10606_SF3A3	SF3A3	ENSG00000183431	4	K562	RNAi_interference	ENCSR454KYR	ENCODE
D10607_SF3B1	SF3B1	ENSG00000115524	4	K562	CRISPR_deletion	ENCSR544ZCR	ENCODE
D10608_SF3B1	SF3B1	ENSG00000115524	4	K562	RNAi_interference	ENCSR047QHX	ENCODE
D10609_SF3B4	SF3B4	ENSG00000143368	4	K562	RNAi_interference	ENCSR081XRA	ENCODE
D10610_SFPQ	SFPQ	ENSG00000116560	4	K562	RNAi_interference	ENCSR535YPK	ENCODE
D10611_SIX5	SIX5	ENSG00000177045	4	K562	CRISPR_interference	ENCSR104QKG	ENCODE
D10612_SLBP	SLBP	ENSG00000163950	4	K562	RNAi_interference	ENCSR112YTD	ENCODE
D10613_SLTM	SLTM	ENSG00000137776	4	K562	RNAi_interference	ENCSR234YMW	ENCODE
D10614_SMAD2	SMAD2	ENSG00000175387	4	K562	CRISPR_deletion	ENCSR016WTN	ENCODE
D10615_SMAD4	SMAD4	ENSG00000141646	4	K562	CRISPR_deletion	ENCSR965MSX	ENCODE
D10616_SMAD5	SMAD5	ENSG00000113658	4	K562	CRISPR_interference	ENCSR731FEO	ENCODE
D10617_SMAD5	SMAD5	ENSG00000113658	4	K562	CRISPR_deletion	ENCSR649MBU	ENCODE
D10618_SMARCA4	SMARCA4	ENSG00000127616	4	K562	CRISPR_interference	ENCSR126GEQ	ENCODE
D10619_SMN1	SMN1	ENSG00000172062	4	K562	RNAi_interference	ENCSR129ROE	ENCODE
D10620_SMYD3	SMYD3	ENSG00000185420	4	K562	CRISPR_deletion	ENCSR775USN	ENCODE
D10621_SND1	SND1	ENSG00000197157	4	K562	RNAi_interference	ENCSR232XRZ	ENCODE
D10622_SNRNP200	SNRNP200	ENSG00000144028	4	K562	RNAi_interference	ENCSR943LIB	ENCODE
D10623_SNRPC	SNRPC	ENSG00000124562	4	K562	CRISPR_deletion	ENCSR840JRU	ENCODE
D10624_SNW1	SNW1	ENSG00000100603	4	K562	CRISPR_interference	ENCSR409OFU	ENCODE
D10625_SP1	SP1	ENSG00000185591	5	K562	CRISPR_interference	ENCSR650QAK	ENCODE
D10626_SP2	SP2	ENSG00000167182	5	K562	CRISPR_interference	ENCSR715EDZ	ENCODE
D10627_SRF	SRF	ENSG00000112658	4	K562	CRISPR_interference	ENCSR084NTT	ENCODE
D10628_SRFBP1	SRFBP1	ENSG00000151304	4	K562	RNAi_interference	ENCSR813NZP	ENCODE
D10629_SRP68	SRP68	ENSG00000167881	4	K562	RNAi_interference	ENCSR312SRB	ENCODE
D10630_SRPK2	SRPK2	ENSG00000135250	4	K562	RNAi_interference	ENCSR524YXQ	ENCODE
D10631_SRSF1	SRSF1	ENSG00000136450	4	K562	RNAi_interference	ENCSR066VOO	ENCODE
D10632_SRSF3	SRSF3	ENSG00000112081	4	K562	CRISPR_deletion	ENCSR914IEV	ENCODE
D10633_SRSF4	SRSF4	ENSG00000116350	4	K562	CRISPR_deletion	ENCSR939BTN	ENCODE
D10634_SRSF4	SRSF4	ENSG00000116350	4	K562	CRISPR_deletion	ENCSR905NIK	ENCODE
D10635_SRSF5	SRSF5	ENSG00000100650	4	K562	RNAi_interference	ENCSR906RHU	ENCODE
D10636_SRSF5	SRSF5	ENSG00000100650	4	K562	CRISPR_deletion	ENCSR528YVC	ENCODE
D10637_SRSF7	SRSF7	ENSG00000115875	4	K562	RNAi_interference	ENCSR464ADT	ENCODE
D10638_SRSF7	SRSF7	ENSG00000115875	4	K562	CRISPR_deletion	ENCSR139LOF	ENCODE
D10639_SRSF9	SRSF9	ENSG00000111786	4	K562	CRISPR_deletion	ENCSR972AZD	ENCODE
D10640_SSB	SSB	ENSG00000138385	4	K562	RNAi_interference	ENCSR891AXF	ENCODE
D10641_SSRP1	SSRP1	ENSG00000149136	4	K562	RNAi_interference	ENCSR902WSK	ENCODE
D10642_STAT1	STAT1	ENSG00000115415	4	K562	CRISPR_interference	ENCSR184VVN	ENCODE
D10643_STAT2	STAT2	ENSG00000170581	4	K562	CRISPR_interference	ENCSR469EFL	ENCODE
D10644_STAT5A	STAT5A	ENSG00000126561	4	K562	CRISPR_interference	ENCSR376CFR	ENCODE
D10645_STAT6	STAT6	ENSG00000166888	4	K562	CRISPR_interference	ENCSR024HAR	ENCODE
D10646_STAU1	STAU1	ENSG00000124214	4	K562	RNAi_interference	ENCSR777EDL	ENCODE
D10647_STAU2	STAU2	ENSG00000040341	4	K562	CRISPR_deletion	ENCSR898KNS	ENCODE
D10648_STIP1	STIP1	ENSG00000168439	4	K562	RNAi_interference	ENCSR082UWF	ENCODE
D10649_SUCLG1	SUCLG1	ENSG00000163541	4	K562	RNAi_interference	ENCSR101OPF	ENCODE
D10650_SUGP2	SUGP2	ENSG00000064607	4	K562	RNAi_interference	ENCSR192BPV	ENCODE
D10651_SUPT6H	SUPT6H	ENSG00000109111	4	K562	RNAi_interference	ENCSR530BOP	ENCODE
D10652_SUPV3L1	SUPV3L1	ENSG00000156502	4	K562	RNAi_interference	ENCSR778SIU	ENCODE
D10653_SUZ12	SUZ12	ENSG00000178691	4	K562	CRISPR_deletion	ENCSR682DZY	ENCODE
D10654_SYNCRIP	SYNCRIP	ENSG00000135316	4	K562	CRISPR_deletion	ENCSR680OJB	ENCODE
D10655_TAF15	TAF15	ENSG00000270647	4	K562	RNAi_interference	ENCSR611ZAL	ENCODE
D10656_TAF15	TAF15	ENSG00000270647	4	K562	RNAi_interference	ENCSR031RZS	ENCODE
D10657_TARDBP	TARDBP	ENSG00000120948	4	K562	CRISPR_interference	ENCSR731XIE	ENCODE
D10658_TARDBP	TARDBP	ENSG00000120948	4	K562	RNAi_interference	ENCSR134JRE	ENCODE
D10659_TARDBP	TARDBP	ENSG00000120948	4	K562	RNAi_interference	ENCSR455TNF	ENCODE
D10660_TBL1XR1	TBL1XR1	ENSG00000177565	4	K562	CRISPR_interference	ENCSR800PWS	ENCODE
D10661_TBRG4	TBRG4	ENSG00000136270	4	K562	RNAi_interference	ENCSR079IPT	ENCODE
D10662_TEAD2	TEAD2	ENSG00000074219	4	K562	CRISPR_interference	ENCSR074FBG	ENCODE
D10663_TEAD4	TEAD4	ENSG00000197905	4	K562	CRISPR_interference	ENCSR550FIL	ENCODE
D10664_TFDP1	TFDP1	ENSG00000198176	4	K562	CRISPR_interference	ENCSR552HTC	ENCODE
D10665_TFIP11	TFIP11	ENSG00000100109	4	K562	RNAi_interference	ENCSR911DGK	ENCODE
D10666_THAP1	THAP1	ENSG00000131931	4	K562	CRISPR_interference	ENCSR294ZCD	ENCODE
D10667_THOC1	THOC1	ENSG00000079134	4	K562	CRISPR_deletion	ENCSR921RQX	ENCODE
D10668_TIA1	TIA1	ENSG00000116001	4	K562	RNAi_interference	ENCSR694LKY	ENCODE
D10669_TIAL1	TIAL1	ENSG00000151923	4	K562	RNAi_interference	ENCSR927TSP	ENCODE
D10670_TLE2	TLE2	ENSG00000065717	4	K562	CRISPR_interference	ENCSR399QAP	ENCODE
D10671_TRA2A	TRA2A	ENSG00000164548	4	K562	RNAi_interference	ENCSR916WOI	ENCODE
D10672_TRA2A	TRA2A	ENSG00000164548	4	K562	CRISPR_deletion	ENCSR564RKL	ENCODE
D10673_TRIM28	TRIM28	ENSG00000130726	4	K562	CRISPR_interference	ENCSR591QYK	ENCODE
D10674_TRIM56	TRIM56	ENSG00000169871	4	K562	RNAi_interference	ENCSR300QFQ	ENCODE
D10675_TRIP6	TRIP6	ENSG00000087077	4	K562	RNAi_interference	ENCSR152IWT	ENCODE
D10676_TRNAU1AP	TRNAU1AP	ENSG00000180098	4	K562	CRISPR_deletion	ENCSR889MBF	ENCODE
D10677_RO60	RO60	ENSG00000116747	4	K562	RNAi_interference	ENCSR060KRD	ENCODE
D10678_TUFM	TUFM	ENSG00000178952	4	K562	RNAi_interference	ENCSR602AWR	ENCODE
D10679_U2AF1	U2AF1	ENSG00000160201	4	K562	RNAi_interference	ENCSR342EDG	ENCODE
D10680_U2AF2	U2AF2	ENSG00000063244	4	K562	RNAi_interference	ENCSR904CJQ	ENCODE
D10681_UBE2L3	UBE2L3	ENSG00000185651	4	K562	RNAi_interference	ENCSR362XMY	ENCODE
D10682_UBTF	UBTF	ENSG00000108312	4	K562	CRISPR_interference	ENCSR608ORR	ENCODE
D10683_UCHL5	UCHL5	ENSG00000116750	4	K562	RNAi_interference	ENCSR678MVE	ENCODE
D10684_UPF1	UPF1	ENSG00000005007	4	K562	RNAi_interference	ENCSR251ABP	ENCODE
D10685_UPF2	UPF2	ENSG00000151461	4	K562	RNAi_interference	ENCSR810FHY	ENCODE
D10686_USF2	USF2	ENSG00000105698	4	K562	CRISPR_interference	ENCSR052BWT	ENCODE
D10687_UTP18	UTP18	ENSG00000011260	4	K562	RNAi_interference	ENCSR165VBD	ENCODE
D10688_UTP3	UTP3	ENSG00000132467	4	K562	RNAi_interference	ENCSR818TZM	ENCODE
D10689_UTP3	UTP3	ENSG00000132467	4	K562	RNAi_interference	ENCSR473KFO	ENCODE
D10690_WBP11	WBP11	ENSG00000084463	4	K562	CRISPR_deletion	ENCSR070AYA	ENCODE
D10691_WDR3	WDR3	ENSG00000065183	4	K562	RNAi_interference	ENCSR334BTA	ENCODE
D10692_WDR43	WDR43	ENSG00000163811	4	K562	RNAi_interference	ENCSR341PZW	ENCODE
D10693_WRN	WRN	ENSG00000165392	4	K562	RNAi_interference	ENCSR165BCF	ENCODE
D10694_XPO1	XPO1	ENSG00000082898	4	K562	RNAi_interference	ENCSR629XTS	ENCODE
D10695_XPO5	XPO5	ENSG00000124571	4	K562	RNAi_interference	ENCSR453HKS	ENCODE
D10696_XRCC5	XRCC5	ENSG00000079246	4	K562	CRISPR_deletion	ENCSR276GMG	ENCODE
D10697_XRCC6	XRCC6	ENSG00000196419	4	K562	CRISPR_deletion	ENCSR516EPT	ENCODE
D10698_XRCC6	XRCC6	ENSG00000196419	4	K562	RNAi_interference	ENCSR232CPD	ENCODE
D10699_XRN1	XRN1	ENSG00000114127	4	K562	RNAi_interference	ENCSR949RMX	ENCODE
D10700_XRN2	XRN2	ENSG00000088930	4	K562	RNAi_interference	ENCSR717SJA	ENCODE
D10701_YBX3	YBX3	ENSG00000060138	4	K562	RNAi_interference	ENCSR306EIU	ENCODE
D10702_YTHDC2	YTHDC2	ENSG00000047188	4	K562	RNAi_interference	ENCSR843LYF	ENCODE
D10703_ZBTB33	ZBTB33	ENSG00000177485	4	K562	CRISPR_interference	ENCSR223QTD	ENCODE
D10704_ZC3H11A	ZC3H11A	ENSG00000058673	4	K562	CRISPR_deletion	ENCSR048AUX	ENCODE
D10705_ZC3H8	ZC3H8	ENSG00000144161	4	K562	RNAi_interference	ENCSR448JAM	ENCODE
D10706_ZNF106	ZNF106	ENSG00000103994	4	K562	CRISPR_deletion	ENCSR660WRQ	ENCODE
D10707_ZNF335	ZNF335	ENSG00000198026	4	K562	CRISPR_deletion	ENCSR650GNB	ENCODE
D10708_ZNF384	ZNF384	ENSG00000126746	4	K562	CRISPR_interference	ENCSR103URL	ENCODE
D10709_ZNF395	ZNF395	ENSG00000186918	4	K562	CRISPR_interference	ENCSR267BHU	ENCODE
D10710_ZNF800	ZNF800	ENSG00000048405	4	K562	CRISPR_deletion	ENCSR974RYS	ENCODE
D10711_ZFX	ZFX	ENSG00000005889	6	MCF-7	RNAi_interference	ENCSR005AHI	ENCODE
D20001_ZZZ3	ZZZ3	ENSG00000036549	4	H1299	shRNA	GSE100009	SRA
D20002_ZZZ3	ZZZ3	ENSG00000036549	4	H1299	shRNA	GSE100009	SRA
D20003_HECTD1	HECTD1	ENSG00000092148	4	T47D	shRNA	GSE100092	SRA
D20004_HECTD1	HECTD1	ENSG00000092148	4	T47D	shRNA	GSE100092	SRA
D20005_EP400	EP400	ENSG00000183495	9	MKL-1	shRNA	GSE100183	SRA
D20006_EP400	EP400	ENSG00000183495	9	MKL-1	shRNA	GSE100183	SRA
D20007_MYCL	MYCL	ENSG00000116990	9	MKL-1	shRNA	GSE100183	SRA
D20008_BRD4	BRD4	ENSG00000141867	4	J-Lat A72	shRNA	GSE100266	SRA
D20009_BRD4	BRD4	ENSG00000141867	4	J-Lat A72	shRNA	GSE100266	SRA
D20010_KMT2C	KMT2C	ENSG00000055609	6	MCF7	shRNA	GSE100328	SRA
D20011_KMT2C	KMT2C	ENSG00000055609	6	MCF7	shRNA	GSE100328	SRA
D20012_KMT2C	KMT2C	ENSG00000055609	6	MCF7	shRNA	GSE100328	SRA
D20013_KMT2C	KMT2C	ENSG00000055609	4	T47D	shRNA	GSE100328	SRA
D20014_KMT2C	KMT2C	ENSG00000055609	4	T47D	shRNA	GSE100328	SRA
D20015_YEATS4	YEATS4	ENSG00000127337	6	H1299	shRNA	GSE100347	SRA
D20016_TET1	TET1	ENSG00000138336	6	MDA-MB-231	ko	GSE100483	SRA
D20017_TET1	TET1	ENSG00000138336	6	MDA-MB-231	ko	GSE100483	SRA
D20018_TET1	TET1	ENSG00000138336	6	MDA-MB-231	ko	GSE100483	SRA
D20019_FUBP1	FUBP1	ENSG00000162613	6	U-87 MG	shRNA	GSE100530	SRA
D20020_ERI2	ERI2	ENSG00000196678	6	HEK293T	shRNA	GSE100610	SRA
D20021_YAP1	YAP1	ENSG00000137693	6	U251	siRNA	GSE100891	SRA
D20022_FASLG	FASLG	ENSG00000117560	4	HeyA8	siRNA	GSE101167	SRA
D20023_FASLG	FASLG	ENSG00000117560	4	HeyA8	siRNA	GSE101167	SRA
D20024_DOCK8	DOCK8	ENSG00000107099	4	KHYG1	ko	GSE101467	SRA
D20026_PRDM1	PRDM1	ENSG00000057657	4	RKO	ko	GSE101668	SRA
D20027_PRDM1	PRDM1	ENSG00000057657	4	RKO	ko	GSE101668	SRA
D20028_FXR1	FXR1	ENSG00000114416	6	H358	shRNA	GSE101754	SRA
D20029_FXR1	FXR1	ENSG00000114416	6	H358	shRNA	GSE101754	SRA
D20030_PKNOX1	PKNOX1	ENSG00000160199	6	HeLa	siRNA	GSE101774	SRA
D20031_CTCF	CTCF	ENSG00000102974	5	MCF10A	siRNA	GSE101921	SRA
D20032_STAG1	STAG1	ENSG00000118007	6	MCF10A	siRNA	GSE101921	SRA
D20033_STAG2	STAG2	ENSG00000101972	6	MCF10A	siRNA	GSE101921	SRA
D20034_ATF6	ATF6	ENSG00000118217	4	HMSC	ko	GSE102004	SRA
D20035_JARID2	JARID2	ENSG00000008083	4	HaCaT	ko	GSE102116	SRA
D20036_JARID2	JARID2	ENSG00000008083	4	HaCaT	ko	GSE102116	SRA
D20037_FGF13	FGF13	ENSG00000129682	6	H460	siRNA	GSE102185	SRA
D20038_ELAVL1	ELAVL1	ENSG00000066044	4	SW620	siRNA	GSE102357	SRA
D20039_DNER	DNER	ENSG00000187957	4	MDA-MB-231	inhibit	GSE102407	SRA
D20040_BRD2/BRD3/BRD4	BRD2/BRD3/BRD4	ENSG00000204256/ENSG00000169925/ENSG00000141867	4	MDA-MB-231	siRNA	GSE102407	SRA
D20041_BRD2/BRD3/BRD4	BRD2/BRD3/BRD4	ENSG00000204256/ENSG00000169925/ENSG00000141867	4	MDA-MB-231	siRNA	GSE102407	SRA
D20042_YAP1/TAFAZZIN	YAP1/TAFAZZIN	ENSG00000137693/ENSG00000102125	4	MDA-MB-231	siRNA	GSE102407	SRA
D20043_YAP1/TAFAZZIN	YAP1/TAFAZZIN	ENSG00000137693/ENSG00000102125	4	MDA-MB-231	siRNA	GSE102407	SRA
D20044_BACH2	BACH2	ENSG00000112182	6	B cells	inhibit	GSE102460	SRA
D20045_BACH2	BACH2	ENSG00000112182	6	B cells	siRNA	GSE102460	SRA
D20046_JCAD	JCAD	ENSG00000165757	5	HCAECs	siRNA	GSE102498	SRA
D20047_JAK2	JAK2	ENSG00000096968	4	MHH-CALL-4	shRNA	GSE102534	SRA
D20048_JAK2	JAK2	ENSG00000096968	4	MHH-CALL-4	shRNA	GSE102534	SRA
D20049_SMARCA4	SMARCA4	ENSG00000127616	8	HepG2	shRNA	GSE102560	SRA
D20050_NCOA4	NCOA4	ENSG00000266412	4	erythroblasts	shRNA	GSE102582	SRA
D20051_ZFX	ZFX	ENSG00000005889	6	C4-2B	siRNA	GSE102616	SRA
D20052_ZFX	ZFX	ENSG00000005889	6	MCF7	siRNA	GSE102616	SRA
D20053_SMURF1	SMURF1	ENSG00000198742	6	MCF7	siRNA	GSE102653	SRA
D20054_SFRP2	SFRP2	ENSG00000145423	4	LFS iPSCs	shRNA	GSE102732	SRA
D20055_SFRP2	SFRP2	ENSG00000145423	4	LFS iPSCs	shRNA	GSE102732	SRA
D20056_SFRP2	SFRP2	ENSG00000145423	4	LFS iPSCs	shRNA	GSE102732	SRA
D20057_SFRP2	SFRP2	ENSG00000145423	4	LFS iPSCs	shRNA	GSE102732	SRA
D20058_RBPJ	RBPJ	ENSG00000168214	4	HKC	shRNA	GSE102762	SRA
D20059_RBPJ	RBPJ	ENSG00000168214	4	HKC	shRNA	GSE102762	SRA
D20060_SIRT6	SIRT6	ENSG00000077463	4	SKMel-239	siRNA	GSE102813	SRA
D20061_SIRT6	SIRT6	ENSG00000077463	4	SKMel-239	ko	GSE102813	SRA
D20062_PTP4A1	PTP4A1	ENSG00000112245	5	NHDF	shRNA	GSE102864	SRA
D20063_PTP4A1	PTP4A1	ENSG00000112245	6	NHDF	shRNA	GSE102864	SRA
D20064_PTP4A1	PTP4A1	ENSG00000112245	6	NHDF	shRNA	GSE102864	SRA
D20065_NR1H4	NR1H4	ENSG00000012504	6	iPSC	ko	GSE102870	SRA
D20066_NR1H4	NR1H4	ENSG00000012504	6	iPSC	ko	GSE102870	SRA
D20067_TCF3/PBX1	TCF3/PBX1	ENSG00000071564/ENSG00000185630	6	697	shRNA	GSE102947	SRA
D20068_TCF3/PBX1	TCF3/PBX1	ENSG00000071564/ENSG00000185630	6	RCH-ACV	shRNA	GSE102947	SRA
D20069_TCF3/PBX1	TCF3/PBX1	ENSG00000071564/ENSG00000185630	6	697	shRNA	GSE102947	SRA
D20070_TCF3/PBX1	TCF3/PBX1	ENSG00000071564/ENSG00000185630	6	RCH-ACV	shRNA	GSE102947	SRA
D20071_KRAS	KRAS	ENSG00000133703	4	H358	shRNA	GSE103021	SRA
D20072_TP73	TP73	ENSG00000078900	4	Daoy	siRNA	GSE103029	SRA
D20073_CPPED1	CPPED1	ENSG00000103381	6	HTR-8/SVneo	siRNA	GSE103035	SRA
D20074_RNF2	RNF2	ENSG00000121481	4	PC-3	shRNA	GSE103074	SRA
D20075_RNF2	RNF2	ENSG00000121481	4	PC-3	shRNA	GSE103074	SRA
D20076_RIOK3	RIOK3	ENSG00000101782	10	CD34+	shRNA	GSE103122	SRA
D20077_H19	H19	ENSG00000130600	6	HepG2	siRNA	GSE103201	SRA
D20078_UBE3A	UBE3A	ENSG00000114062	6	SH-SY5Y	siRNA	GSE103309	SRA
D20079_UBE3A	UBE3A	ENSG00000114062	6	SH-SY5Y-15M	siRNA	GSE103309	SRA
D20080_METAP1	METAP1	ENSG00000164024	5	HAP1	ko	GSE103405	SRA
D20081_FTO	FTO	ENSG00000140718	4	NB4	shRNA	GSE103494	SRA
D20082_CARM1	CARM1	ENSG00000142453	6	MOLM13	shRNA	GSE103528	SRA
D20083_CARM1	CARM1	ENSG00000142453	6	MOLM13	shRNA	GSE103528	SRA
D20084_CARM1	CARM1	ENSG00000142453	6	MV-4-11	shRNA	GSE103528	SRA
D20085_CARM1	CARM1	ENSG00000142453	6	MV-4-11	shRNA	GSE103528	SRA
D20086_CARM1	CARM1	ENSG00000142453	6	SKNO-1	shRNA	GSE103528	SRA
D20087_LAD1	LAD1	ENSG00000159166	4	HCC70	shRNA	GSE103531	SRA
D20088_POM121	POM121	ENSG00000196313	8	DU145-DR	ko	GSE103637	SRA
D20089_POM121	POM121	ENSG00000196313	8	DU145-DR	ko	GSE103637	SRA
D20090_POM121	POM121	ENSG00000196313	8	22Rv1-DR	ko	GSE103637	SRA
D20091_POM121	POM121	ENSG00000196313	8	22Rv1-DR	ko	GSE103637	SRA
D20092_EWSR1	EWSR1	ENSG00000182944	4	TC32	siRNA	GSE103843	SRA
D20093_FLI1	FLI1	ENSG00000151702	4	TC32	siRNA	GSE103843	SRA
D20094_SEPHS1	SEPHS1	ENSG00000086475	5	hESCs	siRNA	GSE103846	SRA
D20095_XBP1	XBP1	ENSG00000100219	8	LNCaP	siRNA	GSE103864	SRA
D20096_XBP1	XBP1	ENSG00000100219	8	LNCaP	inhibit	GSE103864	SRA
D20097_CNOT3	CNOT3	ENSG00000088038	6	CCRF-CEM	siRNA	GSE103872	SRA
D20098_CNOT3	CNOT3	ENSG00000088038	6	CCRF-CEM	siRNA	GSE103872	SRA
D20099_CNOT3	CNOT3	ENSG00000088038	6	CCRF-CEM	siRNA	GSE103872	SRA
D20100_CNOT3	CNOT3	ENSG00000088038	6	CCRF-CEM	siRNA	GSE103872	SRA
D20101_CNOT3	CNOT3	ENSG00000088038	6	CCRF-CEM	siRNA	GSE103872	SRA
D20102_CNOT3	CNOT3	ENSG00000088038	6	CCRF-CEM	siRNA	GSE103872	SRA
D20103_CNOT3	CNOT3	ENSG00000088038	6	Jurkat	siRNA	GSE103872	SRA
D20104_CNOT3	CNOT3	ENSG00000088038	6	Jurkat	siRNA	GSE103872	SRA
D20105_CNOT3	CNOT3	ENSG00000088038	6	Jurkat	siRNA	GSE103872	SRA
D20106_SOX9	SOX9	ENSG00000125398	7	DLD-1	siRNA	GSE104103	SRA
D20107_RBM8A	RBM8A	ENSG00000265241	4	DLD-1	siRNA	GSE104103	SRA
D20108_RBM8A	RBM8A	ENSG00000265241	4	DLD-1	siRNA	GSE104103	SRA
D20109_DOCK5	DOCK5	ENSG00000147459	6	A549	ko	GSE104168	SRA
D20110_ESR2	ESR2	ENSG00000140009	4	U-87 MG	ko	GSE104296	SRA
D20111_HSF1	HSF1	ENSG00000185122	4	hMSC-TERT4	siRNA	GSE104537	SRA
D20112_MAZ	MAZ	ENSG00000103495	4	hMSC-TERT4	siRNA	GSE104537	SRA
D20113_MYBL1	MYBL1	ENSG00000185697	4	hMSC-TERT4	siRNA	GSE104537	SRA
D20114_NFIL3	NFIL3	ENSG00000165030	4	hMSC-TERT4	siRNA	GSE104537	SRA
D20115_SATB1	SATB1	ENSG00000182568	4	hMSC-TERT4	siRNA	GSE104537	SRA
D20116_TSHZ1	TSHZ1	ENSG00000179981	4	hMSC-TERT4	siRNA	GSE104537	SRA
D20117_KMT5C	KMT5C	ENSG00000133247	6	PANC-1	siRNA	GSE104542	SRA
D20118_HNRNPH1	HNRNPH1	ENSG00000169045	6	RD	siRNA	GSE104559	SRA
D20119_HNRNPH1	HNRNPH1	ENSG00000169045	6	RD	siRNA	GSE104559	SRA
D20120_HNRNPH1	HNRNPH1	ENSG00000169045	6	SJRH30	siRNA	GSE104559	SRA
D20121_HNRNPH1	HNRNPH1	ENSG00000169045	6	SJRH30	siRNA	GSE104559	SRA
D20122_HNRNPH1	HNRNPH1	ENSG00000169045	6	RH41	siRNA	GSE104559	SRA
D20123_HNRNPH1	HNRNPH1	ENSG00000169045	6	RH41	siRNA	GSE104559	SRA
D20124_EIF5A	EIF5A	ENSG00000132507	6	MCF7	siRNA	GSE104604	SRA
D20125_BCOR	BCOR	ENSG00000183337	4	hESCs	shRNA	GSE104690	SRA
D20126_SOX4	SOX4	ENSG00000124766	4	HMLE	shRNA	GSE104759	SRA
D20127_EZH2	EZH2	ENSG00000106462	6	MDA231-LM2	shRNA	GSE104910	SRA
D20128_ZRANB1	ZRANB1	ENSG00000019995	6	MDA231-LM2	shRNA	GSE104910	SRA
D20129_PAX2	PAX2	ENSG00000075891	6	HEE	siRNA	GSE104944	SRA
D20130_GPX1	GPX1	ENSG00000233276	6	MIA PaCa-2	shRNA	GSE104962	SRA
D20131_KDM1A	KDM1A	ENSG00000004487	4	MCF7	shRNA	GSE105001	SRA
D20132_DHX9	DHX9	ENSG00000135829	6	HeLa	siRNA	GSE105082	SRA
D20133_GTF2B	GTF2B	ENSG00000137947	6	HeLa	siRNA	GSE105153	SRA
D20134_DHX36	DHX36	ENSG00000174953	6	HEK293	ko	GSE105173	SRA
D20135_RUVBL2	RUVBL2	ENSG00000183207	10	THP-1	shRNA	GSE105253	SRA
D20136_MOV10	MOV10	ENSG00000155363	6	PA-1	siRNA	GSE105264	SRA
D20137_MOV10	MOV10	ENSG00000155363	6	HEK293	siRNA	GSE105264	SRA
D20138_TUT4	TUT4	ENSG00000134744	6	PA-1	siRNA	GSE105264	SRA
D20139_TUT7	TUT7	ENSG00000083223	6	PA-1	siRNA	GSE105264	SRA
D20140_ICE1	ICE1	ENSG00000164151	12	HEK293	siRNA	GSE105436	SRA
D20141_UPF1	UPF1	ENSG00000005007	12	HEK293	siRNA	GSE105436	SRA
D20142_LYPLA1	LYPLA1	ENSG00000120992	6	MDA-MB-231	shRNA	GSE105486	SRA
D20143_MTHFD1	MTHFD1	ENSG00000100714	6	HAP1	ko	GSE105786	SRA
D20144_MTHFD1	MTHFD1	ENSG00000100714	6	HAP1	ko	GSE105786	SRA
D20145_PADI2	PADI2	ENSG00000117115	4	T47D	siRNA	GSE105792	SRA
D20146_PADI2	PADI2	ENSG00000117115	4	T47D	mut	GSE105792	SRA
D20147_EP300	EP300	ENSG00000100393	4	IMR-90	shRNA	GSE105951	SRA
D20148_NAP1L3	NAP1L3	ENSG00000186310	6	UCBC	siRNA	GSE106170	SRA
D20149_TBP	TBP	ENSG00000112592	6	HeLa	mut	GSE106231	SRA
D20150_SDC1	SDC1	ENSG00000115884	8	A549	siRNA	GSE106277	SRA
D20151_ONECUT2	ONECUT2	ENSG00000119547	4	PC-3	siRNA	GSE106305	SRA
D20152_ONECUT2	ONECUT2	ENSG00000119547	4	PC-3	siRNA	GSE106305	SRA
D20153_MYC	MYC	ENSG00000136997	4	MDA-MB-231	shRNA	GSE106312	SRA
D20154_HNF4A	HNF4A	ENSG00000101076	6	Caco-2	shRNA	GSE106378	SRA
D20155_HNF4A	HNF4A	ENSG00000101076	6	Caco-2	shRNA	GSE106378	SRA
D20156_CHD4	CHD4	ENSG00000111642	6	THP-1	shRNA	GSE106392	SRA
D20157_KDM1A	KDM1A	ENSG00000004487	6	OCI-LY1	shRNA	GSE106416	SRA
D20158_KDM1A	KDM1A	ENSG00000004487	6	OCI-LY1	shRNA	GSE106416	SRA
D20159_UCA1	UCA1	ENSG00000214049	4	primary erythroid cells	shRNA	GSE106537	SRA
D20160_PTBP1	PTBP1	ENSG00000011304	4	primary erythroid cells	shRNA	GSE106566	SRA
D20161_PRMT1	PRMT1	ENSG00000126457	4	SK-OV-3	shRNA	GSE106609	SRA
D20162_PRMT1	PRMT1	ENSG00000126457	4	SK-OV-3	shRNA	GSE106609	SRA
D20163_PRMT1	PRMT1	ENSG00000126457	4	SK-OV-3	shRNA	GSE106609	SRA
D20164_RNF168	RNF168	ENSG00000163961	6	MCF7	siRNA	GSE106617	SRA
D20165_FOXF1	FOXF1	ENSG00000103241	4	GIST-48	siRNA	GSE106625	SRA
D20166_ARID1A	ARID1A	ENSG00000117713	4	endometrial epithelial cells	ko	GSE106661	SRA
D20167_ARID1A	ARID1A	ENSG00000117713	4	endometrial epithelial cells	ko	GSE106661	SRA
D20168_GRHL2	GRHL2	ENSG00000083307	12	MCF7	siRNA	GSE106694	SRA
D20169_GRHL2	GRHL2	ENSG00000083307	12	MCF7	siRNA	GSE106694	SRA
D20170_SYK	SYK	ENSG00000165025	4	OVISE	ko	GSE106716	SRA
D20171_NNT	NNT	ENSG00000112992	8	H295R	shRNA	GSE106873	SRA
D20172_NNT	NNT	ENSG00000112992	8	H295R	shRNA	GSE106873	SRA
D20173_NNT	NNT	ENSG00000112992	8	H295R	shRNA	GSE106873	SRA
D20174_NNT	NNT	ENSG00000112992	8	H295R	siRNA	GSE106873	SRA
D20175_NNT	NNT	ENSG00000112992	8	H295R	siRNA	GSE106873	SRA
D20176_NNT	NNT	ENSG00000112992	8	H295R	siRNA	GSE106873	SRA
D20177_FOXA2	FOXA2	ENSG00000125798	6	SW480	shRNA	GSE106920	SRA
D20178_RAF1	RAF1	ENSG00000132155	6	HEK293T	ko	GSE106966	SRA
D20179_TRPS1	TRPS1	ENSG00000104447	6	MCF7	shRNA	GSE107010	SRA
D20180_TRPS1	TRPS1	ENSG00000104447	6	T47D	siRNA	GSE107010	SRA
D20181_TAFAZZIN	TAFAZZIN	ENSG00000102125	4	OCI-AML2	shRNA	GSE107045	SRA
D20182_TAFAZZIN	TAFAZZIN	ENSG00000102125	4	OCI-AML2	shRNA	GSE107045	SRA
D20183_GFER	GFER	ENSG00000127554	4	OCI-AML2	shRNA	GSE107058	SRA
D20185_KLF7	KLF7	ENSG00000118263	6	PANC-1	shRNA	GSE107184	SRA
D20186_KLF7	KLF7	ENSG00000118263	6	PANC-1	shRNA	GSE107184	SRA
D20187_UBE3A	UBE3A	ENSG00000114062	6	DU145	shRNA	GSE107245	SRA
D20188_BRCA2	BRCA2	ENSG00000139618	4	hTERT-HME1	siRNA	GSE107280	SRA
D20189_ATP7B	ATP7B	ENSG00000123191	6	HepG2	ko	GSE107323	SRA
D20190_SETD2	SETD2	ENSG00000181555	6	HEK293T	ko	GSE107391	SRA
D20191_FTO	FTO	ENSG00000140718	4	HepG2	shRNA	GSE107411	SRA
D20192_SKI	SKI	ENSG00000157933	6	HL-60	ko	GSE107555	SRA
D20193_IMP3	IMP3	ENSG00000177971	4	SUM-1315	shRNA	GSE107564	SRA
D20194_IMP3	IMP3	ENSG00000177971	4	SUM-1315	shRNA	GSE107564	SRA
D20195_PRMT6	PRMT6	ENSG00000198890	6	NT2/D1	ko	GSE107611	SRA
D20196_RUVBL1	RUVBL1	ENSG00000175792	4	H596	siRNA	GSE107637	SRA
D20197_RUVBL1	RUVBL1	ENSG00000175792	4	H596	inhibit	GSE107637	SRA
D20198_RUVBL1	RUVBL1	ENSG00000175792	4	H2009	inhibit	GSE107637	SRA
D20199_RUVBL1	RUVBL1	ENSG00000175792	4	H2009	siRNA	GSE107637	SRA
D20200_CHERP	CHERP	ENSG00000085872	6	HEK293	siRNA	GSE107648	SRA
D20201_RBM17	RBM17	ENSG00000134453	6	HEK293	siRNA	GSE107648	SRA
D20202_U2SURP	U2SURP	ENSG00000163714	6	HEK293	siRNA	GSE107648	SRA
D20203_ORAI3	ORAI3	ENSG00000175938	6	MDA-MB-468	siRNA	GSE107692	SRA
D20204_ORAI3	ORAI3	ENSG00000175938	6	MDA-MB-468	siRNA	GSE107692	SRA
D20205_MIR100HG	MIR100HG	ENSG00000255248	4	MDA-MB-231	shRNA	GSE107717	SRA
D20206_AFF2	AFF2	ENSG00000155966	10	iPSC	ko	GSE107878	SRA
D20207_ANOS1	ANOS1	ENSG00000011201	12	iPSC	ko	GSE107878	SRA
D20208_ASTN2	ASTN2	ENSG00000148219	12	iPSC	ko	GSE107878	SRA
D20209_ATRX	ATRX	ENSG00000085224	12	iPSC	ko	GSE107878	SRA
D20210_ATRX	ATRX	ENSG00000085224	7	Neuron	ko	GSE107878	SRA
D20211_CHD8	CHD8	ENSG00000100888	12	iPSC	ko	GSE107878	SRA
D20212_DLGAP2	DLGAP2	ENSG00000198010	12	iPSC	ko	GSE107878	SRA
D20213_KCNQ2	KCNQ2	ENSG00000075043	12	iPSC	ko	GSE107878	SRA
D20214_SCN2A	SCN2A	ENSG00000136531	12	iPSC	ko	GSE107878	SRA
D20215_TENM1	TENM1	ENSG00000009694	10	iPSC	ko	GSE107878	SRA
D20216_YTHDF2	YTHDF2	ENSG00000198492	6	CD34+ cells	siRNA	GSE107956	SRA
D20217_RNF6	RNF6	ENSG00000127870	6	HT29	siRNA	GSE107980	SRA
D20218_TP53BP1	TP53BP1	ENSG00000067369	5	Neuron	ko	GSE108115	SRA
D20219_SF3B1	SF3B1	ENSG00000115524	6	SW480	siRNA	GSE108140	SRA
D20220_HNF1A	HNF1A	ENSG00000135100	4	NY15	shRNA	GSE108149	SRA
D20221_EXOSC3	EXOSC3	ENSG00000107371	5	HeLa	siRNA	GSE108197	SRA
D20222_ATF4	ATF4	ENSG00000128272	8	LNCaP	siRNA	GSE108212	SRA
D20223_ATF4	ATF4	ENSG00000128272	8	LNCaP	siRNA	GSE108212	SRA
D20224_EIF2AK3	EIF2AK3	ENSG00000172071	8	LNCaP	siRNA	GSE108212	SRA
D20225_EIF2AK3	EIF2AK3	ENSG00000172071	8	LNCaP	siRNA	GSE108212	SRA
D20226_MALT1	MALT1	ENSG00000172175	6	TMD8	inhibit	GSE108293	SRA
D20227_MALT1	MALT1	ENSG00000172175	6	TMD8	inhibit	GSE108293	SRA
D20228_NUDT21	NUDT21	ENSG00000167005	4	CCD-8Lu	siRNA	GSE108352	SRA
D20229_ACTB	ACTB	ENSG00000075624	6	HAP1	ko	GSE108388	SRA
D20230_ARID1A	ARID1A	ENSG00000117713	5	HAP1	ko	GSE108388	SRA
D20231_ARID1A	ARID1A	ENSG00000117713	5	HAP1	ko	GSE108388	SRA
D20232_ARID1A	ARID1A	ENSG00000117713	5	HAP1	ko	GSE108388	SRA
D20233_ARID1B	ARID1B	ENSG00000049618	6	HAP1	ko	GSE108388	SRA
D20234_ARID2	ARID2	ENSG00000189079	6	HAP1	ko	GSE108388	SRA
D20235_BCL11A	BCL11A	ENSG00000119866	6	HAP1	ko	GSE108388	SRA
D20236_BCL11B	BCL11B	ENSG00000127152	6	HAP1	ko	GSE108388	SRA
D20237_BCL7A	BCL7A	ENSG00000110987	6	HAP1	ko	GSE108388	SRA
D20238_BCL7B	BCL7B	ENSG00000106635	6	HAP1	ko	GSE108388	SRA
D20239_BRD7	BRD7	ENSG00000166164	6	HAP1	ko	GSE108388	SRA
D20240_BRD9	BRD9	ENSG00000028310	6	HAP1	ko	GSE108388	SRA
D20241_DPF1	DPF1	ENSG00000011332	6	HAP1	ko	GSE108388	SRA
D20242_DPF2	DPF2	ENSG00000133884	6	HAP1	ko	GSE108388	SRA
D20243_DPF3	DPF3	ENSG00000205683	6	HAP1	ko	GSE108388	SRA
D20244_PBRM1	PBRM1	ENSG00000163939	6	HAP1	ko	GSE108388	SRA
D20245_PHF10	PHF10	ENSG00000130024	6	HAP1	ko	GSE108388	SRA
D20246_SMARCA2	SMARCA2	ENSG00000080503	6	HAP1	ko	GSE108388	SRA
D20247_SMARCA4	SMARCA4	ENSG00000127616	5	HAP1	ko	GSE108388	SRA
D20248_SMARCA4	SMARCA4	ENSG00000127616	5	HAP1	ko	GSE108388	SRA
D20249_SMARCA4	SMARCA4	ENSG00000127616	5	HAP1	ko	GSE108388	SRA
D20250_SMARCC1	SMARCC1	ENSG00000173473	6	HAP1	ko	GSE108388	SRA
D20251_SMARCD1	SMARCD1	ENSG00000066117	6	HAP1	ko	GSE108388	SRA
D20252_SMARCD2	SMARCD2	ENSG00000108604	6	HAP1	ko	GSE108388	SRA
D20253_SMARCD3	SMARCD3	ENSG00000082014	6	HAP1	ko	GSE108388	SRA
D20254_PPFIA1	PPFIA1	ENSG00000131626	6	MDA-MB-231	shRNA	GSE108392	SRA
D20255_ID1	ID1	ENSG00000125968	6	H1792	shRNA	GSE108491	SRA
D20256_FOXP1	FOXP1	ENSG00000114861	6	A549	siRNA	GSE108500	SRA
D20257_ANXA4	ANXA4	ENSG00000196975	6	HEK293FT	shRNA	GSE108519	SRA
D20258_B4GALNT1	B4GALNT1	ENSG00000135454	6	HEK293FT	shRNA	GSE108519	SRA
D20259_LIN28A	LIN28A	ENSG00000131914	5	hESCs	ko	GSE108654	SRA
D20260_MARCKS	MARCKS	ENSG00000277443	4	THP-1	shRNA	GSE108680	SRA
D20261_ESR1	ESR1	ENSG00000091831	6	MCF7	siRNA	GSE108693	SRA
D20262_HNRNPDL	HNRNPDL	ENSG00000152795	4	HeLa	shRNA	GSE108728	SRA
D20263_MEPCE	MEPCE	ENSG00000146834	4	MDA-MB-231	shRNA	GSE108830	SRA
D20264_ZMYND8	ZMYND8	ENSG00000101040	4	MDA-MB-231	ko	GSE108833	SRA
D20265_ZMYND8	ZMYND8	ENSG00000101040	4	MDA-MB-231	ko	GSE108833	SRA
D20266_CTCF	CTCF	ENSG00000102974	4	HeLa	shRNA	GSE108869	SRA
D20267_CTCF	CTCF	ENSG00000102974	4	HeLa	shRNA	GSE108869	SRA
D20268_KDM3A	KDM3A	ENSG00000115548	4	HCT116	ko	GSE108921	SRA
D20269_KDM3A	KDM3A	ENSG00000115548	4	HCT116	ko	GSE108921	SRA
D20270_KDM3A	KDM3A	ENSG00000115548	4	HCT116	ko	GSE108921	SRA
D20271_EZH2	EZH2	ENSG00000106462	6	LF1	shRNA	GSE109064	SRA
D20272_STIM1	STIM1	ENSG00000167323	6	H9	shRNA	GSE109111	SRA
D20273_HNRNPL	HNRNPL	ENSG00000104824	6	HEK293	siRNA	GSE109143	SRA
D20274_UPF1	UPF1	ENSG00000005007	6	HEK293	siRNA	GSE109143	SRA
D20276_STK11	STK11	ENSG00000118046	4	MOLM13	ko	GSE109491	SRA
D20277_MEF2C	MEF2C	ENSG00000081189	4	MOLM13	ko	GSE109491	SRA
D20278_SIK3	SIK3	ENSG00000160584	4	MOLM13	ko	GSE109491	SRA
D20279_MAP2K7	MAP2K7	ENSG00000076984	4	hESCs	ko	GSE109524	SRA
D20280_PRMT6	PRMT6	ENSG00000198890	6	MCF7	siRNA	GSE109537	SRA
D20281_PRMT6	PRMT6	ENSG00000198890	6	MDA-MB-231	siRNA	GSE109537	SRA
D20282_IGF2BP3	IGF2BP3	ENSG00000136231	6	ES-2	siRNA	GSE109604	SRA
D20283_IGF2BP1	IGF2BP1	ENSG00000159217	6	ES-2	siRNA	GSE109604	SRA
D20284_IGF2BP2	IGF2BP2	ENSG00000073792	6	ES-2	siRNA	GSE109604	SRA
D20285_CDK4/6	CDK4/6	ENSG00000135446/ENSG00000105810	6	PC-3	inhibit	GSE109724	SRA
D20286_RB1	RB1	ENSG00000139687	6	PC-3	shRNA	GSE109724	SRA
D20287_TP53	TP53	ENSG00000141510	4	hPSCs	shRNA	GSE109786	SRA
D20288_ETS1	ETS1	ENSG00000134954	4	SCC-25	siRNA	GSE109886	SRA
D20289_ETS1	ETS1	ENSG00000134954	4	SCC-25	shRNA	GSE109886	SRA
D20290_EP300	EP300	ENSG00000100393	6	MCF7	siRNA	GSE109957	SRA
D20291_GSK3A/GSK3B	GSK3A/GSK3B	ENSG00000105723/ENSG00000082701	6	U-937	inhibit	GSE109985	SRA
D20292_GSK3A/GSK3B	GSK3A/GSK3B	ENSG00000105723/ENSG00000082701	6	U-937	inhibit	GSE109986	SRA
D20293_BAP1	BAP1	ENSG00000163930	6	HAP1	ko	GSE110142	SRA
D20294_BAP1	BAP1	ENSG00000163930	6	OCM-1A	shRNA	GSE110193	SRA
D20295_FOXD1	FOXD1	ENSG00000251493	6	MSCs	shRNA	GSE110268	SRA
D20296_TAFAZZIN	TAFAZZIN	ENSG00000102125	6	MSCs	ko	GSE110268	SRA
D20297_YAP1	YAP1	ENSG00000137693	6	hESCs	ko	GSE110268	SRA
D20298_YAP1	YAP1	ENSG00000137693	6	hESCs	ko	GSE110268	SRA
D20299_KMT2D	KMT2D	ENSG00000167548	6	HaCaT	shRNA	GSE110467	SRA
D20300_SOX21	SOX21	ENSG00000125285	4	H9	ko	GSE110504	SRA
D20301_H19	H19	ENSG00000130600	6	AoSMC	siRNA	GSE110556	SRA
D20302_H19	H19	ENSG00000130600	6	UtSMC	siRNA	GSE110557	SRA
D20303_ARID1A	ARID1A	ENSG00000117713	4	VCaP	shRNA	GSE110656	SRA
D20304_ERG	ERG	ENSG00000157554	4	VCaP	shRNA	GSE110656	SRA
D20305_TP53	TP53	ENSG00000141510	6	U2OS	siRNA	GSE110762	SRA
D20306_STAG1	STAG1	ENSG00000118007	6	TC32	shRNA	GSE111004	SRA
D20307_NOTCH2NLA	NOTCH2NLA	ENSG00000264343	6	H9	ko	GSE111082	SRA
D20308_IRF9	IRF9	ENSG00000213928	6	U3A	siRNA	GSE111195	SRA
D20309_STAT2	STAT2	ENSG00000170581	6	U3A	siRNA	GSE111195	SRA
D20310_CHD3	CHD3	ENSG00000170004	6	HAP1	ko	GSE111272	SRA
D20311_SENP1	SENP1	ENSG00000079387	6	HAP1	ko	GSE111272	SRA
D20312_ITGA2	ITGA2	ENSG00000164171	8	DU145	ko	GSE111507	SRA
D20313_MRTFA	MRTFA	ENSG00000196588	6	1321N1	ko	GSE111571	SRA
D20314_YAP1	YAP1	ENSG00000137693	6	1321N1	ko	GSE111571	SRA
D20315_TP63	TP63	ENSG00000073282	4	H226	shRNA	GSE111619	SRA
D20316_PRMT5	PRMT5	ENSG00000100462	6	LNCaP	shRNA	GSE111620	SRA
D20317_CYTOR	CYTOR	ENSG00000222041	6	U-87 MG	siRNA	GSE111652	SRA
D20318_KLF4	KLF4	ENSG00000136826	6	human keratinocyte precursor cells	shRNA	GSE111786	SRA
D20319_KLF4	KLF4	ENSG00000136826	6	human keratinocyte precursor cells	shRNA	GSE111786	SRA
D20320_KLF4	KLF4	ENSG00000136826	6	human keratinocyte precursor cells	shRNA	GSE111786	SRA
D20321_PPP1R13L	PPP1R13L	ENSG00000104881	4	HCT116	siRNA	GSE111798	SRA
D20322_TP53	TP53	ENSG00000141510	4	HCT116	siRNA	GSE111798	SRA
D20323_BRCA1	BRCA1	ENSG00000012048	5	SH-EP	shRNA	GSE111905	SRA
D20324_BRCA1	BRCA1	ENSG00000012048	6	SH-EP	shRNA	GSE111905	SRA
D20325_BRCA1	BRCA1	ENSG00000012048	5	SH-EP	shRNA	GSE111905	SRA
D20326_BRCA1	BRCA1	ENSG00000012048	6	SH-EP	shRNA	GSE111905	SRA
D20327_BANCR	BANCR	ENSG00000278910	6	iPSC-CMs	shRNA	GSE111930	SRA
D20328_SOD1	SOD1	ENSG00000142168	6	HeLa	siRNA	GSE112007	SRA
D20329_SOD1	SOD1	ENSG00000142168	6	HeLa	inhibit	GSE112007	SRA
D20330_SOD1	SOD1	ENSG00000142168	6	DU145	inhibit	GSE112007	SRA
D20331_SOD1	SOD1	ENSG00000142168	6	RWPE-1	inhibit	GSE112007	SRA
D20333_MYC	MYC	ENSG00000136997	4	A549	siRNA	GSE112190	SRA
D20334_EZH2	EZH2	ENSG00000106462	4	T98G	ko	GSE112241	SRA
D20335_HOXB13	HOXB13	ENSG00000159184	4	C4-2B	shRNA	GSE112300	SRA
D20336_PRRX1	PRRX1	ENSG00000116132	6	BT549	ko	GSE112365	SRA
D20337_SIRT1	SIRT1	ENSG00000096717	6	BT549	ko	GSE112365	SRA
D20338_IFI27	IFI27	ENSG00000165949	6	MDA-MB-231	shRNA	GSE112445	SRA
D20339_PIK3CA	PIK3CA	ENSG00000121879	6	MDA-MB-231	inhibit	GSE112445	SRA
D20340_CTNNB1	CTNNB1	ENSG00000168036	8	H9	ko	GSE112714	SRA
D20341_PAK4	PAK4	ENSG00000130669	6	BT549	siRNA	GSE112817	SRA
D20342_PAK4	PAK4	ENSG00000130669	6	Hs 578T	siRNA	GSE112817	SRA
D20343_SOX2	SOX2	ENSG00000181449	6	iPSC	CRISPRi	GSE112886	SRA
D20344_DDX5	DDX5	ENSG00000108654	6	BT549	siRNA	GSE112962	SRA
D20345_FOSL1	FOSL1	ENSG00000175592	6	BT549	siRNA	GSE112962	SRA
D20346_IKZF1	IKZF1	ENSG00000185811	4	H929	ko	GSE113031	SRA
D20347_IKZF1	IKZF1	ENSG00000185811	4	MM.1S	ko	GSE113031	SRA
D20348_IKZF1	IKZF1	ENSG00000185811	4	OPM2	ko	GSE113031	SRA
D20349_IKZF3	IKZF3	ENSG00000161405	4	OPM2	ko	GSE113031	SRA
D20350_SS18/SSX1	SS18/SSX1	ENSG00000141380/ENSG00000126752	6	HSSYII	shRNA	GSE113227	SRA
D20351_SS18/SSX1	SS18/SSX1	ENSG00000141380/ENSG00000126752	6	HSSYII	shRNA	GSE113227	SRA
D20352_PIEZO1	PIEZO1	ENSG00000103335	6	glioblastoma stem cells	shRNA	GSE113261	SRA
D20353_PIEZO1	PIEZO1	ENSG00000103335	6	glioblastoma stem cells	shRNA	GSE113261	SRA
D20354_PIEZO1	PIEZO1	ENSG00000103335	6	glioblastoma stem cells	shRNA	GSE113261	SRA
D20355_PIEZO1	PIEZO1	ENSG00000103335	6	glioblastoma stem cells	shRNA	GSE113261	SRA
D20356_SETDB1	SETDB1	ENSG00000143379	6	hTERT RPE-1	ko	GSE113399	SRA
D20357_SETDB1	SETDB1	ENSG00000143379	6	hTERT RPE-1	ko	GSE113399	SRA
D20358_TXNDC9	TXNDC9	ENSG00000115514	4	HepG2	ko	GSE113400	SRA
D20359_NFE2L2	NFE2L2	ENSG00000116044	6	A549	siRNA	GSE113519	SRA
D20360_RBPJ	RBPJ	ENSG00000168214	4	HDFs	shRNA	GSE113542	SRA
D20361_RBPJ	RBPJ	ENSG00000168214	4	HDFs	shRNA	GSE113542	SRA
D20362_DNER	DNER	ENSG00000187957	4	CADO-ES1	inhibit	GSE113604	SRA
D20363_DNER	DNER	ENSG00000187957	4	CHLA-10	inhibit	GSE113604	SRA
D20364_DNER	DNER	ENSG00000187957	4	RD-ES	inhibit	GSE113604	SRA
D20365_DNER	DNER	ENSG00000187957	4	SK-N-MC	inhibit	GSE113604	SRA
D20366_FLI1	FLI1	ENSG00000151702	4	CHLA10	shRNA	GSE113604	SRA
D20367_MOCS2	MOCS2	ENSG00000164172	6	HEKn	siRNA	GSE113609	SRA
D20368_RBBP8	RBBP8	ENSG00000101773	4	HEK293T	ko	GSE113698	SRA
D20369_RBBP8	RBBP8	ENSG00000101773	4	HEK293T	ko	GSE113698	SRA
D20370_QPRT	QPRT	ENSG00000103485	6	SH-SY5Y	ko	GSE113734	SRA
D20371_QPRT	QPRT	ENSG00000103485	6	SH-SY5Y	ko	GSE113734	SRA
D20372_HNRNPM	HNRNPM	ENSG00000099783	6	LNCAP	shRNA	GSE113782	SRA
D20373_BACH1	BACH1	ENSG00000156273	6	hESCs	ko	GSE113817	SRA
D20374_BACH1	BACH1	ENSG00000156273	6	hESCs	ko	GSE113817	SRA
D20375_DNMT3B	DNMT3B	ENSG00000088305	4	H1	ko	GSE113881	SRA
D20376_CHTOP	CHTOP	ENSG00000160679	6	HEK293T	siRNA	GSE113952	SRA
D20377_AR	AR	ENSG00000169083	4	LNCAP	siRNA	GSE114052	SRA
D20378_FIS1	FIS1	ENSG00000214253	6	MOLM-13	shRNA	GSE114111	SRA
D20379_FIS1	FIS1	ENSG00000214253	6	MOLM-13	shRNA	GSE114111	SRA
D20380_PARP1	PARP1	ENSG00000143799	4	LNCaP	siRNA	GSE114273	SRA
D20381_PARP1	PARP1	ENSG00000143799	4	LNCaP	siRNA	GSE114273	SRA
D20382_PARP2	PARP2	ENSG00000129484	4	LNCaP	siRNA	GSE114273	SRA
D20383_PARP2	PARP2	ENSG00000129484	4	LNCaP	siRNA	GSE114273	SRA
D20384_HDDC3	HDDC3	NSG00000184508	6	RCC4	siRNA	GSE114282	SRA
D20385_HDDC3	HDDC3	NSG00000184508	6	RCC4	siRNA	GSE114282	SRA
D20386_IRF1	IRF1	ENSG00000125347	6	BEAS-2B	ko	GSE114284	SRA
D20388_OGT	OGT	ENSG00000147162	8	S2VP10	ko	GSE114472	SRA
D20389_OGT	OGT	ENSG00000147162	8	S2VP10	ko	GSE114472	SRA
D20390_OGT	OGT	ENSG00000147162	8	S2VP10	ko	GSE114472	SRA
D20391_GRIN2B	GRIN2B	ENSG00000273079	6	HCN	mut	GSE114685	SRA
D20392_GRIN2B	GRIN2B	ENSG00000273079	8	HCN	mut	GSE114685	SRA
D20393_PRKG1	PRKG1	ENSG00000185532	4	VCaP	inhibit	GSE114738	SRA
D20394_GUCY1A1	GUCY1A1	ENSG00000164116	4	VCaP	siRNA	GSE114738	SRA
D20395_GUCY1A1	GUCY1A1	ENSG00000164116	4	VCaP	siRNA	GSE114738	SRA
D20396_GUCY1B1	GUCY1B1	ENSG00000061918	4	VCaP	siRNA	GSE114738	SRA
D20397_MFAP2	MFAP2	ENSG00000117122	4	AGS	shRNA	GSE114796	SRA
D20398_PDX1	PDX1	ENSG00000139515	4	HLF	ko	GSE114844	SRA
D20399_IRF1	IRF1	ENSG00000125347	9	PH5CH8	ko	GSE114916	SRA
D20400_IRF3	IRF3	ENSG00000126456	6	PH5CH8	ko	GSE114916	SRA
D20401_TAF1	TAF1	ENSG00000147133	8	Kasumi-1	shRNA	GSE115121	SRA
D20402_TAF1	TAF1	ENSG00000147133	8	Kasumi-1	shRNA	GSE115121	SRA
D20403_TAF1	TAF1	ENSG00000147133	4	Kasumi-1	inhibit	GSE115121	SRA
D20404_PRMT5	PRMT5	ENSG00000100462	4	TMD8	inhibit	GSE115136	SRA
D20405_PRMT5	PRMT5	ENSG00000100462	4	TMD8	inhibit	GSE115136	SRA
D20406_PRMT5	PRMT5	ENSG00000100462	4	OCI-Ly7	inhibit	GSE115136	SRA
D20407_KMT2A	KMT2A	ENSG00000118058	4	NOMO1	ko	GSE115237	SRA
D20408_KMT2A	KMT2A	ENSG00000118058	4	MV411	ko	GSE115237	SRA
D20409_KMT2A	KMT2A	ENSG00000118058	4	MV411	ko	GSE115237	SRA
D20410_KMT2A	KMT2A	ENSG00000118058	4	THP-1	ko	GSE115237	SRA
D20411_KMT2A	KMT2A	ENSG00000118058	4	THP-1	ko	GSE115237	SRA
D20412_KMT2A	KMT2A	ENSG00000118058	4	OCIAML3	ko	GSE115237	SRA
D20413_KMT2A	KMT2A	ENSG00000118058	4	OCIAML3	ko	GSE115237	SRA
D20414_ZFP64	ZFP64	ENSG00000020256	4	MV411	ko	GSE115237	SRA
D20415_ZFP64	ZFP64	ENSG00000020256	4	MV411	ko	GSE115237	SRA
D20416_ZFP64	ZFP64	ENSG00000020256	4	THP-1	ko	GSE115237	SRA
D20417_ZFP64	ZFP64	ENSG00000020256	4	THP-1	ko	GSE115237	SRA
D20418_ZFP64	ZFP64	ENSG00000020256	4	OCIAML3	ko	GSE115237	SRA
D20419_NFKBIA	NFKBIA	ENSG00000100906	4	hVEC	ko	GSE115311	SRA
D20420_SMAD3	SMAD3	ENSG00000166949	6	HCASMC	siRNA	GSE115318	SRA
D20421_FBXO11	FBXO11	ENSG00000138081	10	HUDEP-2	ko	GSE115357	SRA
D20422_FBXO11	FBXO11	ENSG00000138081	6	HUDEP-2	ko	GSE115357	SRA
D20423_IDH3A	IDH3A	ENSG00000166411	8	NHA	ko	GSE115364	SRA
D20424_CELSR2	CELSR2	ENSG00000143126	6	NALM-6	shRNA	GSE115384	SRA
D20425_CELSR2	CELSR2	ENSG00000143126	6	697	shRNA	GSE115384	SRA
D20426_EPAS1	EPAS1	ENSG00000116016	5	786-O	ko	GSE115389	SRA
D20427_NFIA	NFIA	ENSG00000162599	6	hASC	siRNA	GSE115421	SRA
D20428_NFIA	NFIA	ENSG00000162599	6	hASC	siRNA	GSE115421	SRA
D20429_DDX5	DDX5	ENSG00000108654	4	K562	siRNA	GSE115442	SRA
D20430_HNRNPA1	HNRNPA1	ENSG00000135486	4	K562	siRNA	GSE115442	SRA
D20431_JDP2	JDP2	ENSG00000140044	6	LOUCY	shRNA	GSE115464	SRA
D20432_JDP2	JDP2	ENSG00000140044	6	T-ALL	shRNA	GSE115464	SRA
D20433_XRN1	XRN1	ENSG00000114127	4	HeLa	siRNA	GSE115471	SRA
D20434_TET1	TET1	ENSG00000138336	6	Hs 578T	ko	GSE115578	SRA
D20435_KLF6	KLF6	ENSG00000067082	8	786-M1A	CRISPRi	GSE115763	SRA
D20436_KLF6	KLF6	ENSG00000067082	8	786-M1A	CRISPRi	GSE115763	SRA
D20437_USP34	USP34	ENSG00000115464	4	MSC	siRNA	GSE115789	SRA
D20438_MITF	MITF	ENSG00000187098	4	HEM	siRNA	GSE115845	SRA
D20439_HSPA5	HSPA5	ENSG00000044574	6	S2-VP10	shRNA	GSE115849	SRA
D20440_H3-3A	H3-3A	ENSG00000163041	9	GBM	shRNA	GSE115873	SRA
D20441_H3-3A	H3-3A	ENSG00000163041	9	GBM	shRNA	GSE115873	SRA
D20442_H3-3A	H3-3A	ENSG00000163041	8	GBM	shRNA	GSE115873	SRA
D20443_HSF1	HSF1	ENSG00000185122	8	U2OS	ko	GSE115973	SRA
D20444_HSF2	HSF2	ENSG00000025156	8	U2OS	ko	GSE115973	SRA
D20445_FOXO1	FOXO1	ENSG00000150907	6	HUVEC	siRNA	GSE116033	SRA
D20446_MST1	MST1	ENSG00000173531	6	HUVEC	siRNA	GSE116033	SRA
D20447_ZNF598	ZNF598	ENSG00000167962	4	U2OS	siRNA	GSE116126	SRA
D20448_IMMP1L	IMMP1L	ENSG00000148950	7	Huh-7	siRNA	GSE116133	SRA
D20449_SUPT4H1	SUPT4H1	ENSG00000213246	4	HEK293	siRNA	GSE116267	SRA
D20450_SUPT4H1	SUPT4H1	ENSG00000213246	4	HEK293	siRNA	GSE116267	SRA
D20451_SUPT4H1	SUPT4H1	ENSG00000213246	4	HEK293	siRNA	GSE116267	SRA
D20452_MFRP	MFRP	ENSG00000235718	6	iPSC	ko	GSE116469	SRA
D20453_SMUG1	SMUG1	ENSG00000123415	6	HAP1	ko	GSE116580	SRA
D20454_ARID4B	ARID4B	ENSG00000054267	6	PC-3	siRNA	GSE116668	SRA
D20455_NKX2-5	NKX2-5	ENSG00000183072	6	LNCaP	siRNA	GSE116728	SRA
D20456_NKX2-5	NKX2-5	ENSG00000183072	6	LNCaP	siRNA	GSE116728	SRA
D20457_SRF	SRF	ENSG00000112658	6	LNCaP	siRNA	GSE116728	SRA
D20458_SRF	SRF	ENSG00000112658	6	LNCaP	siRNA	GSE116728	SRA
D20461_DLL3	DLL3	ENSG00000090932	5	iPSC	ko	GSE116930	SRA
D20462_DLL3	DLL3	ENSG00000090932	5	PSM	ko	GSE116930	SRA
D20463_HES7	HES7	ENSG00000179111	6	iPSC	ko	GSE116930	SRA
D20464_HES7	HES7	ENSG00000179111	6	PSM	ko	GSE116930	SRA
D20465_LFNG	LFNG	ENSG00000106003	5	iPSC	ko	GSE116930	SRA
D20466_LFNG	LFNG	ENSG00000106003	5	PSM	ko	GSE116930	SRA
D20467_MESP2	MESP2	ENSG00000188095	5	iPSC	ko	GSE116930	SRA
D20468_MESP2	MESP2	ENSG00000188095	5	PSM	ko	GSE116930	SRA
D20469_MESP2	MESP2	ENSG00000188095	5	iPSC	ko	GSE116934	SRA
D20470_MESP2	MESP2	ENSG00000188095	5	PSM	ko	GSE116934	SRA
D20471_MESP2	MESP2	ENSG00000188095	5	iPSC	ko	GSE116934	SRA
D20472_MESP2	MESP2	ENSG00000188095	5	iPSC	ko	GSE116934	SRA
D20473_MESP2	MESP2	ENSG00000188095	5	iPSC	ko	GSE116934	SRA
D20474_BRCA2	BRCA2	ENSG00000139618	6	BT549	shRNA	GSE116943	SRA
D20475_BRCA2	BRCA2	ENSG00000139618	4	HCC38	shRNA	GSE116943	SRA
D20476_BRCA2	BRCA2	ENSG00000139618	5	HCC38	shRNA	GSE116943	SRA
D20477_UBE2I	UBE2I	ENSG00000103275	6	T24	shRNA	GSE117143	SRA
D20478_HDGFL2	HDGFL2	ENSG00000167674	8	293TRex	ko	GSE117155	SRA
D20479_PSIP1	PSIP1	ENSG00000164985	4	293TRex	ko	GSE117155	SRA
D20480_TMEFF2	TMEFF2	ENSG00000144339	6	LNCaP	shRNA	GSE117180	SRA
D20481_AR	AR	ENSG00000169083	6	22Rv1	siRNA	GSE117193	SRA
D20482_AR	AR	ENSG00000169083	6	22Rv1	siRNA	GSE117193	SRA
D20483_ZBTB10	ZBTB10	ENSG00000205189	10	HEK293	ko	GSE117212	SRA
D20484_FMR1	FMR1	ENSG00000102081	8	hESCs	ko	GSE117248	SRA
D20486_SHQ1	SHQ1	ENSG00000144736	6	T-ALL	shRNA	GSE117264	SRA
D20487_SHQ1	SHQ1	ENSG00000144736	6	T-ALL	shRNA	GSE117264	SRA
D20488_DANCR	DANCR	ENSG00000226950	6	SUNE-1	siRNA	GSE117415	SRA
D20489_MACROH2A1	MACROH2A1	ENSG00000113648	4	HEPG2	ko	GSE117459	SRA
D20490_TLE2	TLE2	ENSG00000065717	6	SKOV3	shRNA	GSE117480	SRA
D20491_N6AMT1	N6AMT1	ENSG00000156239	6	MCF10A	siRNA	GSE117535	SRA
D20492_N6AMT1	N6AMT1	ENSG00000156239	6	PC-3M	siRNA	GSE117535	SRA
D20493_ZNF609	ZNF609	ENSG00000180357	4	RD	siRNA	GSE117609	SRA
D20494_ZNF609	ZNF609	ENSG00000180357	4	RH4	siRNA	GSE117609	SRA
D20495_ALKBH1	ALKBH1	ENSG00000100601	4	GBM	shRNA	GSE117632	SRA
D20496_ALKBH1	ALKBH1	ENSG00000100601	4	GBM	shRNA	GSE117632	SRA
D20497_GCG	GCG	ENSG00000115263	6	Nalm6	shRNA	GSE117796	SRA
D20498_CBX3	CBX3	ENSG00000122565	6	Nalm6	shRNA	GSE117796	SRA
D20499_RRM2	RRM2	ENSG00000171848	4	C4-2	siRNA	GSE117924	SRA
D20500_KLF4	KLF4	ENSG00000136826	4	PC-3	ko	GSE117965	SRA
D20501_CDK11B	CDK11B	ENSG00000248333	6	HCT116	shRNA	GSE118051	SRA
D20502_SPRR5	SPRR5	ENSG00000283227	7	HEKn	siRNA	GSE118077	SRA
D20503_SPRR5	SPRR5	ENSG00000283227	9	HEKn	siRNA	GSE118077	SRA
D20504_ATF7IP	ATF7IP	ENSG00000171681	6	NPC	shRNA	GSE118088	SRA
D20505_ATF7IP	ATF7IP	ENSG00000171681	6	hESCs	shRNA	GSE118088	SRA
D20506_DRAIC	DRAIC	ENSG00000245750	6	MCF7	siRNA	GSE118101	SRA
D20507_RPS3	RPS3	ENSG00000149273	4	SMMC-7721	siRNA	GSE118140	SRA
D20508_EZH2	EZH2	ENSG00000106462	4	hTERT NF1 ipNF05.5	ko	GSE118185	SRA
D20509_SUZ12	SUZ12	ENSG00000178691	4	hTERT NF1 ipNF05.5	ko	GSE118185	SRA
D20510_MAP4K4	MAP4K4	ENSG00000071054	6	HEK-TER	shRNA	GSE118272	SRA
D20511_MIR124-2HG	MIR124-2HG	ENSG00000254377	6	iNGN	CRISPRi	GSE118315	SRA
D20512_GRHL2	GRHL2	ENSG00000083307	8	OVCA4209	shRNA	GSE118407	SRA
D20513_RNF168	RNF168	ENSG00000163961	6	NEC	siRNA	GSE118532	SRA
D20514_UGDH	UGDH	ENSG00000109814	6	MDA-MB-231	shRNA	GSE118772	SRA
D20515_UGDH	UGDH	ENSG00000109814	6	MDA-MB-231	shRNA	GSE118772	SRA
D20517_LMO1	LMO1	ENSG00000166407	4	Kelly	shRNA	GSE118823	SRA
D20518_MYCN	MYCN	ENSG00000134323	4	Kelly	shRNA	GSE118823	SRA
D20519_NFE2L2	NFE2L2	ENSG00000116044	4	A549	siRNA	GSE118841	SRA
D20520_NFE2L2	NFE2L2	ENSG00000116044	4	H2023	siRNA	GSE118841	SRA
D20521_NFE2L2	NFE2L2	ENSG00000116044	4	H460	siRNA	GSE118841	SRA
D20522_NRAS	NRAS	ENSG00000213281	6	ERMS	ko	GSE118939	SRA
D20523_KDM6A/KDM6B	KDM6A/KDM6B	ENSG00000147050/ENSG00000132510	4	H1	ko	GSE118997	SRA
D20524_KDM6A/KDM6B	KDM6A/KDM6B	ENSG00000147050/ENSG00000132510	4	H1	ko	GSE118997	SRA
D20525_YBX1	YBX1	ENSG00000065978	6	BGC-823	siRNA	GSE119021	SRA
D20526_ROBO1	ROBO1	ENSG00000169855	6	HTR8/SVneo	siRNA	GSE119101	SRA
D20527_SLIT2	SLIT2	ENSG00000145147	6	HTR8/SVneo	siRNA	GSE119101	SRA
D20528_CITED2	CITED2	ENSG00000164442	6	PC-3	siRNA	GSE119113	SRA
D20529_CBFB	CBFB	ENSG00000067955	4	MCF10A	ko	GSE119131	SRA
D20530_CBFB	CBFB	ENSG00000067955	4	MCF10A	ko	GSE119131	SRA
D20531_RUNX1	RUNX1	ENSG00000159216	6	OCI-AML5	shRNA	GSE119261	SRA
D20532_RUNX3	RUNX3	ENSG00000020633	6	HSPCs	shRNA	GSE119264	SRA
D20533_KDM6A/B	KDM6A/B	ENSG00000147050/ENSG00000132510	6	MUG	inhibit	GSE119424	SRA
D20534_KDM6A/B	KDM6A/B	ENSG00000147050/ENSG00000132510	6	UCH7	inhibit	GSE119424	SRA
D20535_HOTAIR	HOTAIR	ENSG00000228630	6	H23	siRNA	GSE119510	SRA
D20536_HOTAIR	HOTAIR	ENSG00000228630	6	T47D	siRNA	GSE119511	SRA
D20537_BLM	BLM	ENSG00000197299	6	A549	siRNA	GSE119512	SRA
D20538_CEBPA	CEBPA	ENSG00000245848	6	THP-1	siRNA	GSE119551	SRA
D20539_FOXA1	FOXA1	ENSG00000129514	6	LNCaP	shRNA	GSE119757	SRA
D20540_NRDE2	NRDE2	ENSG00000119720	6	MDA-MB-231	siRNA	GSE119827	SRA
D20541_FOXA1	FOXA1	ENSG00000129514	6	CFPAC1	siRNA	GSE119931	SRA
D20542_FOXA2	FOXA2	ENSG00000125798	6	PANC-1	ko	GSE119931	SRA
D20543_FOXA2	FOXA2	ENSG00000125798	6	CFPAC1	siRNA	GSE119931	SRA
D20544_MYBL2	MYBL2	ENSG00000101057	6	A673	siRNA	GSE119970	SRA
D20545_MYBL2	MYBL2	ENSG00000101057	6	SK-N-MC	siRNA	GSE119970	SRA
D20546_MYBL2	MYBL2	ENSG00000101057	6	RDES	siRNA	GSE119970	SRA
D20547_HNRNPH1	HNRNPH1	ENSG00000169045	6	TC32	siRNA	GSE119974	SRA
D20548_HNRNPH1	HNRNPH1	ENSG00000169045	6	HEK293T	siRNA	GSE119974	SRA
D20549_ARID1A	ARID1A	ENSG00000117713	4	OCCC	ko	GSE120057	SRA
D20550_TMPRSS4	TMPRSS4	ENSG00000137648	4	OCCC	ko	GSE120057	SRA
D20551_CHAF1B	CHAF1B	ENSG00000159259	8	MLL-AF9	ko	GSE120063	SRA
D20552_NRDE2	NRDE2	ENSG00000119720	4	HeLa	siRNA	GSE120202	SRA
D20553_NRDE2	NRDE2	ENSG00000119720	4	HeLa	siRNA	GSE120203	SRA
D20554_KDM6A/B	KDM6A/B	ENSG00000147050/ENSG00000132510	6	UCH1	inhibit	GSE120210	SRA
D20555_KDM6A/B	KDM6A/B	ENSG00000147050/ENSG00000132510	6	MUG	inhibit	GSE120210	SRA
D20556_KDM6A/B	KDM6A/B	ENSG00000147050/ENSG00000132510	6	UM-Chor	inhibit	GSE120210	SRA
D20557_CBFB	CBFB	ENSG00000067955	6	MCF10A	ko	GSE120216	SRA
D20558_RUNX1	RUNX1	ENSG00000159216	12	MCF10A	ko	GSE120216	SRA
D20559_BRD9	BRD9	ENSG00000028310	4	G401	ko	GSE120233	SRA
D20560_PTEN	PTEN	ENSG00000171862	6	HeLa	ko	GSE120439	SRA
D20561_TP53	TP53	ENSG00000141510	4	NCI-H2087	ko	GSE120534	SRA
D20562_PRR14L	PRR14L	ENSG00000183530	5	HEK293F	shRNA	GSE120601	SRA
D20565_TBPL1	TBPL1	ENSG00000028839	4	HeLa	shRNA	GSE120734	SRA
D20566_KMT2C	KMT2C	ENSG00000055609	4	MCF7	ko	GSE120756	SRA
D20567_TET2	TET2	ENSG00000168769	4	MCF7	ko	GSE120756	SRA
D20568_TET2	TET2	ENSG00000168769	4	CAL51	ko	GSE120756	SRA
D20569_MCM2	MCM2	ENSG00000073111	6	1BR3	siRNA	GSE120766	SRA
D20570_MCM7	MCM7	ENSG00000166508	6	1BR3	siRNA	GSE120767	SRA
D20571_CTCF	CTCF	ENSG00000102974	6	B-ALL	ko	GSE120781	SRA
D20572_AFF4	AFF4	ENSG00000072364	6	HEK293T	shRNA	GSE121024	SRA
D20573_PLAGL2	PLAGL2	ENSG00000126003	4	HCC-LM3	shRNA	GSE121072	SRA
D20574_MLKL	MLKL	ENSG00000168404	4	HT-29	shRNA	GSE121149	SRA
D20575_PRMT1	PRMT1	ENSG00000126457	6	MDA-MB-231	shRNA	GSE121168	SRA
D20576_PRMT1	PRMT1	ENSG00000126457	6	MDA-MB-231	shRNA	GSE121168	SRA
D20577_HOXB8	HOXB8	ENSG00000120068	4	HCT116	shRNA	GSE121207	SRA
D20578_KMT5A	KMT5A	ENSG00000183955	4	D458	shRNA	GSE121247	SRA
D20579_E2F1	E2F1	ENSG00000101412	6	PC-3	shRNA	GSE121258	SRA
D20580_E2F1	E2F1	ENSG00000101412	6	DU145	shRNA	GSE121258	SRA
D20581_GPRC5A	GPRC5A	ENSG00000013588	6	PC-3	ko	GSE121319	SRA
D20582_GPRC5A	GPRC5A	ENSG00000013588	6	PC-3	ko	GSE121319	SRA
D20583_PUM2	PUM2	ENSG00000055917	6	HeLa	ko	GSE121535	SRA
D20584_TFAP2C	TFAP2C	ENSG00000087510	4	VCAF8	siRNA	GSE121536	SRA
D20585_KLF6	KLF6	ENSG00000067082	8	HSC	ko	GSE121560	SRA
D20586_GLUD1	GLUD1	ENSG00000148672	4	U-87 MG	shRNA	GSE121580	SRA
D20587_ZFP90	ZFP90	ENSG00000184939	6	HCT116	ko	GSE121621	SRA
D20588_ZEB1	ZEB1	ENSG00000148516	6	HCEnC	ko	GSE121680	SRA
D20589_SUPT4H1	SUPT4H1	ENSG00000213246	12	HEK293	siRNA	GSE121757	SRA
D20590_SCAF4	SCAF4	ENSG00000156304	6	HEK293	ko	GSE121824	SRA
D20591_SCAF4	SCAF4	ENSG00000156304	6	HEK293	ko	GSE121824	SRA
D20592_SCAF4	SCAF4	ENSG00000156304	6	HEK293	ko	GSE121824	SRA
D20593_SCAF8	SCAF8	ENSG00000213079	6	HEK293	ko	GSE121824	SRA
D20594_SCAF8	SCAF8	ENSG00000213079	6	HEK293	ko	GSE121824	SRA
D20595_SCAF8	SCAF8	ENSG00000213079	6	HEK293	ko	GSE121824	SRA
D20596_METTL14	METTL14	ENSG00000145388	4	HepG2	shRNA	GSE121949	SRA
D20597_METTL14	METTL14	ENSG00000145388	4	HepG2	shRNA	GSE121949	SRA
D20598_METTL14	METTL14	ENSG00000145388	4	HepG2	shRNA	GSE121949	SRA
D20599_METTL14	METTL14	ENSG00000145388	4	HepG2	shRNA	GSE121949	SRA
D20600_SETD2	SETD2	ENSG00000181555	4	HepG2	shRNA	GSE121949	SRA
D20601_SETD2	SETD2	ENSG00000181555	4	HepG2	shRNA	GSE121949	SRA
D20602_SETD2	SETD2	ENSG00000181555	4	HepG2	shRNA	GSE121949	SRA
D20603_SETD2	SETD2	ENSG00000181555	4	HepG2	shRNA	GSE121949	SRA
D20604_ELAVL1	ELAVL1	ENSG00000066044	6	Jurkat	ko	GSE121966	SRA
D20605_ELAVL1	ELAVL1	ENSG00000066044	6	Jurkat	ko	GSE121966	SRA
D20606_MBD2	MBD2	ENSG00000134046	6	HUDEP-2	ko	GSE121992	SRA
D20607_MBD2	MBD2	ENSG00000134046	6	HUDEP-2	ko	GSE121992	SRA
D20608_HPS1	HPS1	ENSG00000107521	6	hESC	mut	GSE121999	SRA
D20609_AP3B1	AP3B1	ENSG00000132842	6	hESC	mut	GSE121999	SRA
D20610_BLOC1S3	BLOC1S3	ENSG00000189114	6	hESC	mut	GSE121999	SRA
D20611_TOPBP1	TOPBP1	ENSG00000163781	4	HEKn	shRNA	GSE122018	SRA
D20612_TARDBP	TARDBP	ENSG00000120948	6	SH-SY5Y	siRNA	GSE122069	SRA
D20613_TARDBP	TARDBP	ENSG00000120948	4	SH-SY5Y	mut	GSE122069	SRA
D20614_FAT1	FAT1	ENSG00000083857	4	MCF7	ko	GSE122088	SRA
D20615_GLO1	GLO1	ENSG00000124767	6	MDA-MB-231	shRNA	GSE122229	SRA
D20616_GLO1	GLO1	ENSG00000124767	6	MDA-MB-231	shRNA	GSE122229	SRA
D20617_RNF20	RNF20	ENSG00000155827	6	FTSEC	shRNA	GSE122237	SRA
D20618_RNF20	RNF20	ENSG00000155827	6	FTSEC	shRNA	GSE122237	SRA
D20619_RNF20	RNF20	ENSG00000155827	6	FTSEC	shRNA	GSE122237	SRA
D20620_CDK12	CDK12	ENSG00000167258	4	IMR-32	shRNA	GSE122304	SRA
D20621_CDK12	CDK12	ENSG00000167258	4	IMR-32	shRNA	GSE122304	SRA
D20622_HNRNPK	HNRNPK	ENSG00000165119	4	HEKn	siRNA	GSE122327	SRA
D20623_NSUN2	NSUN2	ENSG00000037474	6	HEK293	ko	GSE122425	SRA
D20624_SOCS3	SOCS3	ENSG00000184557	6	GBM	ko	GSE122486	SRA
D20625_SENCR	SENCR	ENSG00000254703	6	HUVEC	shRNA	GSE122490	SRA
D20626_SMARCA4	SMARCA4	ENSG00000127616	6	Z-138	shRNA	GSE122509	SRA
D20627_EWSR1	EWSR1	ENSG00000182944	6	A673	siRNA	GSE122535	SRA
D20628_EWSR1	EWSR1	ENSG00000182944	6	A673	siRNA	GSE122536	SRA
D20629_TARDBP	TARDBP	ENSG00000120948	4	SH-SY5Y	shRNA	GSE122647	SRA
D20630_RAP1GAP	RAP1GAP	ENSG00000076864	4	MSC	ko	GSE122654	SRA
D20631_RAP1GAP	RAP1GAP	ENSG00000076864	4	NSC	ko	GSE122654	SRA
D20632_SREBF1	SREBF1	ENSG00000072310	8	HT-144	ko	GSE122707	SRA
D20633_SREBF1	SREBF1	ENSG00000072310	8	HT144	inhibit	GSE122707	SRA
D20634_SREBF1	SREBF1	ENSG00000072310	8	HT144	inhibit	GSE122707	SRA
D20635_TYMS	TYMS	ENSG00000176890	4	MDA-MB-231	shRNA	GSE122953	SRA
D20636_PUM1	PUM1	ENSG00000134644	6	TCam-2	siRNA	GSE123016	SRA
D20637_PUM2	PUM2	ENSG00000055917	6	TCam-2	siRNA	GSE123016	SRA
D20638_SPIN1	SPIN1	ENSG00000106723	6	SCC040	siRNA	GSE123084	SRA
D20639_SPIN1	SPIN1	ENSG00000106723	6	SCC040	siRNA	GSE123084	SRA
D20640_CEBPB	CEBPB	ENSG00000172216	4	HepG2	ko	GSE123098	SRA
D20641_CDK11B	CDK11B	ENSG00000248333	4	hESC	siRNA	GSE123410	SRA
D20642_CDK11B	CDK11B	ENSG00000248333	4	hESC	siRNA	GSE123410	SRA
D20643_MBNL1	MBNL1	ENSG00000152601	6	MOLM-13	shRNA	GSE123441	SRA
D20644_UFM1	UFM1	ENSG00000120686	4	HEK	ko	GSE123539	SRA
D20645_UFSP2	UFSP2	ENSG00000109775	4	HEK	ko	GSE123539	SRA
D20646_TLE3	TLE3	ENSG00000140332	4	22rv1	siRNA	GSE123619	SRA
D20647_TDG	TDG	ENSG00000139372	6	SK-mel-28	shRNA	GSE123681	SRA
D20648_MIEN1	MIEN1	ENSG00000141741	8	HT-29	ko	GSE123734	SRA
D20649_MUC1	MUC1	ENSG00000185499	6	BT549	shRNA	GSE123860	SRA
D20650_MUC1	MUC1	ENSG00000185499	6	A549	shRNA	GSE123860	SRA
D20651_SIN3A	SIN3A	ENSG00000169375	6	HEK293T	siRNA	GSE123861	SRA
D20652_SIN3B	SIN3B	ENSG00000127511	6	HEK293T	siRNA	GSE123861	SRA
D20653_SOX11	SOX11	ENSG00000176887	6	REH	ko	GSE123943	SRA
D20654_SOX11	SOX11	ENSG00000176887	6	RCH-ACV	ko	GSE123943	SRA
D20655_MTA1	MTA1	ENSG00000182979	6	HCT116	ko	GSE123957	SRA
D20656_MTA1	MTA1	ENSG00000182979	16	HCT116	ko	GSE123958	SRA
D20657_CIT	CIT	ENSG00000122966	6	LNCaP	siRNA	GSE123970	SRA
D20661_TP53	TP53	ENSG00000141510	6	HCT116	ko	GSE124189	SRA
D20662_SOX2	SOX2	ENSG00000181449	4	EW1	siRNA	GSE124221	SRA
D20663_SOX2	SOX2	ENSG00000181449	4	EW1	siRNA	GSE124221	SRA
D20664_SOX2	SOX2	ENSG00000181449	4	POE	siRNA	GSE124221	SRA
D20665_SOX2	SOX2	ENSG00000181449	4	POE	siRNA	GSE124221	SRA
D20666_SOX2	SOX2	ENSG00000181449	4	RDES	siRNA	GSE124221	SRA
D20667_SOX2	SOX2	ENSG00000181449	4	RDES	siRNA	GSE124221	SRA
D20668_ARID1A	ARID1A	ENSG00000117713	4	MCF7	ko	GSE124227	SRA
D20669_ARID1A	ARID1A	ENSG00000117713	4	MCF7	ko	GSE124227	SRA
D20670_BACH1	BACH1	ENSG00000156273	6	AsPC1	siRNA	GSE124407	SRA
D20671_BACH1	BACH1	ENSG00000156273	6	AsPC1	ko	GSE124407	SRA
D20672_LMNB1	LMNB1	ENSG00000113368	6	MDA-MB-231	ko	GSE124409	SRA
D20673_APTX	APTX	ENSG00000137074	4	U2OS	ko	GSE124412	SRA
D20674_HHEX	HHEX	ENSG00000152804	4	CCLP1	shRNA	GSE124429	SRA
D20675_PCF11	PCF11	ENSG00000165494	8	HeLa	siRNA	GSE124556	SRA
D20676_PUS10	PUS10	ENSG00000162927	4	HEK293T	ko	GSE124558	SRA
D20677_PUS10	PUS10	ENSG00000162927	4	HEK293T	ko	GSE124558	SRA
D20678_DHX9	DHX9	ENSG00000135829	6	H1299	siRNA	GSE124626	SRA
D20679_NPM1	NPM1	ENSG00000181163	6	H1299	siRNA	GSE124626	SRA
D20680_IRF2BP2	IRF2BP2	ENSG00000168264	6	A549	siRNA	GSE124636	SRA
D20681_IRF2BP2	IRF2BP2	ENSG00000168264	6	HEK293	siRNA	GSE124636	SRA
D20682_EPAS1	EPAS1	ENSG00000116016	6	MCF7	siRNA	GSE124655	SRA
D20683_EPAS1	EPAS1	ENSG00000116016	6	MCF7	siRNA	GSE124655	SRA
D20684_PTEN	PTEN	ENSG00000171862	4	MCF7	shRNA	GSE124658	SRA
D20685_POU3F2	POU3F2	ENSG00000184486	6	501mel	siRNA	GSE124761	SRA
D20686_POU3F2	POU3F2	ENSG00000184486	6	501mel	siRNA	GSE124761	SRA
D20687_POU3F2	POU3F2	ENSG00000184486	6	501mel	siRNA	GSE124761	SRA
D20688_POU3F2	POU3F2	ENSG00000184486	6	501mel	siRNA	GSE124761	SRA
D20689_ZEB1	ZEB1	ENSG00000148516	8	MCF10A	ko	GSE124843	SRA
D20690_HCFC1	HCFC1	ENSG00000172534	16	HepG2	siRNA	GSE124845	SRA
D20691_BRD9	BRD9	ENSG00000028310	4	MKL-1	inhibit	GSE124861	SRA
D20692_KDM1A	KDM1A	ENSG00000004487	4	MCC	inhibit	GSE124861	SRA
D20693_SMARCB1	SMARCB1	ENSG00000099956	4	iPSC	mut	GSE124903	SRA
D20694_SMARCB1	SMARCB1	ENSG00000099956	4	iPSC	mut	GSE124903	SRA
D20695_SMARCB1	SMARCB1	ENSG00000099956	4	iPSC	mut	GSE124903	SRA
D20696_SMARCB1	SMARCB1	ENSG00000099956	4	iPSC	mut	GSE124903	SRA
D20697_HOTAIR	HOTAIR	ENSG00000228630	4	MCF-7	siRNA	GSE124934	SRA
D20698_CD83	CD83	ENSG00000112149	6	SKOV3	shRNA	GSE125011	SRA
D20699_GATA2	GATA2	ENSG00000179348	6	LNCaP	siRNA	GSE125014	SRA
D20700_GATA2	GATA2	ENSG00000179348	6	LNCaP	siRNA	GSE125014	SRA
D20701_DDX3X	DDX3X	ENSG00000215301	4	HEK293	siRNA	GSE125114	SRA
D20702_HOPX	HOPX	ENSG00000171476	6	HEKn	shRNA	GSE125152	SRA
D20703_ZBTB16	ZBTB16	ENSG00000109906	6	MSC	siRNA	GSE125167	SRA
D20704_ZBTB16	ZBTB16	ENSG00000109906	6	MSC	siRNA	GSE125167	SRA
D20705_ZBTB16	ZBTB16	ENSG00000109906	6	MSC	siRNA	GSE125167	SRA
D20706_CDK7	CDK7	ENSG00000134058	4	LNCaP	siRNA	GSE125245	SRA
D20707_CDK7	CDK7	ENSG00000134058	4	VCaP	siRNA	GSE125245	SRA
D20708_MED1	MED1	ENSG00000125686	4	LNCaP	siRNA	GSE125245	SRA
D20709_TMED9	TMED9	ENSG00000184840	6	CC14	shRNA	GSE125282	SRA
D20710_TMED9	TMED9	ENSG00000184840	6	CC14	shRNA	GSE125282	SRA
D20711_TINCR	TINCR	ENSG00000223573	6	UACC-812	siRNA	GSE125330	SRA
D20712_TINCR	TINCR	ENSG00000223573	6	UACC-812	siRNA	GSE125330	SRA
D20713_KDM4A	KDM4A	ENSG00000066135	6	THP-1	shRNA	GSE125374	SRA
D20714_KDM4A	KDM4A	ENSG00000066135	6	THP-1	shRNA	GSE125374	SRA
D20715_CLPB	CLPB	ENSG00000162129	6	MOLM-13	ko	GSE125403	SRA
D20716_CLPB	CLPB	ENSG00000162129	6	MOLM-13	ko	GSE125403	SRA
D20717_CLPB	CLPB	ENSG00000162129	6	MOLM-13	ko	GSE125403	SRA
D20718_CLPB	CLPB	ENSG00000162129	6	MOLM-13	ko	GSE125403	SRA
D20719_INTS11	INTS11	ENSG00000127054	4	HeLa	shRNA	GSE125534	SRA
D20720_TEAD4	TEAD4	ENSG00000197905	4	MCF7	shRNA	GSE125606	SRA
D20721_YAP1	YAP1	ENSG00000137693	4	MCF7	shRNA	GSE125606	SRA
D20722_SUPT6H	SUPT6H	ENSG00000109111	6	GBM	siRNA	GSE125621	SRA
D20723_CASC9	CASC9	ENSG00000249395	6	HCT116	shRNA	GSE125648	SRA
D20724_ELF4	ELF4	ENSG00000102034	6	BE-(2)-C	siRNA	GSE125772	SRA
D20725_BRD9	BRD9	ENSG00000028310	4	G401	ko	GSE125775	SRA
D20726_BRD9	BRD9	ENSG00000028310	4	G401	ko	GSE125775	SRA
D20727_TINCR	TINCR	ENSG00000223573	4	pdx	shRNA	GSE125834	SRA
D20728_TINCR	TINCR	ENSG00000223573	4	pdx	shRNA	GSE125834	SRA
D20729_MLX	MLX	ENSG00000108788	6	4414	ko	GSE126002	SRA
D20730_KDM1B	KDM1B	ENSG00000165097	6	A673	shRNA	GSE126275	SRA
D20731_EIF4A2	EIF4A2	ENSG00000156976	4	HEK293T	ko	GSE126298	SRA
D20732_AR	AR	ENSG00000169083	6	22Rv1	siRNA	GSE126306	SRA
D20733_SNAI2	SNAI2	ENSG00000019549	6	SH-SY5Y	ko	GSE126332	SRA
D20734_SNAI2	SNAI2	ENSG00000019549	6	SH-SY5Y	ko	GSE126332	SRA
D20735_MSI1	MSI1	ENSG00000135097	6	SU_MB002	shRNA	GSE126337	SRA
D20736_SYF2	SYF2	ENSG00000117614	9	MCF7	siRNA	GSE126365	SRA
D20737_ZRANB2	ZRANB2	ENSG00000132485	9	MCF7	siRNA	GSE126365	SRA
D20738_LMNA	LMNA	ENSG00000160789	6	hiPSC-CM	mut	GSE126458	SRA
D20739_IKZF3	IKZF3	ENSG00000161405	6	MM.1S	shRNA	GSE126463	SRA
D20740_ARID2	ARID2	ENSG00000189079	6	MM.1S	shRNA	GSE126463	SRA
D20741_WRN	WRN	ENSG00000165392	4	SW48	ko	GSE126464	SRA
D20742_ILF2	ILF2	ENSG00000143621	6	A549	shRNA	GSE126475	SRA
D20743_HPSE	HPSE	ENSG00000173083	6	SW480	shRNA	GSE126504	SRA
D20744_MTAP	MTAP	ENSG00000099810	4	PANC03.27	ko	GSE126651	SRA
D20745_PRAM1	PRAM1	ENSG00000133246	4	NB4	shRNA	GSE126720	SRA
D20746_MYC	MYC	NSG00000136997	6	Jurkat	siRNA	GSE126739	SRA
D20747_MLXIP	MLXIP	ENSG00000175727	6	PMS	siRNA	GSE126766	SRA
D20748_KRAS	KRAS	ENSG00000133703	6	MM.1S	shRNA	GSE126794	SRA
D20749_RALA	RALA	ENSG00000006451	6	MM.1S	shRNA	GSE126794	SRA
D20750_TFAP2C	TFAP2C	ENSG00000087510	6	SKBR3	siRNA	GSE126894	SRA
D20751_TFAP2C	TFAP2C	ENSG00000087510	6	HCC1954	shRNA	GSE126894	SRA
D20752_TFAP2C	TFAP2C	ENSG00000087510	6	HCC1569	siRNA	GSE126894	SRA
D20753_CHD1	CHD1	ENSG00000153922	12	LNCaP	shRNA	GSE126917	SRA
D20754_CHD1	CHD1	ENSG00000153922	12	LNCaP	shRNA	GSE126917	SRA
D20755_TLR10	TLR10	ENSG00000174123	9	IMR90	siRNA	GSE127116	SRA
D20756_TLR2	TLR2	ENSG00000137462	9	IMR90	siRNA	GSE127116	SRA
D20757_ARNTL	ARNTL	ENSG00000133794	6	MDA-MB-231	siRNA	GSE127212	SRA
D20758_MAX	MAX	ENSG00000125952	6	MDA-MB-231	siRNA	GSE127212	SRA
D20759_CPSF1	CPSF1	ENSG00000071894	5	primary human neonatal keratinocytes	siRNA	GSE127223	SRA
D20760_HNRNPA3	HNRNPA3	ENSG00000170144	4	HEKn	shRNA	GSE127223	SRA
D20761_EZH2	EZH2	ENSG00000106462	6	Jurkat	ko	GSE127261	SRA
D20762_EZH2	EZH2	ENSG00000106462	6	Jurkat	ko	GSE127261	SRA
D20763_BCL6	BCL6	ENSG00000113916	6	SU-DHL-4	ko	GSE127266	SRA
D20764_BCL6	BCL6	ENSG00000113916	6	SU-DHL-4	ko	GSE127266	SRA
D20765_ELAVL1	ELAVL1	ENSG00000066044	4	HEK293T	shRNA	GSE127444	SRA
D20766_EXOC5	EXOC5	ENSG00000070367	6	podocytes	shRNA	GSE127736	SRA
D20767_CENPA	CENPA	ENSG00000115163	8	22Rv1	shRNA	GSE127836	SRA
D20768_CENPA	CENPA	ENSG00000115163	8	22Rv1	shRNA	GSE127836	SRA
D20769_APP	APP	ENSG00000142192	6	HDF	siRNA	GSE127880	SRA
D20770_APP	APP	ENSG00000142192	6	HDF	siRNA	GSE127880	SRA
D20771_RPS6KB1	RPS6KB1	ENSG00000108443	6	M93-047	shRNA	GSE127916	SRA
D20772_RPS6KB1	RPS6KB1	ENSG00000108443	6	M93-047	shRNA	GSE127916	SRA
D20773_RPS6KB2	RPS6KB2	ENSG00000175634	6	M93-047	shRNA	GSE127916	SRA
D20774_RPS6KB2	RPS6KB2	ENSG00000175634	6	M93-047	shRNA	GSE127916	SRA
D20775_ZIC2	ZIC2	ENSG00000043355	4	HCT116	shRNA	GSE127960	SRA
D20776_ZIC2	ZIC2	ENSG00000043355	4	HCT116	shRNA	GSE127960	SRA
D20777_ZIC2	ZIC2	ENSG00000043355	4	HCT116	shRNA	GSE127960	SRA
D20778_MYT1	MYT1	ENSG00000196132	6	SK-N-BE(2)	shRNA	GSE128054	SRA
D20779_LSG1	LSG1	ENSG00000041802	6	MRC-5	siRNA	GSE128055	SRA
D20780_IRF9	IRF9	ENSG00000213928	6	THP1	ko	GSE128113	SRA
D20781_SKA3	SKA3	ENSG00000165480	4	TU-177	shRNA	GSE128133	SRA
D20782_PAX6	PAX6	ENSG00000007372	6	hESCs	ko	GSE128140	SRA
D20783_PAX6	PAX6	ENSG00000007372	6	hESCs	ko	GSE128140	SRA
D20784_PHF20L1	PHF20L1	ENSG00000129292	6	MDA-MB-231	siRNA	GSE128232	SRA
D20785_NDP	NDP	ENSG00000124479	6	GBM	shRNA	GSE128255	SRA
D20786_NDP	NDP	ENSG00000124479	6	GBM	shRNA	GSE128255	SRA
D20787_NDP	NDP	ENSG00000124479	6	GBM	shRNA	GSE128255	SRA
D20788_NDP	NDP	ENSG00000124479	6	GBM	shRNA	GSE128255	SRA
D20789_SMARCB1	SMARCB1	ENSG00000099956	6	hESCs	shRNA	GSE128351	SRA
D20790_KRAS	KRAS	ENSG00000133703	5	MCF10A	mut	GSE128388	SRA
D20791_PIK3CA	PIK3CA	ENSG00000121879	6	MCF10A	mut	GSE128388	SRA
D20792_PHF19	PHF19	ENSG00000119403	6	ARP1	shRNA	GSE128406	SRA
D20793_GATA3	GATA3	ENSG00000107485	4	MCF7	shRNA	GSE128458	SRA
D20794_GATA3	GATA3	ENSG00000107485	4	T47D	shRNA	GSE128458	SRA
D20795_JUN	JUN	ENSG00000177606	4	MCF7	shRNA	GSE128458	SRA
D20796_PIWIL1	PIWIL1	ENSG00000125207	6	COLO205	ko	GSE128526	SRA
D20797_PIWIL1	PIWIL1	ENSG00000125207	6	COLO205	ko	GSE128526	SRA
D20798_PIWIL1	PIWIL1	ENSG00000125207	6	COLO205	shRNA	GSE128526	SRA
D20799_PIWIL1	PIWIL1	ENSG00000125207	6	COLO205	shRNA	GSE128526	SRA
D20800_PIWIL1	PIWIL1	ENSG00000125207	6	COLO205	shRNA	GSE128526	SRA
D20801_KDM1A	KDM1A	ENSG00000004487	4	NB4	inhibit	GSE128529	SRA
D20802_IKZF5	IKZF5	ENSG00000095574	4	OCI-Ly1	ko	GSE128563	SRA
D20803_UBR5	UBR5	ENSG00000104517	4	OCI-Ly1	ko	GSE128563	SRA
D20804_ALKBH5	ALKBH5	ENSG00000091542	4	THP-1	shRNA	GSE128574	SRA
D20805_GAS41	GAS41	ENSG00000127337	6	HCT116	ko	GSE128590	SRA
D20806_IDH1	IDH1	ENSG00000138413	6	Ovcar3	shRNA	GSE128700	SRA
D20807_RBL2	RBL2	ENSG00000103479	4	HFF	ko	GSE128711	SRA
D20808_RB1	RB1	ENSG00000139687	4	HFF	ko	GSE128711	SRA
D20809_CD274	CD274	ENSG00000120217	4	MDA-MB-231	shRNA	GSE128742	SRA
D20810_CD274	CD274	ENSG00000120217	4	MDA-MB-231	shRNA	GSE128742	SRA
D20812_ZCCHC4	ZCCHC4	ENSG00000168228	5	HAP1	ko	GSE128994	SRA
D20813_MPG	MPG	ENSG00000103152	6	HEK293T	ko	GSE129009	SRA
D20814_ELP1	ELP1	ENSG00000070061	6	HEK293T	ko	GSE129009	SRA
D20815_MTREX	MTREX	ENSG00000039123	6	PLC/PRF/5	shRNA	GSE129263	SRA
D20816_SMYD3	SMYD3	ENSG00000185420	4	MDA-MB-231	shRNA	GSE129268	SRA
D20817_MITF	MITF	ENSG00000187098	4	MDA-MB-436	shRNA	GSE129337	SRA
D20818_MITF	MITF	ENSG00000187098	4	MDA-MB-436	shRNA	GSE129337	SRA
D20819_SART3	SART3	ENSG00000075856	6	MDA-MB-231	shRNA	GSE129344	SRA
D20820_STING1	STING1	ENSG00000184584	6	U937	ko	GSE129436	SRA
D20821_STING1	STING1	ENSG00000184584	6	U937	ko	GSE129436	SRA
D20822_STING1	STING1	ENSG00000184584	6	U937	ko	GSE129436	SRA
D20823_DIRC3	DIRC3	ENSG00000231672	6	SK-MEL-28	ko	GSE129467	SRA
D20824_IGFBP5	IGFBP5	ENSG00000115461	6	SK-MEL-28	ko	GSE129467	SRA
D20825_ESRP2	ESRP2	ENSG00000103067	6	LNCaP	siRNA	GSE129540	SRA
D20826_DDX39B	DDX39B	ENSG00000198563	6	GBM	shRNA	GSE129542	SRA
D20827_DDX39B	DDX39B	ENSG00000198563	6	GBM	shRNA	GSE129542	SRA
D20828_SF3A2	SF3A2	ENSG00000104897	6	HSPC	shRNA	GSE129603	SRA
D20829_SF3A2	SF3A2	ENSG00000104897	6	HSPC	shRNA	GSE129603	SRA
D20830_FKBP10	FKBP10	ENSG00000141756	4	A549	shRNA	GSE129654	SRA
D20831_FOXO1	FOXO1	ENSG00000150907	5	BL	shRNA	GSE129672	SRA
D20832_FOXO1	FOXO1	ENSG00000150907	6	Namalwa	shRNA	GSE129672	SRA
D20833_FOXO1	FOXO1	ENSG00000150907	5	Jiyoye	shRNA	GSE129672	SRA
D20834_ARID1A	ARID1A	ENSG00000117713	6	12Z	siRNA	GSE129779	SRA
D20835_ARID1A	ARID1A	ENSG00000117713	6	12Z	siRNA	GSE129782	SRA
D20836_HMGA1	HMGA1	ENSG00000137309	6	MDA-MB-231	siRNA	GSE129915	SRA
D20837_HOXC4	HOXC4	ENSG00000198353	10	22Rv1	siRNA	GSE129951	SRA
D20838_HOXC6	HOXC6	ENSG00000197757	10	22Rv1	siRNA	GSE129951	SRA
D20839_TP63	TP63	ENSG00000073282	5	A431	shRNA	GSE129982	SRA
D20840_USP28	USP28	ENSG00000048028	5	A431	shRNA	GSE129982	SRA
D20841_METTL3	METTL3	ENSG00000165819	6	HCT116	ko	GSE130012	SRA
D20842_XAB2	XAB2	ENSG00000076924	4	HeLa	siRNA	GSE130087	SRA
D20843_XAB2	XAB2	ENSG00000076924	4	HeLa	siRNA	GSE130087	SRA
D20846_TLE3	TLE3	ENSG00000140332	6	LNCaP	ko	GSE130246	SRA
D20847_DNMT1	DNMT1	ENSG00000130816	4	OISD5	siRNA	GSE130306	SRA
D20848_TP53	TP53	ENSG00000141510	6	CNE2	ko	GSE130398	SRA
D20849_YAP1	YAP1	ENSG00000137693	6	NLF	ko	GSE130401	SRA
D20850_YAP1	YAP1	ENSG00000137693	6	NLF	ko	GSE130401	SRA
D20855_SGK1	SGK1	ENSG00000118515	6	ME180	siRNA	GSE130449	SRA
D20856_TGM2	TGM2	ENSG00000198959	6	SW480	shRNA	GSE130482	SRA
D20857_TGM2	TGM2	ENSG00000198959	6	SW480	shRNA	GSE130482	SRA
D20858_OGFOD1	OGFOD1	ENSG00000087263	8	iPSC	ko	GSE130521	SRA
D20859_PCBP2	PCBP2	ENSG00000197111	4	MDA-MB-231	siRNA	GSE130564	SRA
D20860_MBD2	MBD2	ENSG00000134046	4	MDA-MB-231	shRNA	GSE130637	SRA
D20861_GATAD2A	GATAD2A	GATAD2A	4	MDA-MB-231	shRNA	GSE130637	SRA
D20862_YBX1	YBX1	ENSG00000065978	4	HEK293T	ko	GSE130781	SRA
D20863_TARBP2	TARBP2	ENSG00000139546	4	H1299	shRNA	GSE130869	SRA
D20864_FURIN	FURIN	ENSG00000140564	4	DLD1	ko	GSE130969	SRA
D20865_FURIN	FURIN	ENSG00000140564	4	HCA7	ko	GSE130969	SRA
D20866_FURIN	FURIN	ENSG00000140564	4	HT29	ko	GSE130969	SRA
D20867_TLK1	TLK1	ENSG00000198586	4	U2OS	siRNA	GSE131019	SRA
D20868_TLK2	TLK2	ENSG00000146872	4	U2OS	siRNA	GSE131019	SRA
D20869_BRCA1	BRCA1	ENSG00000012048	4	UWB1.289	ko	GSE131085	SRA
D20870_BRD7	BRD7	ENSG00000166164	8	SUM159	ko	GSE131099	SRA
D20871_ANLN	ANLN	ENSG00000011426	4	MDA-MB-231	ko	GSE131120	SRA
D20872_ANLN	ANLN	ENSG00000011426	4	MDA-MB-231	ko	GSE131120	SRA
D20873_ARID1A	ARID1A	ENSG00000117713	6	A431	shRNA	GSE131132	SRA
D20874_MDK	MDK	ENSG00000110492	6	SK-Mel-147	shRNA	GSE131203	SRA
D20875_ZC3H3	ZC3H3	ENSG00000014164	6	HeLa	ko	GSE131255	SRA
D20876_DDX5	DDX5	ENSG00000108654	6	HepAD38	shRNA	GSE131257	SRA
D20877_DEDD	DEDD	ENSG00000158796	6	MDA-MB-468	shRNA	GSE131303	SRA
D20878_ATXN2	ATXN2	ENSG00000204842	6	MEG-01	shRNA	GSE131308	SRA
D20879_ATXN2	ATXN2	ENSG00000204842	6	MEG-01	shRNA	GSE131308	SRA
D20880_ATXN2	ATXN2	ENSG00000204842	6	MEG-01	shRNA	GSE131308	SRA
D20881_DDX3X	DDX3X	ENSG00000215301	4	HT144	siRNA	GSE131343	SRA
D20882_DDX3X	DDX3X	ENSG00000215301	4	HT144	siRNA	GSE131343	SRA
D20883_TP53	TP53	ENSG00000141510	6	HCT116	mut	GSE131416	SRA
D20884_TP53	TP53	ENSG00000141510	6	HCT116	mut	GSE131416	SRA
D20885_STAG2	STAG2	ENSG00000101972	6	K562	mut	GSE131448	SRA
D20886_STAG2	STAG2	ENSG00000101972	6	K562	mut	GSE131448	SRA
D20887_STAG2	STAG2	ENSG00000101972	6	K562	mut	GSE131448	SRA
D20888_STAG2	STAG2	ENSG00000101972	6	K562	mut	GSE131448	SRA
D20889_PELP1	PELP1	ENSG00000141456	4	U87MG	siRNA	GSE131502	SRA
D20890_H2AZ1	H2AZ1	ENSG00000164032	4	U2OS	siRNA	GSE131571	SRA
D20891_H2AZ1	H2AZ1	ENSG00000164032	4	U2OS	siRNA	GSE131571	SRA
D20892_H2AZ1	H2AZ1	ENSG00000164032	5	WI38 hTERT RAF1-ER	siRNA	GSE131574	SRA
D20893_H2AZ1	H2AZ1	ENSG00000164032	4	WI38 hTERT RAF1-ER	siRNA	GSE131574	SRA
D20894_APC	APC	ENSG00000134982	4	HT-29	shRNA	GSE131575	SRA
D20895_PHF14	PHF14	ENSG00000106443	4	WI38 hTERT RAF1-ER	siRNA	GSE131576	SRA
D20896_SIRT1	SIRT1	ENSG00000096717	4	WI38 hTERT RAF1-ER	siRNA	GSE131576	SRA
D20897_TP53	TP53	ENSG00000141510	6	K562	ko	GSE131592	SRA
D20898_TP53	TP53	ENSG00000141510	6	MOLM13	ko	GSE131592	SRA
D20899_HDAC1	HDAC1	ENSG00000116478	5	BPLER2	siRNA	GSE131631	SRA
D20900_HDAC1	HDAC1	ENSG00000116478	4	HMLER2	siRNA	GSE131631	SRA
D20901_HDAC7	HDAC7	ENSG00000061273	5	BPLER2	siRNA	GSE131631	SRA
D20902_HDAC7	HDAC7	ENSG00000061273	4	HMLER2	siRNA	GSE131631	SRA
D20903_TRPV2	TRPV2	ENSG00000187688	6	U251	CRISPRi	GSE131660	SRA
D20904_MACROH2A1	MACROH2A1	ENSG00000113648	6	Huh-7	shRNA	GSE131680	SRA
D20905_PXN	PXN	ENSG00000089159	6	LNCaP	siRNA	GSE131726	SRA
D20906_PXN	PXN	ENSG00000089159	6	PC-3	siRNA	GSE131730	SRA
D20907_ABCA12	ABCA12	ENSG00000144452	6	hTert	ko	GSE131903	SRA
D20908_USP22	USP22	ENSG00000124422	4	A549	ko	GSE131934	SRA
D20909_USP22	USP22	ENSG00000124422	4	H1299	ko	GSE131934	SRA
D20910_RC3H1	RC3H1	ENSG00000135870	4	HFF-1	siRNA	GSE132081	SRA
D20911_RC3H1	RC3H1	ENSG00000135870	4	HFF-1	siRNA	GSE132081	SRA
D20912_RC3H1	RC3H1	ENSG00000135870	4	HFF-1	siRNA	GSE132081	SRA
D20913_RC3H1	RC3H1	ENSG00000135870	4	HFF-1	siRNA	GSE132081	SRA
D20914_RC3H1	RC3H1	ENSG00000135870	4	HFF-1	siRNA	GSE132081	SRA
D20915_RC3H1	RC3H1	ENSG00000135870	4	HFF-1	siRNA	GSE132081	SRA
D20916_TP53	TP53	ENSG00000141510	6	OCI-AML3	shRNA	GSE132245	SRA
D20917_ILF3	ILF3	ENSG00000129351	6	HepG2	siRNA	GSE132332	SRA
D20918_FOXM1	FOXM1	ENSG00000111206	6	MCF7	inhibit	GSE132343	SRA
D20919_FOXM1	FOXM1	ENSG00000111206	6	MCF7	inhibit	GSE132343	SRA
D20920_FOXM1	FOXM1	ENSG00000111206	6	MCF7	inhibit	GSE132343	SRA
D20921_FOXM1	FOXM1	ENSG00000111206	4	MCF7	inhibit	GSE132343	SRA
D20922_FOXM1	FOXM1	ENSG00000111206	4	MCF7	inhibit	GSE132343	SRA
D20923_FOXM1	FOXM1	ENSG00000111206	4	MDA-MB-231	inhibit	GSE132343	SRA
D20924_FOXM1	FOXM1	ENSG00000111206	4	MDA-MB-231	inhibit	GSE132343	SRA
D20925_ARID1A	ARID1A	ENSG00000117713	6	KYSE410	shRNA	GSE132359	SRA
D20926_USP11	USP11	ENSG00000102226	6	KYSE410	shRNA	GSE132359	SRA
D20927_TET2	TET2	ENSG00000168769	4	THP-1	ko	GSE132408	SRA
D20928_TET2	TET2	ENSG00000168769	4	THP-1	ko	GSE132408	SRA
D20929_TET2	TET2	ENSG00000168769	4	THP-1	ko	GSE132408	SRA
D20930_ESR1	ESR1	ENSG00000091831	5	Ishikawa	mut	GSE132428	SRA
D20931_CEBPA	CEBPA	ENSG00000245848	4	T47D	siRNA	GSE132649	SRA
D20932_HOXB13	HOXB13	ENSG00000159184	6	CWR-22Rv1	ko	GSE132694	SRA
D20933_ASCL1	ASCL1	ENSG00000139352	4	Kelly	shRNA	GSE132698	SRA
D20934_MED12	MED12	ENSG00000184634	6	HeLa	ko	GSE132704	SRA
D20935_TRIM28	TRIM28	ENSG00000130726	6	HCT116	ko	GSE132705	SRA
D20936_TRIM28	TRIM28	ENSG00000130726	6	HCT116	ko	GSE132705	SRA
D20937_TRIM28	TRIM28	ENSG00000130726	6	HCT116	siRNA	GSE132705	SRA
D20938_RB1	RB1	ENSG00000139687	4	A549	ko	GSE132722	SRA
D20939_XRN1	XRN1	ENSG00000114127	4	HEK293T	shRNA	GSE132725	SRA
D20940_HNF4A	HNF4A	ENSG00000101076	4	Eso26	siRNA	GSE132813	SRA
D20941_RELA	RELA	ENSG00000173039	4	HCT116	mut	GSE132868	SRA
D20942_TNFRSF1A	TNFRSF1A	ENSG00000067182	4	IVD	shRNA	GSE132958	SRA
D20943_TNFRSF1A	TNFRSF1A	ENSG00000067182	4	IVD	CRISPRi	GSE132958	SRA
D20944_EGFL6	EGFL6	ENSG00000198759	6	Human Umbilical Vein Endothelial Cell	shRNA	GSE133000	SRA
D20945_IRF4	IRF4	ENSG00000137265	4	TL-Om1	shRNA	GSE133008	SRA
D20946_IRF4	IRF4	ENSG00000137265	4	TL-Om1	shRNA	GSE133008	SRA
D20947_RELA	RELA	ENSG00000173039	4	TL-Om1	shRNA	GSE133008	SRA
D20948_RELA	RELA	ENSG00000173039	4	TL-Om1	shRNA	GSE133008	SRA
D20949_SOX9	SOX9	ENSG00000125398	6	SKNAS	shRNA	GSE133014	SRA
D20950_RNF113A	RNF113A	ENSG00000125352	6	A549	shRNA	GSE133029	SRA
D20951_RUNX3	RUNX3	ENSG00000020633	4	A549	siRNA	GSE133037	SRA
D20952_LIX1L	LIX1L	ENSG00000271601	5	LX-2	siRNA	GSE133121	SRA
D20953_EZH2	EZH2	ENSG00000106462	4	HAP1	ko	GSE133183	SRA
D20954_IGF1	IGF1	ENSG00000017427	4	K562	ko	GSE133183	SRA
D20955_MAP3K21	MAP3K21	ENSG00000143674	4	hTERT RPE-1	ko	GSE133273	SRA
D20956_SOX6	SOX6	ENSG00000110693	4	hTERT RPE-1	ko	GSE133273	SRA
D20957_MTF1	MTF1	ENSG00000188786	6	SF295	ko	GSE133285	SRA
D20958_KLF11	KLF11	ENSG00000172059	4	MG63	ko	GSE133309	SRA
D20959_TRIM28	TRIM28	ENSG00000130726	6	A549	mut	GSE133329	SRA
D20960_LINC00673	LINC00673	ENSG00000227036	6	MDA-MB-453	shRNA	GSE133331	SRA
D20961_LINC00673	LINC00673	ENSG00000227036	6	MDA-MB-453	shRNA	GSE133331	SRA
D20962_CCNF	CCNF	ENSG00000162063	8	HeLa	siRNA	GSE133416	SRA
D20963_ETV4	ETV4	ENSG00000175832	6	PC-3	shRNA	GSE133447	SRA
D20964_ETV4	ETV4	ENSG00000175832	6	PC-3	shRNA	GSE133447	SRA
D20965_MED25	MED25	ENSG00000104973	6	PC-3	shRNA	GSE133447	SRA
D20966_MED25	MED25	ENSG00000104973	6	PC-3	shRNA	GSE133447	SRA
D20967_CFTR	CFTR	ENSG00000001626	4	Calu-3	ko	GSE133495	SRA
D20968_KAT7	KAT7	ENSG00000136504	6	MOLM13	ko	GSE133516	SRA
D20969_KAT7	KAT7	ENSG00000136504	6	MOLM13	ko	GSE133516	SRA
D20970_KAT7	KAT7	ENSG00000136504	4	OCIAML3	ko	GSE133516	SRA
D20971_FTO	FTO	ENSG00000140718	4	SiHa	shRNA	GSE133517	SRA
D20972_NSUN2	NSUN2	ENSG00000037474	4	T24	siRNA	GSE133621	SRA
D20975_TAFAZZIN	TAFAZZIN	ENSG00000102125	6	CAOV	siRNA	GSE133664	SRA
D20976_KDM1A	KDM1A	ENSG00000004487	6	NHEK	inhibit	GSE133737	SRA
D20977_CHCHD10	CHCHD10	ENSG00000250479	8	iPSC	ko	GSE133763	SRA
D20978_CHCHD10	CHCHD10	ENSG00000250479	8	iPSC	ko	GSE133763	SRA
D20979_CHCHD2	CHCHD2	ENSG00000106153	8	iPSC	ko	GSE133764	SRA
D20980_FTO	FTO	ENSG00000140718	6	HOC313	siRNA	GSE133857	SRA
D20981_DTX3L	DTX3L	ENSG00000163840	6	VCaP	shRNA	GSE133876	SRA
D20982_YTHDF2	YTHDF2	ENSG00000198492	7	iPSC	siRNA	GSE133898	SRA
D20983_MEOX1	MEOX1	ENSG00000005102	4	BT549	siRNA	GSE133927	SRA
D20984_MEOX1	MEOX1	ENSG00000005102	4	BT549	siRNA	GSE133927	SRA
D20985_MEOX1	MEOX1	ENSG00000005102	4	MDA-MB-468	siRNA	GSE133927	SRA
D20986_MEOX1	MEOX1	ENSG00000005102	4	MDA-MB-468	siRNA	GSE133927	SRA
D20987_EFEMP1	EFEMP1	ENSG00000115380	6	H2595	siRNA	GSE133933	SRA
D20988_EFEMP1	EFEMP1	ENSG00000115380	6	H226	siRNA	GSE133933	SRA
D20989_CTNNB1	CTNNB1	ENSG00000168036	6	HepG2	siRNA	GSE133976	SRA
D20991_SART3	SART3	ENSG00000075856	6	HCC95	siRNA	GSE134141	SRA
D20992_MUC1	MUC1	ENSG00000185499	6	BT549	shRNA	GSE134147	SRA
D20993_MUC1	MUC1	ENSG00000185499	6	SUM149	shRNA	GSE134147	SRA
D20994_PRMT1	PRMT1	ENSG00000126457	6	T47D	siRNA	GSE134194	SRA
D20995_ELL2	ELL2	ENSG00000118985	6	PC-3	siRNA	GSE134214	SRA
D20996_STAT3	STAT3	ENSG00000168610	6	SKOV3	ko	GSE134375	SRA
D20997_STAT3	STAT3	ENSG00000168610	6	SKOV3	ko	GSE134375	SRA
D20998_STAT3	STAT3	ENSG00000168610	6	SKOV3	ko	GSE134375	SRA
D20999_STAT3	STAT3	ENSG00000168610	6	SKOV3	ko	GSE134375	SRA
D21000_ADORA1	ADORA1	ENSG00000163485	6	SK-MEL-28	shRNA	GSE134493	SRA
D21001_CD274	CD274	ENSG00000120217	8	MDA-MB-231	ko	GSE134510	SRA
D21002_EMP2	EMP2	ENSG00000213853	4	SUM149	shRNA	GSE134522	SRA
D21003_LATS1/2	LATS1/2	ENSG00000131023/ENSG00000150457	6	MCF7	ko	GSE134615	SRA
D21004_FLNB	FLNB	ENSG00000136068	4	HeLa	shRNA	GSE134769	SRA
D21005_CHD3	CHD3	ENSG00000170004	6	501Mel	siRNA	GSE134849	SRA
D21006_CHD4	CHD4	ENSG00000111642	6	501Mel	siRNA	GSE134849	SRA
D21007_SNAI1	SNAI1	ENSG00000124216	4	H1	ko	GSE134911	SRA
D21008_SNAI1	SNAI1	ENSG00000124216	4	H1	ko	GSE134911	SRA
D21009_DAXX	DAXX	ENSG00000204209	4	MCF7	siRNA	GSE134919	SRA
D21010_ARNTL	ARNTL	ENSG00000133794	6	GBM	shRNA	GSE134973	SRA
D21011_DELE1	DELE1	ENSG00000081791	6	HEK293T	CRISPRi	GSE134986	SRA
D21012_EIF2AK1	EIF2AK1	ENSG00000086232	6	HEK293T	CRISPRi	GSE134986	SRA
D21013_OMA1	OMA1	ENSG00000162600	6	HEK293T	CRISPRi	GSE134986	SRA
D21014_STAU2	STAU2	ENSG00000040341	6	K562	shRNA	GSE135012	SRA
D21015_PROM1	PROM1	ENSG00000007062	6	SEM	shRNA	GSE135023	SRA
D21016_ADGRE5	ADGRE5	ENSG00000123146	4	HL60	shRNA	GSE135028	SRA
D21017_ADGRE5	ADGRE5	ENSG00000123146	4	HL60	shRNA	GSE135028	SRA
D21018_ADGRE5	ADGRE5	ENSG00000123146	4	HL60	shRNA	GSE135028	SRA
D21019_ADGRE5	ADGRE5	ENSG00000123146	4	HL60	shRNA	GSE135028	SRA
D21020_STRN3	STRN3	ENSG00000196792	6	HGC-27	siRNA	GSE135085	SRA
D21021_RBM17	RBM17	ENSG00000134453	6	HEK293	siRNA	GSE135128	SRA
D21022_BMPR2	BMPR2	ENSG00000204217	6	EAhy926	ko	GSE135312	SRA
D21023_TCF7L2	TCF7L2	ENSG00000148737	4	HCT116	ko	GSE135328	SRA
D21024_TCF7L2	TCF7L2	ENSG00000148737	4	HT29	ko	GSE135328	SRA
D21025_TCF7L2	TCF7L2	ENSG00000148737	4	HT29	ko	GSE135328	SRA
D21026_TCF7L2	TCF7L2	ENSG00000148737	4	HT29	ko	GSE135328	SRA
D21027_UHRF1	UHRF1	ENSG00000276043	4	Y79	inhibit	GSE135424	SRA
D21028_SETDB1	SETDB1	ENSG00000143379	6	HCT116	shRNA	GSE135460	SRA
D21029_SETDB1	SETDB1	ENSG00000143379	6	SW480	shRNA	GSE135460	SRA
D21030_HELZ	HELZ	ENSG00000198265	4	HEK293T	ko	GSE135505	SRA
D21031_LOXL2	LOXL2	ENSG00000134013	6	KYSE510	shRNA	GSE135510	SRA
D21032_TPR	TPR	ENSG00000047410	6	U2OS	shRNA	GSE135537	SRA
D21033_TPR	TPR	ENSG00000047410	6	U2OS	shRNA	GSE135537	SRA
D21034_PHF19	PHF19	ENSG00000119403	6	DU145	shRNA	GSE135623	SRA
D21035_C17orf49	C17orf49	ENSG00000258315	6	Tca-8113	siRNA	GSE135908	SRA
D21036_MAPK6	MAPK6	ENSG00000069956	6	HCPECs	siRNA	GSE136002	SRA
D21037_BRD4	BRD4	ENSG00000141867	6	MDA-MB-231	siRNA	GSE136151	SRA
D21038_FTO	FTO	ENSG00000140718	6	NOMO-1	shRNA	GSE136204	SRA
D21039_MBNL2	MBNL2	ENSG00000139793	4	MCF-7	siRNA	GSE136231	SRA
D21040_SALL4	SALL4	ENSG00000101115	4	SNU398	shRNA	GSE136332	SRA
D21041_TARDBP	TARDBP	ENSG00000120948	6	HeLa	ko	GSE136366	SRA
D21042_PHF19	PHF19	ENSG00000119403	7	MM.1S	shRNA	GSE136410	SRA
D21043_ADSL	ADSL	ENSG00000239900	6	MDA-MB-231	ko	GSE136414	SRA
D21044_ADSL	ADSL	ENSG00000239900	6	MDA-MB-231	ko	GSE136414	SRA
D21045_TET2	TET2	ENSG00000168769	4	MCF7	ko	GSE136673	SRA
D21046_HELLS	HELLS	ENSG00000119969	4	HeLa	ko	GSE136931	SRA
D21047_CYP2J2	CYP2J2	ENSG00000134716	6	HCM	siRNA	GSE136957	SRA
D21048_PML	PML	ENSG00000140464	6	NHDF	siRNA	GSE137083	SRA
D21049_PML	PML	ENSG00000140464	6	HGPS	siRNA	GSE137083	SRA
D21050_UGP2	UGP2	ENSG00000169764	4	NSC	ko	GSE137129	SRA
D21051_UBE2C	UBE2C	ENSG00000175063	6	CFPAC-1	siRNA	GSE137172	SRA
D21052_NIPBL	NIPBL	ENSG00000164190	4	NUGC-3	shRNA	GSE137253	SRA
D21053_NUDT21	NUDT21	ENSG00000167005	10	HDF	siRNA	GSE137276	SRA
D21054_SCD	SCD	ENSG00000099194	6	501mel	inhibit	GSE137390	SRA
D21055_SCD	SCD	ENSG00000099194	6	501mel	siRNA	GSE137390	SRA
D21056_SCD	SCD	ENSG00000099194	6	501mel	siRNA	GSE137390	SRA
D21057_SCD	SCD	ENSG00000099194	6	IGR37	inhibit	GSE137390	SRA
D21058_SCD	SCD	ENSG00000099194	6	IGR37	siRNA	GSE137390	SRA
D21059_SCD	SCD	ENSG00000099194	6	IGR37	siRNA	GSE137390	SRA
D21060_TRA2B	TRA2B	ENSG00000136527	6	MDA-MB-231	shRNA	GSE137408	SRA
D21061_TRA2B	TRA2B	ENSG00000136527	6	MDA-MB-231	shRNA	GSE137408	SRA
D21062_KLF4	KLF4	ENSG00000136826	7	N/TERT2G	siRNA	GSE137410	SRA
D21063_PDCD10	PDCD10	ENSG00000114209	6	Huvec	ko	GSE137425	SRA
D21064_PDCD10	PDCD10	ENSG00000114209	6	Huvec	ko	GSE137426	SRA
D21065_LUCAT1	LUCAT1	ENSG00000248323	4	hTERT RPE-1	shRNA	GSE137448	SRA
D21066_LUCAT1	LUCAT1	ENSG00000248323	4	hTERT RPE-1	shRNA	GSE137448	SRA
D21067_MIAT	MIAT	ENSG00000225783	4	hTERT RPE-1	shRNA	GSE137448	SRA
D21068_MIAT	MIAT	ENSG00000225783	4	hTERT RPE-1	shRNA	GSE137448	SRA
D21069_MAPKAPK5	MAPKAPK5	ENSG00000089022	6	hTERT RPE-1	siRNA	GSE137816	SRA
D21070_B2M	B2M	ENSG00000166710	6	HeLa	siRNA	GSE137843	SRA
D21071_YBX1	YBX1	ENSG00000065978	6	HEK293T	shRNA	GSE137869	SRA
D21072_STAT5A/B	STAT5A/B	ENSG00000126561/ENSG00000173757	14	CCRF-CEM	ko	GSE137893	SRA
D21073_STAT5	STAT5	ENSG00000126561/ENSG00000173757	14	CCRF-CEM	ko	GSE137893	SRA
D21074_STAT5	STAT5	ENSG00000126561/ENSG00000173757	14	CCRF-CEM	ko	GSE137893	SRA
D21075_STAT5	STAT5	ENSG00000126561/ENSG00000173757	14	CCRF-CEM	ko	GSE137893	SRA
D21076_THAP11	THAP11	ENSG00000168286	4	HEK293	mut	GSE138207	SRA
D21077_MTOR	MTOR	ENSG00000198793	4	U87	siRNA	GSE138475	SRA
D21078_PROCR	PROCR	ENSG00000101000	6	OCI-AML5	ko	GSE138487	SRA
D21079_TMPO	TMPO	ENSG00000120802	4	MSC	siRNA	GSE138512	SRA
D21080_ZFAND3	ZFAND3	ENSG00000156639	6	GBM	shRNA	GSE138618	SRA
D21081_ETS1	ETS1	ENSG00000134954	8	THP-6	shRNA	GSE138659	SRA
D21082_ETS1	ETS1	ENSG00000134954	8	THP-6	shRNA	GSE138659	SRA
D21083_HNRNPU	HNRNPU	ENSG00000153187	6	HeLa	siRNA	GSE138668	SRA
D21084_E2F1	E2F1	ENSG00000101412	6	HK1	siRNA	GSE138752	SRA
D21085_E2F3	E2F3	ENSG00000112242	6	HK1	siRNA	GSE138752	SRA
D21086_TRIM6	TRIM6	ENSG00000121236	4	A549	ko	GSE138841	SRA
D21087_CTCF	CTCF	ENSG00000102974	6	SLK	siRNA	GSE138937	SRA
D21088_RAD21	RAD21	ENSG00000164754	6	SLK	siRNA	GSE138937	SRA
D21089_AKAP8	AKAP8	ENSG00000105127	6	HMLE	shRNA	GSE139074	SRA
D21090_AKAP8	AKAP8	ENSG00000105127	5	HMLE	shRNA	GSE139074	SRA
D21091_FTO	FTO	ENSG00000140718	4	ccRCC	shRNA	GSE139123	SRA
D21092_FTO	FTO	ENSG00000140718	4	ccRCC	shRNA	GSE139123	SRA
D21093_TFEB	TFEB	ENSG00000112561	7	MDA-MB-231	siRNA	GSE139203	SRA
D21094_TFEB	TFEB	ENSG00000112561	7	MDA-MB-231	siRNA	GSE139203	SRA
D21095_RPS25	RPS25	ENSG00000118181	12	HAP1	ko	GSE139243	SRA
D21096_RPS25	RPS25	ENSG00000118181	12	HAP1	ko	GSE139243	SRA
D21097_PRKAA1	PRKAA1	ENSG00000132356	6	U2OS	ko	GSE139293	SRA
D21098_MUC1	MUC1	ENSG00000185499	6	DU-145	shRNA	GSE139335	SRA
D21099_MUC1	MUC1	ENSG00000185499	6	LNCaP	shRNA	GSE139335	SRA
D21100_STAT3	STAT3	ENSG00000168610	6	SW837	siRNA	GSE139455	SRA
D21101_STAT3	STAT3	ENSG00000168610	6	SW837	siRNA	GSE139455	SRA
D21102_BTF3	BTF3	ENSG00000145741	4	PC-3	siRNA	GSE139528	SRA
D21103_LARP4	LARP4	ENSG00000161813	6	HEK293T	siRNA	GSE139548	SRA
D21104_JUN	JUN	ENSG00000177606	6	HUtSMC	ko	GSE139581	SRA
D21105_SRSF6	SRSF6	ENSG00000124193	6	Jurkat	shRNA	GSE139621	SRA
D21106_ARNT	ARNT	ENSG00000143437	6	AsPC-1	siRNA	GSE139673	SRA
D21107_KDM1A	KDM1A	ENSG00000004487	6	SW480	shRNA	GSE139924	SRA
D21108_KDM1A	KDM1A	ENSG00000004487	6	HT29	shRNA	GSE139924	SRA
D21109_AR	AR	ENSG00000169083	7	iMN	ko	GSE140015	SRA
D21110_EIF2AK4	EIF2AK4	ENSG00000128829	6	TAM	ko	GSE140026	SRA
D21111_EIF2AK4	EIF2AK4	ENSG00000128829	6	MDSC	ko	GSE140026	SRA
D21112_EIF2AK4	EIF2AK4	ENSG00000128829	6	MDSC	ko	GSE140026	SRA
D21113_EIF2AK4	EIF2AK4	ENSG00000128829	6	MDSC	ko	GSE140026	SRA
D21114_KDM1A	KDM1A	ENSG00000004487	6	RD	siRNA	GSE140040	SRA
D21115_KDM1A	KDM1A	ENSG00000004487	6	RD	siRNA	GSE140040	SRA
D21116_KIF20A	KIF20A	ENSG00000112984	6	HT-1080	shRNA	GSE140074	SRA
D21117_USP22	USP22	ENSG00000124422	6	LNCaP	shRNA	GSE140164	SRA
D21118_ARID1A	ARID1A	ENSG00000117713	4	BT549	ko	GSE140186	SRA
D21119_ARID1A	ARID1A	ENSG00000117713	4	BT549	ko	GSE140186	SRA
D21120_ARID1A	ARID1A	ENSG00000117713	4	HCC70	ko	GSE140186	SRA
D21121_ARID1A	ARID1A	ENSG00000117713	4	HCC70	ko	GSE140186	SRA
D21122_ARID1A	ARID1A	ENSG00000117713	16	MCF7	ko	GSE140186	SRA
D21123_POLR1D	POLR1D	ENSG00000186184	9	SW480	siRNA	GSE140198	SRA
D21124_POLR1D	POLR1D	ENSG00000186184	9	SW480	siRNA	GSE140198	SRA
D21125_PROM1	PROM1	ENSG00000007062	4	hESc	ko	GSE140350	SRA
D21126_CHUK	CHUK	ENSG00000213341	24	A549	shRNA	GSE140432	SRA
D21127_CHUK	CHUK	ENSG00000213341	24	H1299	shRNA	GSE140432	SRA
D21128_CHUK	CHUK	ENSG00000213341	24	H1437	shRNA	GSE140432	SRA
D21129_ATXN1L	ATXN1L	ENSG00000224470	6	NHA	ko	GSE140471	SRA
D21130_ATXN1L	ATXN1L	ENSG00000224470	6	NHA	ko	GSE140471	SRA
D21131_CIC	CIC	ENSG00000079432	6	H9	ko	GSE140471	SRA
D21132_CIC	CIC	ENSG00000079432	6	H9	ko	GSE140471	SRA
D21133_TP63	TP63	ENSG00000073282	8	KLM1	ko	GSE140482	SRA
D21134_METTL3	METTL3	ENSG00000165819	4	HEC-1-A	shRNA	GSE140560	SRA
D21135_BATF3	BATF3	ENSG00000123685	4	TL-Om1	shRNA	GSE140646	SRA
D21136_BATF3	BATF3	ENSG00000123685	4	TL-Om1	shRNA	GSE140646	SRA
D21137_MED12	MED12	ENSG00000184634	6	P3HR1	ko	GSE140651	SRA
D21138_SMC1A	SMC1A	ENSG00000072501	6	P3HR1	ko	GSE140651	SRA
D21139_SUPT16H	SUPT16H	ENSG00000092201	6	P3HR1	ko	GSE140651	SRA
D21140_TADA2B	TADA2B	ENSG00000173011	6	P3HR1	ko	GSE140651	SRA
D21141_AURKB	AURKB	ENSG00000178999	6	CUTLL1	shRNA	GSE140739	SRA
D21142_SASH1	SASH1	ENSG00000111961	4	MDA-MB-468	shRNA	GSE140848	SRA
D21143_SLFN11	SLFN11	ENSG00000172716	6	CCRF-CEM	ko	GSE140936	SRA
D21144_SLFN11	SLFN11	ENSG00000172716	6	CCRF-CEM	ko	GSE140937	SRA
D21145_CREBBP	CREBBP	ENSG00000005339	4	NHK	siRNA	GSE140990	SRA
D21146_KLF3	KLF3	ENSG00000109787	4	HEKn	siRNA	GSE140990	SRA
D21147_KLF4	KLF4	ENSG00000136826	4	HEKn	siRNA	GSE140990	SRA
D21148_EP300	EP300	ENSG00000100393	4	NHK	siRNA	GSE140990	SRA
D21149_BRD4	BRD4	ENSG00000141867	4	HEKn	siRNA	GSE140992	SRA
D21150_KLF4	KLF4	ENSG00000136826	4	HEKn	siRNA	GSE140992	SRA
D21151_NSUN6	NSUN6	ENSG00000241058	8	HEK293	ko	GSE140997	SRA
D21152_NSUN6	NSUN6	ENSG00000241058	8	HEK293	ko	GSE140997	SRA
D21153_NREP	NREP	ENSG00000134986	6	HEPG2	siRNA	GSE141078	SRA
D21154_CHD8	CHD8	ENSG00000100888	4	HCN	ko	GSE141085	SRA
D21155_RASSF2	RASSF2	ENSG00000101265	6	THP-1	shRNA	GSE141088	SRA
D21156_FBXW7	FBXW7	ENSG00000109670	8	HDF	mut	GSE141099	SRA
D21157_PDK1	PDK1	ENSG00000152256	4	SKOV-3	siRNA	GSE141169	SRA
D21158_NFE2L2	NFE2L2	ENSG00000116044	8	MCF10A	shRNA	GSE141228	SRA
D21159_NFE2L2	NFE2L2	ENSG00000116044	8	MCF10A	shRNA	GSE141228	SRA
D21160_NFE2L2	NFE2L2	ENSG00000116044	8	MCF10DCIS	shRNA	GSE141228	SRA
D21161_CDYL	CDYL	ENSG00000153046	4	Ishikawa	shRNA	GSE141239	SRA
D21162_GALNT3	GALNT3	ENSG00000115339	5	HaCaT	ko	GSE141387	SRA
D21163_KLF15	KLF15	ENSG00000163884	4	A673	siRNA	GSE141493	SRA
D21164_NKX2-2	NKX2-2	ENSG00000125820	4	A673	siRNA	GSE141493	SRA
D21165_TCF4	TCF4	ENSG00000196628	4	A673	siRNA	GSE141493	SRA
D21166_SFMBT1	SFMBT1	ENSG00000163935	6	786-O	siRNA	GSE141577	SRA
D21167_SFMBT1	SFMBT1	ENSG00000163935	6	786-O	siRNA	GSE141577	SRA
D21168_PRKCI	PRKCI	ENSG00000163558	6	H1299	shRNA	GSE141666	SRA
D21169_SOX2	SOX2	ENSG00000181449	6	H1299	shRNA	GSE141666	SRA
D21170_FAM122A	FAM122A		4	K562	ko	GSE141735	SRA
D21171_NFE2L2	NFE2L2	ENSG00000116044	4	WT 9-12	ko	GSE141740	SRA
D21172_IL6	IL6	ENSG00000136244	8	HUVECs	siRNA	GSE141783	SRA
D21173_IL6R	IL6R	ENSG00000160712	8	HUVECs	siRNA	GSE141783	SRA
D21174_SPANXA2	SPANXA2	ENSG00000203926	6	A375	shRNA	GSE141823	SRA
D21175_SPANXA2	SPANXA2	ENSG00000203926	6	A375	shRNA	GSE141823	SRA
D21176_EPHA2	EPHA2	ENSG00000142627	6	Huh7	shRNA	GSE141880	SRA
D21177_DDX5	DDX5	ENSG00000108654	6	H69AR	shRNA	GSE142024	SRA
D21178_POU2AF1	POU2AF1	ENSG00000110777	6	Raji	shRNA	GSE142038	SRA
D21179_IFI16	IFI16	ENSG00000163565	4	H9	shRNA	GSE142050	SRA
D21180_IFI16	IFI16	ENSG00000163565	4	H9	shRNA	GSE142050	SRA
D21181_YY1	YY1	ENSG00000100811	4	HEK293T	shRNA	GSE142075	SRA
D21182_YY1	YY1	ENSG00000100811	4	HEK293T	shRNA	GSE142075	SRA
D21183_ATF3	ATF3	ENSG00000162772	6	PANC-1	shRNA	GSE142210	SRA
D21184_CBFA2T3	CBFA2T3	ENSG00000129993	6	K562	ko	GSE142226	SRA
D21185_MEG3	MEG3	ENSG00000214548	9	D492	shRNA	GSE142268	SRA
D21186_CREBBP	CREBBP	ENSG00000005339	4	RL	ko	GSE142357	SRA
D21187_LOC157273	LOC157273	ENSG00000248538	6	hepatocytes	siRNA	GSE142385	SRA
D21188_LOC157273	LOC157273	ENSG00000248538	6	hepatocytes	siRNA	GSE142385	SRA
D21189_E2F1	E2F1	ENSG00000101412	6	HCT116	shRNA	GSE142430	SRA
D21190_PRMT5	PRMT5	ENSG00000100462	6	HCT116	inhibit	GSE142430	SRA
D21191_NR2F2	NR2F2	ENSG00000185551	4	LNCaP	siRNA	GSE142475	SRA
D21192_NR2F2	NR2F2	ENSG00000185551	4	LNCaP	inhibit	GSE142475	SRA
D21193_ATR	ATR	ENSG00000175054	4	CIN612	shRNA	GSE142482	SRA
D21194_ATR	ATR	ENSG00000175054	4	CIN612	shRNA	GSE142482	SRA
D21195_HNRNPC	HNRNPC	ENSG00000092199	6	A549	shRNA	GSE142499	SRA
D21196_C9	C9	ENSG00000113600	6	U937	ko	GSE142504	SRA
D21197_BCLAF1	BCLAF1	ENSG00000029363	6	A549	siRNA	GSE142508	SRA
D21198_SLC4A11	SLC4A11	ENSG00000088836	6	HCEC	siRNA	GSE142636	SRA
D21199_NUDT21	NUDT21	ENSG00000167005	6	WA09	shRNA	GSE142682	SRA
D21200_YTHDF2	YTHDF2	ENSG00000198492	4	GSC	siRNA	GSE142825	SRA
D21201_EHMT2	EHMT2	ENSG00000204371	6	RD	shRNA	GSE142975	SRA
D21202_FOXM1	FOXM1	ENSG00000111206	8	A549	siRNA	GSE143145	SRA
D21203_MYBL2	MYBL2	ENSG00000101057	8	A549	siRNA	GSE143145	SRA
D21204_PTPRN	PTPRN	ENSG00000054356	4	U87	shRNA	GSE143495	SRA
D21205_GATA6-AS1	GATA6-AS1	ENSG00000266010	6	hESC	shRNA	GSE143499	SRA
D21206_MYC	MYC	ENSG00000136997	6	HeLa	ko	GSE143517	SRA
D21207_UBR5	UBR5	ENSG00000104517	6	HeLa	ko	GSE143517	SRA
D21208_POLR2A	POLR2A	ENSG00000181222	6	HEK293	mut	GSE143537	SRA
D21209_GLI1	GLI1	ENSG00000111087	6	RMS13	siRNA	GSE143681	SRA
D21210_POU3F2	POU3F2	ENSG00000184486	6	NPC	shRNA	GSE143692	SRA
D21211_TRIM8	TRIM8	ENSG00000171206	6	NPC	shRNA	GSE143692	SRA
D21212_C9orf72	C9orf72	ENSG00000147894	6	iPSC	ko	GSE143743	SRA
D21213_C9orf72	C9orf72	ENSG00000147894	6	iPSC	mut	GSE143743	SRA
D21214_BCL9	BCL9	ENSG00000116128	6	DCIS	shRNA	GSE143790	SRA
D21215_SREBF1	SREBF1	ENSG00000072310	4	KYSE150	siRNA	GSE143803	SRA
D21216_SREBF1	SREBF1	ENSG00000072310	4	TE5	siRNA	GSE143803	SRA
D21217_CASP8AP2	CASP8AP2	ENSG00000118412	6	HEK293	ko	GSE143808	SRA
D21218_YAP1	YAP1	ENSG00000137693	12	JEG-3	ko	GSE143859	SRA
D21219_ARID2	ARID2	ENSG00000189079	6	JHH4	ko	GSE143941	SRA
D21220_RNF181	RNF181	ENSG00000168894	6	MCF7	siRNA	GSE143947	SRA
D21221_ZNF213	ZNF213	ENSG00000085644	6	MCF7	siRNA	GSE143948	SRA
D21222_EZH2	EZH2	ENSG00000106462	4	C4-2	shRNA	GSE143975	SRA
D21223_FBL	FBL	ENSG00000105202	4	C4-2	shRNA	GSE143975	SRA
D21224_ITGAV	ITGAV	ENSG00000138448	4	BT549	ko	GSE144013	SRA
D21225_ITGAV	ITGAV	ENSG00000138448	4	BT549	ko	GSE144013	SRA
D21226_RBM26	RBM26	ENSG00000139746	4	HAP1	siRNA	GSE144078	SRA
D21227_RBM27	RBM27	ENSG00000091009	4	HAP1	siRNA	GSE144078	SRA
D21228_PLCG2	PLCG2	ENSG00000197943	6	iPSC	ko	GSE144120	SRA
D21229_ABCE1	ABCE1	ENSG00000164163	4	HCT116	ko	GSE144164	SRA
D21231_CRNKL1	CRNKL1	ENSG00000101343	8	Jurkat	ko	GSE144347	SRA
D21232_PAF1	PAF1	ENSG00000006712	4	SW1990	ko	GSE144370	SRA
D21233_PAF1	PAF1	ENSG00000006712	4	SW1990	ko	GSE144370	SRA
D21234_SRRT	SRRT	ENSG00000087087	6	iSLK	siRNA	GSE144747	SRA
D21235_TEAD4	TEAD4	ENSG00000197905	6	HTS	shRNA	GSE144809	SRA
D21236_LCN2	LCN2	ENSG00000148346	4	PC9	shRNA	GSE144848	SRA
D21237_LCN2	LCN2	ENSG00000148346	4	PC9	shRNA	GSE144848	SRA
D21238_LCN2	LCN2	ENSG00000148346	4	MDA-MB-231	shRNA	GSE144848	SRA
D21239_LCN2	LCN2	ENSG00000148346	4	MDA-MB-231	shRNA	GSE144848	SRA
D21240_ALKBH5	ALKBH5	ENSG00000091542	4	NOMO1	shRNA	GSE144896	SRA
D21241_E4F1	E4F1	ENSG00000167967	6	U2OS	shRNA	GSE144958	SRA
D21242_PIK3CD-AS2	PIK3CD-AS2	ENSG00000231789	4	A549	siRNA	GSE145018	SRA
D21243_ASXL3	ASXL3	ENSG00000141431	4	NCI-H1963	shRNA	GSE145028	SRA
D21244_ASXL3	ASXL3	ENSG00000141431	4	NCI-H1963	shRNA	GSE145028	SRA
D21245_KDM3A	KDM3A	ENSG00000115548	6	Rh30	shRNA	GSE145062	SRA
D21246_KDM3A	KDM3A	ENSG00000115548	6	RD	shRNA	GSE145062	SRA
D21247_PPARGC1A	PPARGC1A	ENSG00000109819	6	WM3248	siRNA	GSE145101	SRA
D21248_KDM3A	KDM3A	ENSG00000115548	6	SGC-7901	shRNA	GSE145105	SRA
D21249_ZFX	ZFX	ENSG00000005889	9	HEK293T	ko	GSE145160	SRA
D21250_ZFX	ZFX	ENSG00000005889	9	HEK293T	ko	GSE145160	SRA
D21251_EIF2AK4	EIF2AK4	ENSG00000128829	4	FLS	shRNA	GSE145203	SRA
D21252_SMUG1	SMUG1	ENSG00000123415	4	HepG2	ko	GSE145210	SRA
D21253_MIR222HG	MIR222HG	ENSG00000270069	4	WI-38	shRNA	GSE145212	SRA
D21254_MIR222HG	MIR222HG	ENSG00000270069	4	WI-38	shRNA	GSE145212	SRA
D21255_PPM1G	PPM1G	ENSG00000115241	6	HCT116	ko	GSE145249	SRA
D21256_BRD4	BRD4	ENSG00000141867	4	SET-2	inhibit	GSE145274	SRA
D21257_POLK	POLK	ENSG00000122008	6	A375	ko	GSE145313	SRA
D21258_RB1	RB1	ENSG00000139687	4	MCF7	ko	GSE145316	SRA
D21262_LMNA	LMNA	ENSG00000160789	4	HEK293	shRNA	GSE145438	SRA
D21263_TP53	TP53	ENSG00000141510	4	HEK293	shRNA	GSE145438	SRA
D21264_QKI	QKI	ENSG00000112531	6	HLE-B3	ko	GSE145475	SRA
D21265_TGFB1	TGFB1	ENSG00000105329	6	H441	CRISPRi	GSE145529	SRA
D21266_PAX7	PAX7	ENSG00000009709	6	iPSC	ko	GSE145575	SRA
D21267_PAX7	PAX7	ENSG00000009709	6	iPSC	ko	GSE145575	SRA
D21268_STRIP1	STRIP1	ENSG00000143093	6	MDA-MB-231	ko	GSE145618	SRA
D21269_HNF1B	HNF1B	ENSG00000275410	6	CFPAC1	ko	GSE145628	SRA
D21270_MYRF	MYRF	ENSG00000124920	6	CFPAC-1	ko	GSE145628	SRA
D21271_EZH2	EZH2	ENSG00000106462	6	SKOV3	ko	GSE145692	SRA
D21272_FES	FES	ENSG00000182511	6	HL-60	mut	GSE145811	SRA
D21273_CWC22	CWC22	ENSG00000163510	6	hTERT RPE-1	siRNA	GSE145872	SRA
D21274_CWC27	CWC27	ENSG00000153015	6	hTERT RPE-1	siRNA	GSE145872	SRA
D21275_CDK7	CDK7	ENSG00000134058	4	H929	inhibit	GSE145889	SRA
D21276_CDK7	CDK7	ENSG00000134058	4	JJN3	inhibit	GSE145889	SRA
D21277_CHD1	CHD1	ENSG00000153922	6	PC-3	shRNA	GSE145937	SRA
D21278_MAP3K7	MAP3K7	ENSG00000135341	6	PC-3	shRNA	GSE145937	SRA
D21279_MEN1	MEN1	ENSG00000133895	4	T47D	shRNA	GSE145955	SRA
D21280_MEN1	MEN1	ENSG00000133895	4	MCF7	shRNA	GSE145955	SRA
D21281_KHSRP	KHSRP	ENSG00000088247	4	HepG2	shRNA	GSE145984	SRA
D21282_KHSRP	KHSRP	ENSG00000088247	4	K562	shRNA	GSE145984	SRA
D21283_IMPDH1	IMPDH1	ENSG00000106348	6	Huh7	shRNA	GSE145988	SRA
D21284_IMPDH2	IMPDH2	ENSG00000178035	6	Huh7	shRNA	GSE145988	SRA
D21285_ASXL1	ASXL1	ENSG00000171456	6	K562	ko	GSE146159	SRA
D21286_FOXK1	FOXK1	ENSG00000164916	5	K562	ko	GSE146159	SRA
D21287_FOXK2	FOXK2	ENSG00000141568	5	K562	ko	GSE146159	SRA
D21289_IMPDH1	IMPDH1	ENSG00000106348	6	786-O	shRNA	GSE146231	SRA
D21290_YAP1	YAP1	ENSG00000137693	6	CAOV2	siRNA	GSE146353	SRA
D21291_METTL18	METTL18	ENSG00000171806	5	HAP1	ko	GSE146364	SRA
D21292_CHD2	CHD2	ENSG00000173575	6	HT29	shRNA	GSE146398	SRA
D21293_RTF2	RTF2	ENSG00000022277	6	A549	ko	GSE146403	SRA
D21294_RTF2	RTF2	ENSG00000022277	6	A549	ko	GSE146403	SRA
D21295_ZNF281	ZNF281	ENSG00000162702	4	HCC	shRNA	GSE146496	SRA
D21296_ZNF281	ZNF281	ENSG00000162702	4	HCC	shRNA	GSE146496	SRA
D21297_ZFP36L2	ZFP36L2	ENSG00000152518	5	MOLM13	ko	GSE146517	SRA
D21298_ZFP36L2	ZFP36L2	ENSG00000152518	5	MOLM13	ko	GSE146517	SRA
D21299_IGF2BP1	IGF2BP1	ENSG00000159217	6	A549	ko	GSE146546	SRA
D21300_IGF2BP1	IGF2BP1	ENSG00000159217	6	A549	siRNA	GSE146547	SRA
D21301_AMBRA1	AMBRA1	ENSG00000110497	4	U937	ko	GSE146588	SRA
D21302_BRD9	BRD9	ENSG00000028310	6	LNCaP	shRNA	GSE146624	SRA
D21303_BRD9	BRD9	ENSG00000028310	6	LNCaP	shRNA	GSE146624	SRA
D21304_AGO1	AGO1	ENSG00000092847	6	HCT116	ko	GSE146688	SRA
D21305_AGO2	AGO2	ENSG00000123908	6	HCT116	ko	GSE146688	SRA
D21306_UBE2K	UBE2K	ENSG00000078140	6	H9	shRNA	GSE146701	SRA
D21310_GRWD1	GRWD1	ENSG00000105447	6	UMUC3	siRNA	GSE146726	SRA
D21311_GRWD1	GRWD1	ENSG00000105447	6	J82	siRNA	GSE146726	SRA
D21312_IGF2BP1	IGF2BP1	ENSG00000159217	6	UMUC3	siRNA	GSE146726	SRA
D21313_IGF2BP1	IGF2BP1	ENSG00000159217	6	J82	siRNA	GSE146726	SRA
D21314_IGF2BP2	IGF2BP2	ENSG00000073792	6	UMUC3	siRNA	GSE146726	SRA
D21315_IGF2BP2	IGF2BP2	ENSG00000073792	6	J82	siRNA	GSE146726	SRA
D21316_TRIM28	TRIM28	ENSG00000130726	4	MCF7	shRNA	GSE146769	SRA
D21317_IGF2BP1	IGF2BP1	ENSG00000159217	6	HepG2	siRNA	GSE146802	SRA
D21318_IGF2BP1	IGF2BP1	ENSG00000159217	8	MV3	siRNA	GSE146803	SRA
D21319_E2F1	E2F1	ENSG00000101412	6	PANC-1	siRNA	GSE146804	SRA
[truncated: 1,050 more rows]

## Sheet: Supplementary Table 2
Supplementary Table 2： The enrichment analysis results of DEGs between RCBII/III and RCB0/I group.
Category	GO	Description	LogP	Enrichment	Z-score	Log(q-value)
GO Biological Processes	GO:0006959	humoral immune response	-13	7.2	11	-8.3
GO Biological Processes	GO:0000278	mitotic cell cycle	-12	4.7	9.8	-8.2
GO Biological Processes	GO:0006956	complement activation	-11	11	12	-7.4
GO Biological Processes	GO:0006958	complement activation, classical pathway	-11	12	12	-7.4
GO Biological Processes	GO:1903047	mitotic cell cycle process	-11	4.8	9.4	-7.4
GO Biological Processes	GO:0002455	humoral immune response mediated by circulating immunoglobulin	-11	12	12	-7.3
GO Biological Processes	GO:0006910	phagocytosis, recognition	-11	13	12	-7.3
GO Biological Processes	GO:0006911	phagocytosis, engulfment	-11	11	12	-7.1
GO Biological Processes	GO:0099024	plasma membrane invagination	-10	10	11	-6.7
GO Biological Processes	GO:1902850	microtubule cytoskeleton organization involved in mitosis	-9.8	9.9	11	-6.5
GO Biological Processes	GO:0001894	tissue homeostasis	-9.8	6.9	9.6	-6.5
GO Biological Processes	GO:0010324	membrane invagination	-9.7	9.8	11	-6.5
GO Biological Processes	GO:0048871	multicellular organismal homeostasis	-9.7	5.4	9	-6.5
GO Biological Processes	GO:0048732	gland development	-9.5	5	8.7	-6.3
GO Biological Processes	GO:0009617	response to bacterium	-9.4	3.7	8	-6.2
GO Biological Processes	GO:0002250	adaptive immune response	-9.3	4	8.1	-6.1
GO Biological Processes	GO:0002443	leukocyte mediated immunity	-9.2	6	9	-6.1
GO Biological Processes	GO:0050865	regulation of cell activation	-9.2	3.8	8	-6.1
GO Biological Processes	GO:0060249	anatomical structure homeostasis	-9.1	5.9	8.9	-6
GO Biological Processes	GO:0016064	immunoglobulin mediated immune response	-9	7.9	9.6	-6
Reactome Gene Sets	R-HSA-2022090	Assembly of collagen fibrils and other multimeric structures	-8.9	15	11	-5.9
GO Biological Processes	GO:0051249	regulation of lymphocyte activation	-8.9	4.1	8	-5.9
GO Biological Processes	GO:0019724	B cell mediated immunity	-8.9	7.7	9.4	-5.9
GO Biological Processes	GO:0002449	lymphocyte mediated immunity	-8.8	6.5	9	-5.9
GO Biological Processes	GO:0006954	inflammatory response	-8.8	4.3	8	-5.9
GO Biological Processes	GO:0030198	extracellular matrix organization	-8.8	6	8.8	-5.9
GO Biological Processes	GO:0043062	extracellular structure organization	-8.7	6	8.7	-5.9
GO Biological Processes	GO:0002694	regulation of leukocyte activation	-8.7	3.8	7.8	-5.9
GO Biological Processes	GO:0070098	chemokine-mediated signaling pathway	-8.7	12	11	-5.9
GO Biological Processes	GO:0045229	external encapsulating structure organization	-8.7	5.9	8.7	-5.8
GO Biological Processes	GO:0002460	adaptive immune response based on somatic recombination of immune receptors built from immunoglobulin superfamily domains	-8.6	6.3	8.8	-5.8
GO Biological Processes	GO:0051301	cell division	-8.6	4.3	7.9	-5.7
GO Biological Processes	GO:0048247	lymphocyte chemotaxis	-8.5	16	12	-5.6
GO Biological Processes	GO:0050853	B cell receptor signaling pathway	-8.4	9.9	9.9	-5.6
GO Biological Processes	GO:0051251	positive regulation of lymphocyte activation	-8.4	4.8	8	-5.6
GO Biological Processes	GO:0030855	epithelial cell differentiation	-8.4	3.9	7.6	-5.6
Reactome Gene Sets	R-HSA-1474290	Collagen formation	-8.4	11	10	-5.6
GO Biological Processes	GO:1990868	response to chemokine	-8.3	11	10	-5.5
GO Biological Processes	GO:1990869	cellular response to chemokine	-8.3	11	10	-5.5
Canonical Pathways	M5885	NABA MATRISOME ASSOCIATED	-8.3	3.5	7.4	-5.5
GO Biological Processes	GO:0050778	positive regulation of immune response	-8.2	4	7.6	-5.5
GO Biological Processes	GO:0002252	immune effector process	-8.2	4.4	7.8	-5.4
GO Biological Processes	GO:0050864	regulation of B cell activation	-8.1	6.7	8.6	-5.3
GO Biological Processes	GO:0007052	mitotic spindle organization	-8	10	9.7	-5.3
GO Biological Processes	GO:0008037	cell recognition	-7.9	6.5	8.5	-5.2
KEGG Pathway	hsa04061	Viral protein interaction with cytokine and cytokine receptor	-7.9	10	9.5	-5.2
GO Biological Processes	GO:0072676	lymphocyte migration	-7.8	12	9.9	-5.1
GO Biological Processes	GO:0010817	regulation of hormone levels	-7.8	4.1	7.4	-5.1
GO Biological Processes	GO:0030593	neutrophil chemotaxis	-7.7	11	9.8	-5.1
GO Biological Processes	GO:0001895	retina homeostasis	-7.7	11	9.8	-5.1
GO Biological Processes	GO:0050871	positive regulation of B cell activation	-7.7	7.7	8.8	-5.1
GO Biological Processes	GO:0022612	gland morphogenesis	-7.7	9.8	9.4	-5.1
GO Biological Processes	GO:0007051	spindle organization	-7.6	7.5	8.6	-5
GO Biological Processes	GO:0002696	positive regulation of leukocyte activation	-7.5	4.3	7.3	-4.9
GO Biological Processes	GO:0071345	cellular response to cytokine stimulus	-7.4	3.4	6.9	-4.8
GO Biological Processes	GO:0071621	granulocyte chemotaxis	-7.4	11	9.4	-4.8
GO Biological Processes	GO:0043588	skin development	-7.4	5.6	7.8	-4.8
Reactome Gene Sets	R-HSA-1474244	Extracellular matrix organization	-7.4	5.2	7.7	-4.8
Reactome Gene Sets	R-HSA-1640170	Cell Cycle	-7.2	3.4	6.8	-4.7
GO Biological Processes	GO:0050867	positive regulation of cell activation	-7.2	4.1	7.1	-4.6
GO Biological Processes	GO:1990266	neutrophil migration	-7.2	9.9	9	-4.6
GO Biological Processes	GO:0050851	antigen receptor-mediated signaling pathway	-7.1	6.2	7.9	-4.6
Reactome Gene Sets	R-HSA-69278	Cell Cycle, Mitotic	-7.1	3.7	6.9	-4.6
GO Biological Processes	GO:0030595	leukocyte chemotaxis	-7	7.4	8.2	-4.5
GO Biological Processes	GO:0060326	cell chemotaxis	-7	6.1	7.8	-4.5
GO Biological Processes	GO:0051225	spindle assembly	-7	9.5	8.8	-4.5
WikiPathways	WP5087	Malignant pleural mesothelioma	-7	4.2	7	-4.5
WikiPathways	WP2877	Vitamin D receptor pathway	-6.8	6.4	7.7	-4.3
Reactome Gene Sets	R-HSA-8864260	Transcriptional regulation by the AP-2 (TFAP2) family of transcription factors	-6.8	17	10	-4.3
GO Biological Processes	GO:0000226	microtubule cytoskeleton organization	-6.8	3.7	6.7	-4.3
GO Biological Processes	GO:0002768	immune response-regulating cell surface receptor signaling pathway	-6.8	5	7.2	-4.3
GO Biological Processes	GO:0097530	granulocyte migration	-6.8	9.1	8.5	-4.3
GO Biological Processes	GO:0048608	reproductive structure development	-6.7	4.9	7.2	-4.2
GO Biological Processes	GO:0002253	activation of immune response	-6.6	4.6	7	-4.2
Canonical Pathways	M176	PID FOXM1 PATHWAY	-6.6	16	10	-4.1
GO Biological Processes	GO:0061458	reproductive system development	-6.6	4.9	7.1	-4.1
Reactome Gene Sets	R-HSA-380108	Chemokine receptors bind chemokines	-6.6	12	9.2	-4.1
GO Biological Processes	GO:0001501	skeletal system development	-6.6	3.8	6.6	-4.1
GO Biological Processes	GO:0006909	phagocytosis	-6.4	5.4	7.2	-4
GO Biological Processes	GO:1901623	regulation of lymphocyte chemotaxis	-6.4	20	11	-4
GO Biological Processes	GO:0097529	myeloid leukocyte migration	-6.4	7.2	7.7	-3.9
GO Biological Processes	GO:0140694	non-membrane-bounded organelle assembly	-6.3	4.6	6.8	-3.9
Canonical Pathways	M200	PID ERA GENOMIC PATHWAY	-6.3	11	8.8	-3.9
GO Biological Processes	GO:0034612	response to tumor necrosis factor	-6.3	5.8	7.2	-3.9
GO Biological Processes	GO:0046660	female sex differentiation	-6.2	7.9	7.9	-3.8
GO Biological Processes	GO:0071674	mononuclear cell migration	-6.2	7.9	7.9	-3.8
GO Biological Processes	GO:0022407	regulation of cell-cell adhesion	-6.2	3.7	6.4	-3.8
Canonical Pathways	M198	PID SYNDECAN 1 PATHWAY	-6.2	14	9.2	-3.8
GO Biological Processes	GO:0050900	leukocyte migration	-6.2	5.2	6.9	-3.8
GO Biological Processes	GO:0071356	cellular response to tumor necrosis factor	-6.1	6	7.2	-3.7
GO Biological Processes	GO:0040013	negative regulation of locomotion	-6	3.9	6.3	-3.6
KEGG Pathway	hsa04060	Cytokine-cytokine receptor interaction	-6	4.6	6.6	-3.6
GO Biological Processes	GO:0006935	chemotaxis	-6	3.6	6.2	-3.6
GO Biological Processes	GO:0042330	taxis	-5.9	3.6	6.2	-3.6
GO Biological Processes	GO:0040017	positive regulation of locomotion	-5.9	3.3	6.1	-3.6
GO Biological Processes	GO:0090307	mitotic spindle assembly	-5.9	13	8.7	-3.5
GO Biological Processes	GO:0002429	immune response-activating cell surface receptor signaling pathway	-5.9	4.9	6.6	-3.5
GO Biological Processes	GO:0002757	immune response-activating signal transduction	-5.9	4.9	6.6	-3.5
GO Biological Processes	GO:0000132	establishment of mitotic spindle orientation	-5.8	17	9.4	-3.5
Canonical Pathways	M5883	NABA SECRETED FACTORS	-5.8	4.3	6.4	-3.5
GO Biological Processes	GO:0001655	urogenital system development	-5.8	4.2	6.4	-3.5
GO Biological Processes	GO:0046545	development of primary female sexual characteristics	-5.8	8.2	7.6	-3.5
GO Biological Processes	GO:0035239	tube morphogenesis	-5.8	3.1	5.9	-3.4
WikiPathways	WP5095	Overview of proinflammatory and profibrotic mediators	-5.8	7.1	7.3	-3.4
GO Biological Processes	GO:0045137	development of primary sexual characteristics	-5.8	5.2	6.7	-3.4
GO Biological Processes	GO:0040011	locomotion	-5.7	3.4	6	-3.4
GO Biological Processes	GO:0051383	kinetochore organization	-5.7	23	10	-3.4
Canonical Pathways	M5884	NABA CORE MATRISOME	-5.6	4.7	6.4	-3.3
Reactome Gene Sets	R-HSA-375276	Peptide ligand-binding receptors	-5.6	5.5	6.7	-3.3
GO Biological Processes	GO:0000281	mitotic cytokinesis	-5.6	9.1	7.7	-3.3
GO Biological Processes	GO:2000147	positive regulation of cell motility	-5.5	3.2	5.8	-3.2
GO Biological Processes	GO:0042742	defense response to bacterium	-5.5	4	6.1	-3.2
GO Biological Processes	GO:0061640	cytoskeleton-dependent cytokinesis	-5.5	7.6	7.2	-3.2
GO Biological Processes	GO:0007548	sex differentiation	-5.5	4.6	6.3	-3.2
GO Biological Processes	GO:0022409	positive regulation of cell-cell adhesion	-5.5	4.3	6.2	-3.2
GO Biological Processes	GO:0008283	cell population proliferation	-5.5	3	5.7	-3.2
GO Biological Processes	GO:0030199	collagen fibril organization	-5.5	11	8	-3.2
GO Biological Processes	GO:0019221	cytokine-mediated signaling pathway	-5.5	4	6.1	-3.2
GO Biological Processes	GO:0040001	establishment of mitotic spindle localization	-5.5	14	8.7	-3.2
Reactome Gene Sets	R-HSA-5663220	RHO GTPases Activate Formins	-5.5	6.5	6.9	-3.2
GO Biological Processes	GO:0000910	cytokinesis	-5.5	7.5	7.2	-3.2
GO Biological Processes	GO:0051653	spindle localization	-5.4	11	8	-3.2
GO Biological Processes	GO:0051276	chromosome organization	-5.4	3.5	5.8	-3.1
GO Biological Processes	GO:0002764	immune response-regulating signaling pathway	-5.4	3.9	6	-3.1
GO Biological Processes	GO:0051294	establishment of spindle orientation	-5.3	14	8.5	-3.1
GO Biological Processes	GO:0048729	tissue morphogenesis	-5.3	3.2	5.6	-3.1
GO Biological Processes	GO:0030335	positive regulation of cell migration	-5.3	3.2	5.6	-3
WikiPathways	WP2840	Hair follicle development: cytodifferentiation - part 3 of 3	-5.3	8.4	7.3	-3
GO Biological Processes	GO:2000146	negative regulation of cell motility	-5.2	3.8	5.8	-3
Reactome Gene Sets	R-HSA-9648025	EML4 and NUDC in mitotic spindle formation	-5.2	7	6.9	-3
GO Biological Processes	GO:0061448	connective tissue development	-5.2	5	6.2	-3
Reactome Gene Sets	R-HSA-9006931	Signaling by Nuclear Receptors	-5.2	4.3	6	-3
Reactome Gene Sets	R-HSA-1442490	Collagen degradation	-5.2	10	7.6	-3
GO Biological Processes	GO:0048863	stem cell differentiation	-5.2	5.5	6.4	-3
GO Biological Processes	GO:0060512	prostate gland morphogenesis	-5.2	18	9.1	-3
GO Biological Processes	GO:0010564	regulation of cell cycle process	-5.1	2.9	5.4	-2.9
GO Biological Processes	GO:0045785	positive regulation of cell adhesion	-5.1	3.4	5.6	-2.9
GO Biological Processes	GO:0008406	gonad development	-5.1	4.9	6.1	-2.9
Canonical Pathways	M3005	NABA COLLAGENS	-5.1	12	8	-2.9
Reactome Gene Sets	R-HSA-8948216	Collagen chain trimerization	-5.1	12	8	-2.9
GO Biological Processes	GO:0002548	monocyte chemotaxis	-5.1	12	8	-2.9
Reactome Gene Sets	R-HSA-1650814	Collagen biosynthesis and modifying enzymes	-5.1	9.6	7.4	-2.9
WikiPathways	WP2814	Mammary gland development pathway - Puberty (Stage 2 of 4)	-5	28	10	-2.8
GO Biological Processes	GO:0008544	epidermis development	-5	4.1	5.8	-2.8
GO Biological Processes	GO:0050920	regulation of chemotaxis	-5	4.8	6	-2.8
GO Biological Processes	GO:0002063	chondrocyte development	-5	17	8.7	-2.8
GO Biological Processes	GO:2000401	regulation of lymphocyte migration	-5	9.3	7.2	-2.8
Reactome Gene Sets	R-HSA-2500257	Resolution of Sister Chromatid Cohesion	-5	6.5	6.5	-2.8
GO Biological Processes	GO:0034341	response to interferon-gamma	-5	6.5	6.5	-2.8
GO Biological Processes	GO:0008585	female gonad development	-5	7.6	6.8	-2.8
KEGG Pathway	hsa05150	Staphylococcus aureus infection	-5	7.6	6.8	-2.8
Canonical Pathways	M167	PID AP1 PATHWAY	-4.9	9.1	7.2	-2.8
GO Biological Processes	GO:0034508	centromere complex assembly	-4.9	16	8.5	-2.8
GO Biological Processes	GO:0000280	nuclear division	-4.9	4	5.7	-2.7
GO Biological Processes	GO:0030336	negative regulation of cell migration	-4.8	3.7	5.5	-2.7
GO Biological Processes	GO:0050678	regulation of epithelial cell proliferation	-4.8	3.5	5.5	-2.7
GO Biological Processes	GO:0043547	positive regulation of GTPase activity	-4.8	4.2	5.7	-2.6
GO Biological Processes	GO:0032103	positive regulation of response to external stimulus	-4.8	3.3	5.4	-2.6
Canonical Pathways	M160	PID AVB3 INTEGRIN PATHWAY	-4.8	8.6	6.9	-2.6
GO Biological Processes	GO:0071347	cellular response to interleukin-1	-4.8	7.2	6.6	-2.6
Reactome Gene Sets	R-HSA-8866910	TFAP2 (AP-2) family regulates transcription of growth factors and their receptors	-4.8	24	9.5	-2.6
KEGG Pathway	hsa04974	Protein digestion and absorption	-4.7	7.1	6.5	-2.6
GO Biological Processes	GO:0002065	columnar/cuboidal epithelial cell differentiation	-4.7	7	6.5	-2.6
GO Biological Processes	GO:0071346	cellular response to interferon-gamma	-4.7	7	6.5	-2.6
Reactome Gene Sets	R-HSA-3000178	ECM proteoglycans	-4.7	8.4	6.8	-2.6
GO Biological Processes	GO:0007059	chromosome segregation	-4.7	4.1	5.6	-2.5
KEGG Pathway	hsa04915	Estrogen signaling pathway	-4.6	6	6.1	-2.5
GO Biological Processes	GO:0140014	mitotic nuclear division	-4.6	5.3	5.9	-2.5
GO Biological Processes	GO:0060986	endocrine hormone secretion	-4.6	23	9.2	-2.5
Reactome Gene Sets	R-HSA-69620	Cell Cycle Checkpoints	-4.6	4.1	5.5	-2.5
GO Biological Processes	GO:0060348	bone development	-4.6	4.7	5.8	-2.5
Reactome Gene Sets	R-HSA-1474228	Degradation of the extracellular matrix	-4.6	5.9	6.1	-2.5
WikiPathways	WP4789	MED and pseudoachondroplasia genes	-4.6	46	12	-2.5
Reactome Gene Sets	R-HSA-8957275	Post-translational protein phosphorylation	-4.6	6.8	6.3	-2.5
GO Biological Processes	GO:0043065	positive regulation of apoptotic process	-4.6	3.1	5.1	-2.5
GO Biological Processes	GO:0051293	establishment of spindle localization	-4.6	10	7.1	-2.5
WikiPathways	WP2817	Mammary gland development pathway - Pregnancy and lactation (Stage 3 of 4)	-4.6	14	7.8	-2.5
GO Biological Processes	GO:0010819	regulation of T cell chemotaxis	-4.5	22	8.9	-2.4
GO Biological Processes	GO:0002062	chondrocyte differentiation	-4.5	7.9	6.5	-2.4
GO Biological Processes	GO:0001775	cell activation	-4.5	2.8	4.9	-2.4
GO Biological Processes	GO:0098609	cell-cell adhesion	-4.5	3.1	5.1	-2.4
GO Biological Processes	GO:0048285	organelle fission	-4.5	3.7	5.3	-2.4
GO Biological Processes	GO:0060350	endochondral bone morphogenesis	-4.4	9.6	6.9	-2.3
GO Biological Processes	GO:0010975	regulation of neuron projection development	-4.4	3.3	5.1	-2.3
WikiPathways	WP2813	Mammary gland development pathway - Embryonic development (Stage 1 of 4)	-4.4	20	8.6	-2.3
Reactome Gene Sets	R-HSA-8939211	ESR-mediated signaling	-4.4	4.5	5.5	-2.3
GO Biological Processes	GO:0043068	positive regulation of programmed cell death	-4.4	3	5	-2.3
GO Biological Processes	GO:0019730	antimicrobial humoral response	-4.4	6.4	6.1	-2.3
Reactome Gene Sets	R-HSA-453279	Mitotic G1 phase and G1/S transition	-4.4	5.5	5.8	-2.3
Reactome Gene Sets	R-HSA-216083	Integrin cell surface interactions	-4.4	7.5	6.3	-2.3
Reactome Gene Sets	R-HSA-9018519	Estrogen-dependent gene expression	-4.4	5.5	5.8	-2.3
Reactome Gene Sets	R-HSA-983189	Kinesins	-4.3	9.3	6.7	-2.3
Reactome Gene Sets	R-HSA-3000171	Non-integrin membrane-ECM interactions	-4.3	9.3	6.7	-2.3
GO Biological Processes	GO:1901987	regulation of cell cycle phase transition	-4.3	3.2	5	-2.3
GO Biological Processes	GO:0002009	morphogenesis of an epithelium	-4.3	3.2	5	-2.3
GO Biological Processes	GO:0051960	regulation of nervous system development	-4.3	3.2	5	-2.2
Canonical Pathways	M65	PID FRA PATHWAY	-4.3	12	7.3	-2.2
GO Biological Processes	GO:0045596	negative regulation of cell differentiation	-4.3	2.7	4.8	-2.2
GO Biological Processes	GO:0001568	blood vessel development	-4.3	3.1	4.9	-2.2
GO Biological Processes	GO:0010942	positive regulation of cell death	-4.3	2.8	4.8	-2.2
WikiPathways	WP179	Cell cycle	-4.3	6.1	5.9	-2.2
KEGG Pathway	hsa04062	Chemokine signaling pathway	-4.3	4.8	5.5	-2.2
GO Biological Processes	GO:0007265	Ras protein signal transduction	-4.2	4.7	5.5	-2.2
WikiPathways	WP2446	Retinoblastoma gene in cancer	-4.2	7.1	6.1	-2.2
WikiPathways	WP2328	Allograft rejection	-4.2	7.1	6.1	-2.2
GO Biological Processes	GO:0030278	regulation of ossification	-4.2	6	5.8	-2.2
GO Biological Processes	GO:0097435	supramolecular fiber organization	-4.2	2.9	4.8	-2.2
Reactome Gene Sets	R-HSA-109582	Hemostasis	-4.2	2.8	4.8	-2.2
Canonical Pathways	M14	PID AURORA B PATHWAY	-4.2	12	7	-2.2
GO Biological Processes	GO:0071675	regulation of mononuclear cell migration	-4.2	5.9	5.8	-2.2
Reactome Gene Sets	R-HSA-2132295	MHC class II antigen presentation	-4.2	5.9	5.8	-2.2
GO Biological Processes	GO:0051962	positive regulation of nervous system development	-4.2	3.9	5.2	-2.2
GO Biological Processes	GO:0008285	negative regulation of cell population proliferation	-4.2	2.5	4.6	-2.1
GO Biological Processes	GO:2000427	positive regulation of apoptotic cell clearance	-4.2	34	9.9	-2.1
Reactome Gene Sets	R-HSA-174577	Activation of C3 and C5	-4.2	34	9.9	-2.1
WikiPathways	WP45	G1 to S cell cycle control	-4.1	8.6	6.4	-2.1
Reactome Gene Sets	R-HSA-381426	Regulation of Insulin-like Growth Factor (IGF) transport and uptake by Insulin-like Growth Factor Binding Proteins (IGFBPs)	-4.1	5.9	5.7	-2.1
GO Biological Processes	GO:0001503	ossification	-4.1	3.9	5.1	-2.1
GO Biological Processes	GO:0043086	negative regulation of catalytic activity	-4.1	2.5	4.6	-2.1
GO Biological Processes	GO:0003231	cardiac ventricle development	-4.1	5.8	5.7	-2.1
KEGG Pathway	hsa04110	Cell cycle	-4.1	5.8	5.7	-2.1
GO Biological Processes	GO:0045786	negative regulation of cell cycle	-4.1	3.4	4.9	-2.1
GO Biological Processes	GO:0002067	glandular epithelial cell differentiation	-4.1	8.4	6.3	-2.1
GO Biological Processes	GO:1905330	regulation of morphogenesis of an epithelium	-4.1	8.4	6.3	-2.1
GO Biological Processes	GO:0051656	establishment of organelle localization	-4.1	3.4	4.9	-2.1
GO Biological Processes	GO:0051281	positive regulation of release of sequestered calcium ion into cytosol	-4.1	11	6.8	-2.1
GO Biological Processes	GO:0001944	vasculature development	-4.1	2.9	4.7	-2.1
Canonical Pathways	M18	PID INTEGRIN1 PATHWAY	-4.1	8.3	6.3	-2.1
WikiPathways	WP5039	SARS-CoV-2 innate immunity evasion and cell-specific immune response	-4.1	8.3	6.3	-2.1
GO Biological Processes	GO:0051216	cartilage development	-4	5	5.4	-2.1
Reactome Gene Sets	R-HSA-141444	Amplification of signal from unattached kinetochores via a MAD2 inhibitory signal	-4	6.7	5.8	-2.1
Reactome Gene Sets	R-HSA-141424	Amplification of signal from the kinetochores	-4	6.7	5.8	-2.1
GO Biological Processes	GO:0043408	regulation of MAPK cascade	-4	2.6	4.6	-2.1
Reactome Gene Sets	R-HSA-373076	Class A/1 (Rhodopsin-like receptors)	-4	3.5	4.9	-2.1
Reactome Gene Sets	R-HSA-419037	NCAM1 interactions	-4	11	6.7	-2.1
GO Biological Processes	GO:0048565	digestive tract development	-4	5.6	5.6	-2
Reactome Gene Sets	R-HSA-6809371	Formation of the cornified envelope	-4	5.6	5.6	-2
GO Biological Processes	GO:0060349	bone morphogenesis	-4	6.6	5.8	-2
GO Biological Processes	GO:0046661	male sex differentiation	-4	4.9	5.4	-2
GO Biological Processes	GO:0051345	positive regulation of hydrolase activity	-4	2.8	4.6	-2
WikiPathways	WP4830	GDNF/RET signaling axis	-4	16	7.5	-2
Reactome Gene Sets	R-HSA-166663	Initial triggering of complement	-4	16	7.5	-2
GO Biological Processes	GO:0070555	response to interleukin-1	-4	5.5	5.5	-2
GO Biological Processes	GO:0001822	kidney development	-4	3.7	4.9	-2
Canonical Pathways	M285	PID HNF3A PATHWAY	-3.9	10	6.6	-2
GO Biological Processes	GO:0002237	response to molecule of bacterial origin	-3.9	3.4	4.8	-1.9
GO Biological Processes	GO:0009914	hormone transport	-3.9	6.3	5.6	-1.9
GO Biological Processes	GO:0003208	cardiac ventricle morphogenesis	-3.9	7.7	6	-1.9
GO Biological Processes	GO:0030216	keratinocyte differentiation	-3.9	5.3	5.4	-1.9
GO Biological Processes	GO:0072001	renal system development	-3.8	3.6	4.8	-1.9
GO Biological Processes	GO:0002683	negative regulation of immune system process	-3.8	3.1	4.6	-1.9
GO Biological Processes	GO:2000425	regulation of apoptotic cell clearance	-3.8	27	8.8	-1.9
GO Biological Processes	GO:0061140	lung secretory cell differentiation	-3.8	27	8.8	-1.9
GO Biological Processes	GO:0060525	prostate glandular acinus development	-3.8	27	8.8	-1.9
GO Biological Processes	GO:0060479	lung cell differentiation	-3.8	15	7.2	-1.9
GO Biological Processes	GO:0060487	lung epithelial cell differentiation	-3.8	15	7.2	-1.9
GO Biological Processes	GO:0043523	regulation of neuron apoptotic process	-3.8	4.2	5	-1.9
GO Biological Processes	GO:1901990	regulation of mitotic cell cycle phase transition	-3.8	3.4	4.7	-1.9
GO Biological Processes	GO:0006897	endocytosis	-3.8	2.9	4.5	-1.8
GO Biological Processes	GO:0007162	negative regulation of cell adhesion	-3.8	3.6	4.8	-1.8
GO Biological Processes	GO:0010466	negative regulation of peptidase activity	-3.8	3.8	4.8	-1.8
GO Biological Processes	GO:0055123	digestive system development	-3.8	5.2	5.2	-1.8
GO Biological Processes	GO:0051640	organelle localization	-3.8	2.9	4.5	-1.8
GO Biological Processes	GO:0030850	prostate gland development	-3.8	9.5	6.2	-1.8
GO Biological Processes	GO:0010717	regulation of epithelial to mesenchymal transition	-3.7	6	5.4	-1.8
GO Biological Processes	GO:0010810	regulation of cell-substrate adhesion	-3.7	4.1	4.9	-1.8
GO Biological Processes	GO:0008584	male gonad development	-3.7	5.1	5.2	-1.8
GO Biological Processes	GO:0070374	positive regulation of ERK1 and ERK2 cascade	-3.7	4.1	4.9	-1.8
GO Biological Processes	GO:0048705	skeletal system morphogenesis	-3.7	4.1	4.9	-1.8
GO Biological Processes	GO:0050679	positive regulation of epithelial cell proliferation	-3.7	4.1	4.9	-1.8
GO Biological Processes	GO:2000404	regulation of T cell migration	-3.7	9.3	6.1	-1.8
GO Biological Processes	GO:0046546	development of primary male sexual characteristics	-3.7	5.1	5.2	-1.8
GO Biological Processes	GO:0060562	epithelial tube morphogenesis	-3.7	3.5	4.7	-1.8
GO Biological Processes	GO:0060284	regulation of cell development	-3.7	2.8	4.4	-1.8
GO Biological Processes	GO:0090596	sensory organ morphogenesis	-3.7	3.7	4.7	-1.8
GO Biological Processes	GO:0070848	response to growth factor	-3.7	2.8	4.4	-1.8
GO Biological Processes	GO:0046903	secretion	-3.7	2.8	4.4	-1.7
GO Biological Processes	GO:0009410	response to xenobiotic stimulus	-3.6	3.1	4.5	-1.7
GO Biological Processes	GO:0032703	negative regulation of interleukin-2 production	-3.6	13	6.7	-1.7
GO Biological Processes	GO:0007080	mitotic metaphase plate congression	-3.6	9	6	-1.7
GO Biological Processes	GO:0071230	cellular response to amino acid stimulus	-3.6	6.9	5.5	-1.7
GO Biological Processes	GO:0002685	regulation of leukocyte migration	-3.6	4	4.7	-1.7
GO Biological Processes	GO:0050769	positive regulation of neurogenesis	-3.6	4	4.7	-1.7
Reactome Gene Sets	R-HSA-69618	Mitotic Spindle Checkpoint	-3.6	5.7	5.2	-1.7
Reactome Gene Sets	R-HSA-176974	Unwinding of DNA	-3.6	23	8	-1.7
GO Biological Processes	GO:0000727	double-strand break repair via break-induced replication	-3.6	23	8	-1.7
GO Biological Processes	GO:0072182	regulation of nephron tubule epithelial cell differentiation	-3.6	23	8	-1.7
GO Biological Processes	GO:0050878	regulation of body fluid levels	-3.6	3.2	4.5	-1.7
GO Biological Processes	GO:0098813	nuclear chromosome segregation	-3.6	3.9	4.7	-1.7
GO Biological Processes	GO:0006270	DNA replication initiation	-3.6	13	6.6	-1.7
Reactome Gene Sets	R-HSA-2467813	Separation of Sister Chromatids	-3.6	4.3	4.8	-1.7
GO Biological Processes	GO:0050886	endocrine process	-3.5	8.6	5.8	-1.7
GO Biological Processes	GO:0051347	positive regulation of transferase activity	-3.5	2.7	4.2	-1.7
GO Biological Processes	GO:0120035	regulation of plasma membrane bounded cell projection organization	-3.5	2.6	4.2	-1.7
GO Biological Processes	GO:0043087	regulation of GTPase activity	-3.5	3.2	4.4	-1.7
GO Biological Processes	GO:0009913	epidermal cell differentiation	-3.5	4.3	4.8	-1.7
GO Biological Processes	GO:1903037	regulation of leukocyte cell-cell adhesion	-3.5	3.2	4.4	-1.7
GO Biological Processes	GO:0050767	regulation of neurogenesis	-3.5	3.2	4.4	-1.7
GO Biological Processes	GO:0000075	cell cycle checkpoint signaling	-3.5	4.8	4.9	-1.7
Reactome Gene Sets	R-HSA-68882	Mitotic Anaphase	-3.5	3.9	4.7	-1.7
Reactome Gene Sets	R-HSA-2555396	Mitotic Metaphase and Anaphase	-3.5	3.9	4.6	-1.6
GO Biological Processes	GO:0060603	mammary gland duct morphogenesis	-3.5	12	6.4	-1.6
WikiPathways	WP2857	Mesodermal commitment pathway	-3.5	4.7	4.9	-1.6
GO Biological Processes	GO:0043524	negative regulation of neuron apoptotic process	-3.5	4.7	4.9	-1.6
GO Biological Processes	GO:0001541	ovarian follicle development	-3.5	8.5	5.8	-1.6
GO Biological Processes	GO:0009725	response to hormone	-3.5	2.4	4.1	-1.6
Canonical Pathways	M195	PID CMYB PATHWAY	-3.5	6.5	5.3	-1.6
GO Biological Processes	GO:0009953	dorsal/ventral pattern formation	-3.5	6.5	5.3	-1.6
GO Biological Processes	GO:1901988	negative regulation of cell cycle phase transition	-3.5	3.8	4.6	-1.6
KEGG Pathway	hsa04218	Cellular senescence	-3.5	4.7	4.9	-1.6
Canonical Pathways	M3686	SA REG CASCADE OF CYCLIN EXPR	-3.5	21	7.6	-1.6
GO Biological Processes	GO:0051315	attachment of mitotic spindle microtubules to kinetochore	-3.5	21	7.6	-1.6
GO Biological Processes	GO:0002377	immunoglobulin production	-3.5	4.7	4.8	-1.6
GO Biological Processes	GO:0071363	cellular response to growth factor stimulus	-3.5	2.8	4.2	-1.6
GO Biological Processes	GO:0000070	mitotic sister chromatid segregation	-3.4	5.3	5	-1.6
GO Biological Processes	GO:0033047	regulation of mitotic sister chromatid segregation	-3.4	8.2	5.6	-1.6
GO Biological Processes	GO:0030518	intracellular steroid hormone receptor signaling pathway	-3.4	8.2	5.6	-1.6
WikiPathways	WP2431	Spinal cord injury	-3.4	5.3	5	-1.6
WikiPathways	WP4541	Hippo-Merlin signaling dysregulation	-3.4	5.3	5	-1.6
GO Biological Processes	GO:0031344	regulation of cell projection organization	-3.4	2.5	4.1	-1.6
KEGG Pathway	hsa04512	ECM-receptor interaction	-3.4	6.2	5.2	-1.5
GO Biological Processes	GO:0006260	DNA replication	-3.4	4.1	4.6	-1.5
CORUM	CORUM:7388	CENP-A nucleosomal complex	-3.4	20	7.3	-1.5
Reactome Gene Sets	R-HSA-1855183	Synthesis of IP2, IP, and Ins in the cytosol	-3.4	20	7.3	-1.5
GO Biological Processes	GO:0002440	production of molecular mediator of immune response	-3.4	4.5	4.7	-1.5
Reactome Gene Sets	R-HSA-68877	Mitotic Prometaphase	-3.4	4	4.6	-1.5
GO Biological Processes	GO:0006986	response to unfolded protein	-3.4	5.2	4.9	-1.5
GO Biological Processes	GO:0071229	cellular response to acid chemical	-3.4	6.2	5.1	-1.5
GO Biological Processes	GO:0048568	embryonic organ development	-3.3	2.9	4.2	-1.5
Reactome Gene Sets	R-HSA-68962	Activation of the pre-replicative complex	-3.3	11	6.1	-1.5
GO Biological Processes	GO:0002828	regulation of type 2 immune response	-3.3	11	6.1	-1.5
GO Biological Processes	GO:0043549	regulation of kinase activity	-3.3	2.3	4	-1.5
GO Biological Processes	GO:0061180	mammary gland epithelium development	-3.3	7.7	5.5	-1.5
WikiPathways	WP3527	Pre-implantation embryo	-3.3	7.7	5.5	-1.5
GO Biological Processes	GO:0030856	regulation of epithelial cell differentiation	-3.3	4.5	4.7	-1.5
GO Biological Processes	GO:0042445	hormone metabolic process	-3.3	4	4.5	-1.5
GO Biological Processes	GO:2000241	regulation of reproductive process	-3.3	4	4.5	-1.5
GO Biological Processes	GO:0003013	circulatory system process	-3.3	2.7	4.1	-1.5
GO Biological Processes	GO:0003206	cardiac chamber morphogenesis	-3.3	5.1	4.8	-1.5
GO Biological Processes	GO:0010951	negative regulation of endopeptidase activity	-3.3	3.6	4.4	-1.5
GO Biological Processes	GO:0034109	homotypic cell-cell adhesion	-3.3	7.6	5.4	-1.5
GO Biological Processes	GO:0006338	chromatin remodeling	-3.3	3.1	4.2	-1.5
GO Biological Processes	GO:0045765	regulation of angiogenesis	-3.3	3.1	4.2	-1.5
GO Biological Processes	GO:0002688	regulation of leukocyte chemotaxis	-3.3	5	4.8	-1.5
GO Biological Processes	GO:0003205	cardiac chamber development	-3.3	4.4	4.6	-1.5
GO Biological Processes	GO:0030071	regulation of mitotic metaphase/anaphase transition	-3.3	6	5	-1.5
GO Biological Processes	GO:0051382	kinetochore assembly	-3.3	18	7	-1.5
WikiPathways	WP501	GPCRs, class C metabotropic glutamate, pheromone	-3.3	18	7	-1.5
GO Biological Processes	GO:0045861	negative regulation of proteolysis	-3.3	3.1	4.2	-1.5
GO Biological Processes	GO:0048048	embryonic eye morphogenesis	-3.2	10	5.9	-1.4
GO Biological Processes	GO:2000406	positive regulation of T cell migration	-3.2	10	5.9	-1.4
GO Biological Processes	GO:0040008	regulation of growth	-3.2	2.5	4	-1.4
GO Biological Processes	GO:0051310	metaphase plate congression	-3.2	7.4	5.3	-1.4
GO Biological Processes	GO:1901342	regulation of vasculature development	-3.2	3.1	4.2	-1.4
GO Biological Processes	GO:0014033	neural crest cell differentiation	-3.2	5.8	4.9	-1.4
GO Biological Processes	GO:0040007	growth	-3.2	2.9	4.1	-1.4
GO Biological Processes	GO:0048589	developmental growth	-3.2	2.9	4.1	-1.4
GO Biological Processes	GO:0140352	export from cell	-3.2	2.8	4.1	-1.4
Reactome Gene Sets	R-HSA-69206	G1/S Transition	-3.2	4.9	4.7	-1.4
GO Biological Processes	GO:0031349	positive regulation of defense response	-3.2	3.3	4.2	-1.4
GO Biological Processes	GO:1902099	regulation of metaphase/anaphase transition of cell cycle	-3.2	5.8	4.9	-1.4
Reactome Gene Sets	R-HSA-375165	NCAM signaling for neurite out-growth	-3.2	7.3	5.2	-1.4
Canonical Pathways	M254	PID MYC REPRESS PATHWAY	-3.2	7.3	5.2	-1.4
GO Biological Processes	GO:0007346	regulation of mitotic cell cycle	-3.2	2.7	4	-1.4
GO Biological Processes	GO:0071824	protein-DNA complex subunit organization	-3.2	3.5	4.3	-1.4
GO Biological Processes	GO:0010820	positive regulation of T cell chemotaxis	-3.2	17	6.8	-1.4
GO Biological Processes	GO:2000696	regulation of epithelial cell differentiation involved in kidney development	-3.2	17	6.8	-1.4
GO Biological Processes	GO:0002702	positive regulation of production of molecular mediator of immune response	-3.2	4.8	4.6	-1.4
Reactome Gene Sets	R-HSA-388396	GPCR downstream signalling	-3.2	2.5	3.9	-1.4
Reactome Gene Sets	R-HSA-9006934	Signaling by Receptor Tyrosine Kinases	-3.2	2.6	4	-1.4
GO Biological Processes	GO:0060428	lung epithelium development	-3.2	9.9	5.7	-1.4
Reactome Gene Sets	R-HSA-500792	GPCR ligand binding	-3.2	2.7	4	-1.4
GO Biological Processes	GO:0060840	artery development	-3.2	5.7	4.8	-1.4
GO Biological Processes	GO:0072073	kidney epithelium development	-3.2	4.8	4.6	-1.4
GO Biological Processes	GO:0007167	enzyme-linked receptor protein signaling pathway	-3.1	2.4	3.9	-1.4
GO Biological Processes	GO:0010965	regulation of mitotic sister chromatid separation	-3.1	5.6	4.8	-1.4
WikiPathways	WP2882	Nuclear receptors meta-pathway	-3.1	3.2	4.1	-1.4
GO Biological Processes	GO:0070372	regulation of ERK1 and ERK2 cascade	-3.1	3.2	4.1	-1.3
GO Biological Processes	GO:0007264	small GTPase mediated signal transduction	-3.1	3.4	4.2	-1.3
GO Biological Processes	GO:0050866	negative regulation of cell activation	-3.1	3.7	4.3	-1.3
Reactome Gene Sets	R-HSA-6811434	COPI-dependent Golgi-to-ER retrograde traffic	-3.1	5.5	4.8	-1.3
GO Biological Processes	GO:0046838	phosphorylated carbohydrate dephosphorylation	-3.1	16	6.6	-1.3
GO Biological Processes	GO:0046855	inositol phosphate dephosphorylation	-3.1	16	6.6	-1.3
GO Biological Processes	GO:0048245	eosinophil chemotaxis	-3.1	16	6.6	-1.3
GO Biological Processes	GO:0071396	cellular response to lipid	-3.1	2.6	3.9	-1.3
GO Biological Processes	GO:0060173	limb development	-3.1	4.1	4.4	-1.3
GO Biological Processes	GO:0048736	appendage development	-3.1	4.1	4.4	-1.3
KEGG Pathway	hsa04933	AGE-RAGE signaling pathway in diabetic complications	-3.1	5.5	4.7	-1.3
Reactome Gene Sets	R-HSA-418594	G alpha (i) signalling events	-3.1	3.2	4.1	-1.3
GO Biological Processes	GO:1901991	negative regulation of mitotic cell cycle phase transition	-3.1	4.1	4.4	-1.3
GO Biological Processes	GO:0071634	regulation of transforming growth factor beta production	-3.1	9.4	5.5	-1.3
GO Biological Processes	GO:0021549	cerebellum development	-3.1	5.4	4.7	-1.3
GO Biological Processes	GO:0001818	negative regulation of cytokine production	-3.1	3	4	-1.3
GO Biological Processes	GO:0006261	DNA-templated DNA replication	-3.1	4.6	4.5	-1.3
Reactome Gene Sets	R-HSA-372790	Signaling by GPCR	-3	2.3	3.7	-1.3
GO Biological Processes	GO:2001233	regulation of apoptotic signaling pathway	-3	2.9	4	-1.3
Reactome Gene Sets	R-HSA-2243919	Crosslinking of collagen fibrils	-3	15	6.4	-1.3
GO Biological Processes	GO:0072677	eosinophil migration	-3	15	6.4	-1.3
Reactome Gene Sets	R-HSA-190840	Microtubule-dependent trafficking of connexons from Golgi to the plasma membrane	-3	15	6.4	-1.3
GO Biological Processes	GO:0002830	positive regulation of type 2 immune response	-3	15	6.4	-1.3
GO Biological Processes	GO:1902692	regulation of neuroblast proliferation	-3	9.1	5.4	-1.3
GO Biological Processes	GO:0032496	response to lipopolysaccharide	-3	3.1	4	-1.3
GO Biological Processes	GO:0070167	regulation of biomineral tissue development	-3	5.3	4.6	-1.3
GO Biological Processes	GO:0050922	negative regulation of chemotaxis	-3	6.6	4.9	-1.3
GO Biological Processes	GO:0042698	ovulation cycle	-3	6.6	4.9	-1.3
GO Biological Processes	GO:0045930	negative regulation of mitotic cell cycle	-3	3.6	4.2	-1.3
GO Biological Processes	GO:0050863	regulation of T cell activation	-3	2.9	3.9	-1.3
GO Biological Processes	GO:1901214	regulation of neuron death	-3	3.1	4	-1.3
WikiPathways	WP2858	Ectoderm differentiation	-3	4.5	4.4	-1.3
GO Biological Processes	GO:0072009	nephron epithelium development	-3	5.3	4.6	-1.3
GO Biological Processes	GO:0043627	response to estrogen	-3	6.5	4.9	-1.3
GO Biological Processes	GO:0010212	response to ionizing radiation	-3	4.5	4.4	-1.3
GO Biological Processes	GO:0035272	exocrine system development	-3	8.9	5.3	-1.3
GO Biological Processes	GO:0110149	regulation of biomineralization	-3	5.2	4.6	-1.2
GO Biological Processes	GO:0050921	positive regulation of chemotaxis	-3	4.4	4.4	-1.2
Reactome Gene Sets	R-HSA-190872	Transport of connexons to the plasma membrane	-3	14	6.2	-1.2
GO Biological Processes	GO:0071545	inositol phosphate catabolic process	-3	14	6.2	-1.2
Reactome Gene Sets	R-HSA-3000480	Scavenging by Class A Receptors	-3	14	6.2	-1.2
GO Biological Processes	GO:1904018	positive regulation of vasculature development	-3	3.9	4.2	-1.2
GO Biological Processes	GO:0045766	positive regulation of angiogenesis	-3	3.9	4.2	-1.2
Reactome Gene Sets	R-HSA-8955332	Carboxyterminal post-translational modifications of tubulin	-2.9	8.7	5.3	-1.2
WikiPathways	WP466	DNA replication	-2.9	8.7	5.3	-1.2
GO Biological Processes	GO:0002066	columnar/cuboidal epithelial cell development	-2.9	8.7	5.3	-1.2
GO Biological Processes	GO:2000403	positive regulation of lymphocyte migration	-2.9	8.7	5.3	-1.2
GO Biological Processes	GO:0009792	embryo development ending in birth or egg hatching	-2.9	2.3	3.7	-1.2
GO Biological Processes	GO:0035966	response to topologically incorrect protein	-2.9	4.4	4.3	-1.2
GO Biological Processes	GO:0033045	regulation of sister chromatid segregation	-2.9	5.1	4.5	-1.2
GO Biological Processes	GO:0007584	response to nutrient	-2.9	4.4	4.3	-1.2
GO Biological Processes	GO:0051302	regulation of cell division	-2.9	3.8	4.1	-1.2
Reactome Gene Sets	R-HSA-6785807	Interleukin-4 and Interleukin-13 signaling	-2.9	5.1	4.5	-1.2
GO Biological Processes	GO:0051954	positive regulation of amine transport	-2.9	8.5	5.2	-1.2
Canonical Pathways	M222	PID CXCR3 PATHWAY	-2.9	8.5	5.2	-1.2
GO Biological Processes	GO:0051303	establishment of chromosome localization	-2.9	6.3	4.7	-1.2
GO Biological Processes	GO:0043410	positive regulation of MAPK cascade	-2.9	2.6	3.7	-1.2
GO Biological Processes	GO:0002687	positive regulation of leukocyte migration	-2.9	4.3	4.3	-1.2
GO Biological Processes	GO:0000819	sister chromatid segregation	-2.9	4.3	4.3	-1.2
GO Biological Processes	GO:0045859	regulation of protein kinase activity	-2.9	2.3	3.6	-1.2
GO Biological Processes	GO:0061844	antimicrobial humoral immune response mediated by antimicrobial peptide	-2.9	6.2	4.7	-1.2
GO Biological Processes	GO:0042063	gliogenesis	-2.9	3.4	4	-1.2
GO Biological Processes	GO:0071383	cellular response to steroid hormone stimulus	-2.9	4.3	4.2	-1.2
GO Biological Processes	GO:0010948	negative regulation of cell cycle process	-2.9	3.2	3.9	-1.2
GO Biological Processes	GO:0043270	positive regulation of ion transport	-2.9	3.2	3.9	-1.1
GO Biological Processes	GO:1905818	regulation of chromosome separation	-2.8	4.9	4.4	-1.1
GO Biological Processes	GO:0022037	metencephalon development	-2.8	4.9	4.4	-1.1
GO Biological Processes	GO:0030902	hindbrain development	-2.8	4.2	4.2	-1.1
GO Biological Processes	GO:0099177	regulation of trans-synaptic signaling	-2.8	2.6	3.7	-1.1
GO Biological Processes	GO:0060443	mammary gland morphogenesis	-2.8	8.1	5	-1.1
GO Biological Processes	GO:0043401	steroid hormone mediated signaling pathway	-2.8	6	4.6	-1.1
GO Biological Processes	GO:1903504	regulation of mitotic spindle checkpoint	-2.8	13	5.8	-1.1
GO Biological Processes	GO:0090231	regulation of spindle checkpoint	-2.8	13	5.8	-1.1
GO Biological Processes	GO:0090266	regulation of mitotic cell cycle spindle assembly checkpoint	-2.8	13	5.8	-1.1
GO Biological Processes	GO:0140131	positive regulation of lymphocyte chemotaxis	-2.8	13	5.8	-1.1
GO Biological Processes	GO:0001667	ameboidal-type cell migration	-2.8	3.7	4	-1.1
GO Biological Processes	GO:0050729	positive regulation of inflammatory response	-2.8	4.2	4.1	-1.1
GO Biological Processes	GO:0002695	negative regulation of leukocyte activation	-2.8	3.7	4	-1.1
GO Biological Processes	GO:0022617	extracellular matrix disassembly	-2.8	7.9	5	-1.1
Canonical Pathways	M129	PID PLK1 PATHWAY	-2.8	7.9	5	-1.1
GO Biological Processes	GO:0001934	positive regulation of protein phosphorylation	-2.8	2.2	3.5	-1.1
GO Biological Processes	GO:0003151	outflow tract morphogenesis	-2.8	5.9	4.5	-1.1
WikiPathways	WP4659	Gastrin signaling pathway	-2.8	4.8	4.3	-1.1
GO Biological Processes	GO:0006268	DNA unwinding involved in DNA replication	-2.8	12	5.7	-1.1
GO Biological Processes	GO:0002070	epithelial cell maturation	-2.8	12	5.7	-1.1
GO Biological Processes	GO:0048485	sympathetic nervous system development	-2.8	12	5.7	-1.1
GO Biological Processes	GO:0060444	branching involved in mammary gland duct morphogenesis	-2.8	12	5.7	-1.1
Canonical Pathways	M236	PID DELTA NP63 PATHWAY	-2.8	7.8	4.9	-1.1
GO Biological Processes	GO:0033273	response to vitamin	-2.8	5.8	4.5	-1.1
GO Biological Processes	GO:0052547	regulation of peptidase activity	-2.7	2.6	3.6	-1.1
GO Biological Processes	GO:0032940	secretion by cell	-2.7	2.7	3.6	-1.1
GO Biological Processes	GO:0050000	chromosome localization	-2.7	5.7	4.4	-1.1
GO Biological Processes	GO:1901976	regulation of cell cycle checkpoint	-2.7	7.6	4.8	-1.1
GO Biological Processes	GO:0022602	ovulation cycle process	-2.7	7.6	4.8	-1.1
GO Biological Processes	GO:0050870	positive regulation of T cell activation	-2.7	3.3	3.8	-1
GO Biological Processes	GO:0043200	response to amino acid	-2.7	4.6	4.2	-1
GO Biological Processes	GO:0098727	maintenance of cell number	-2.7	4.6	4.2	-1
GO Biological Processes	GO:0060740	prostate gland epithelium morphogenesis	-2.7	12	5.5	-1
WikiPathways	WP545	Complement activation	-2.7	12	5.5	-1
GO Biological Processes	GO:0021915	neural tube development	-2.7	4	4	-1
GO Biological Processes	GO:0014032	neural crest cell development	-2.7	5.6	4.4	-1
GO Biological Processes	GO:0060541	respiratory system development	-2.7	3.6	3.9	-1
GO Biological Processes	GO:0071222	cellular response to lipopolysaccharide	-2.7	3.6	3.9	-1
GO Biological Processes	GO:0005975	carbohydrate metabolic process	-2.7	2.6	3.5	-1
Canonical Pathways	M2	PID SMAD2 3NUCLEAR PATHWAY	-2.7	5.6	4.4	-1
GO Biological Processes	GO:0051279	regulation of release of sequestered calcium ion into cytosol	-2.7	5.6	4.4	-1
GO Biological Processes	GO:0007178	transmembrane receptor protein serine/threonine kinase signaling pathway	-2.7	3.5	3.8	-1
GO Biological Processes	GO:0043009	chordate embryonic development	-2.7	2.3	3.4	-1
GO Biological Processes	GO:0010720	positive regulation of cell development	-2.7	3	3.7	-1
Reactome Gene Sets	R-HSA-69242	S Phase	-2.7	3.9	3.9	-1
GO Biological Processes	GO:0051101	regulation of DNA binding	-2.7	4.5	4.1	-1
GO Biological Processes	GO:0032355	response to estradiol	-2.7	4.5	4.1	-1
GO Biological Processes	GO:0030500	regulation of bone mineralization	-2.7	5.5	4.3	-1
GO Biological Processes	GO:0031424	keratinization	-2.7	5.5	4.3	-1
GO Biological Processes	GO:0051932	synaptic transmission, GABAergic	-2.7	11	5.4	-1
GO Biological Processes	GO:0022412	cellular process involved in reproduction in multicellular organism	-2.7	2.6	3.5	-1
KEGG Pathway	hsa05200	Pathways in cancer	-2.6	2.4	3.4	-0.98
GO Biological Processes	GO:0061138	morphogenesis of a branching epithelium	-2.6	3.9	3.9	-0.98
Reactome Gene Sets	R-HSA-68886	M Phase	-2.6	2.6	3.5	-0.97
GO Biological Processes	GO:0007093	mitotic cell cycle checkpoint signaling	-2.6	4.5	4	-0.97
GO Biological Processes	GO:0051250	negative regulation of lymphocyte activation	-2.6	3.9	3.9	-0.96
KEGG Pathway	hsa04610	Complement and coagulation cascades	-2.6	5.4	4.3	-0.96
GO Biological Processes	GO:0002699	positive regulation of immune effector process	-2.6	3.2	3.7	-0.96
Reactome Gene Sets	R-HSA-210991	Basigin interactions	-2.6	11	5.2	-0.96
GO Biological Processes	GO:2000679	positive regulation of transcription regulatory region DNA binding	-2.6	11	5.2	-0.96
GO Biological Processes	GO:0045662	negative regulation of myoblast differentiation	-2.6	11	5.2	-0.96
GO Biological Processes	GO:0072010	glomerular epithelium development	-2.6	11	5.2	-0.96
Reactome Gene Sets	R-HSA-6805567	Keratinization	-2.6	3.4	3.7	-0.94
GO Biological Processes	GO:0001952	regulation of cell-matrix adhesion	-2.6	4.4	4	-0.94
GO Biological Processes	GO:0010811	positive regulation of cell-substrate adhesion	-2.6	4.4	4	-0.94
GO Biological Processes	GO:0043269	regulation of ion transport	-2.6	2.2	3.3	-0.94
Reactome Gene Sets	R-HSA-983231	Factors involved in megakaryocyte development and platelet production	-2.6	3.8	3.8	-0.94
GO Biological Processes	GO:0030010	establishment of cell polarity	-2.6	4.4	4	-0.93
GO Biological Processes	GO:0048864	stem cell development	-2.6	5.3	4.2	-0.93
GO Biological Processes	GO:2000677	regulation of transcription regulatory region DNA binding	-2.6	6.9	4.5	-0.93
GO Biological Processes	GO:0031175	neuron projection development	-2.6	2.2	3.3	-0.92
KEGG Pathway	hsa05012	Parkinson disease	-2.6	3.1	3.6	-0.92
WikiPathways	WP2878	PPAR-alpha pathway	-2.6	11	5.1	-0.92
WikiPathways	WP3658	Wnt/beta-catenin signaling pathway in leukemia	-2.6	11	5.1	-0.92
GO Biological Processes	GO:0048596	embryonic camera-type eye morphogenesis	-2.6	11	5.1	-0.92
GO Biological Processes	GO:0008608	attachment of spindle microtubules to kinetochore	-2.6	11	5.1	-0.92
Canonical Pathways	M36	PID IL27 PATHWAY	-2.6	11	5.1	-0.92
Reactome Gene Sets	R-HSA-5223345	Miscellaneous transport and binding events	-2.6	11	5.1	-0.92
GO Biological Processes	GO:0051957	positive regulation of amino acid transport	-2.6	11	5.1	-0.92
GO Biological Processes	GO:0071219	cellular response to molecule of bacterial origin	-2.6	3.4	3.7	-0.92
GO Biological Processes	GO:0032870	cellular response to hormone stimulus	-2.5	2.5	3.4	-0.92
GO Biological Processes	GO:0045104	intermediate filament cytoskeleton organization	-2.5	5.2	4.1	-0.92
GO Biological Processes	GO:1904064	positive regulation of cation transmembrane transport	-2.5	3.7	3.8	-0.91
GO Biological Processes	GO:0052548	regulation of endopeptidase activity	-2.5	2.6	3.4	-0.91
GO Biological Processes	GO:1901215	negative regulation of neuron death	-2.5	3.4	3.7	-0.91
GO Biological Processes	GO:0045778	positive regulation of ossification	-2.5	6.8	4.5	-0.91
GO Biological Processes	GO:0046164	alcohol catabolic process	-2.5	6.8	4.5	-0.91
Canonical Pathways	M256	PID TAP63 PATHWAY	-2.5	6.8	4.5	-0.91
GO Biological Processes	GO:0051346	negative regulation of hydrolase activity	-2.5	2.7	3.5	-0.91
GO Biological Processes	GO:0030879	mammary gland development	-2.5	4.3	3.9	-0.91
GO Biological Processes	GO:0009755	hormone-mediated signaling pathway	-2.5	4.3	3.9	-0.91
GO Biological Processes	GO:0051924	regulation of calcium ion transport	-2.5	3.1	3.6	-0.91
GO Biological Processes	GO:0048762	mesenchymal cell differentiation	-2.5	3.7	3.8	-0.91
GO Biological Processes	GO:0045103	intermediate filament-based process	-2.5	5.1	4.1	-0.91
GO Biological Processes	GO:0051928	positive regulation of calcium ion transport	-2.5	4.3	3.9	-0.9
GO Biological Processes	GO:0046394	carboxylic acid biosynthetic process	-2.5	3	3.6	-0.89
GO Biological Processes	GO:2000179	positive regulation of neural precursor cell proliferation	-2.5	6.6	4.4	-0.89
GO Biological Processes	GO:2000648	positive regulation of stem cell proliferation	-2.5	6.6	4.4	-0.89
GO Biological Processes	GO:0046174	polyol catabolic process	-2.5	10	5	-0.89
Reactome Gene Sets	R-HSA-3000170	Syndecan interactions	-2.5	10	5	-0.89
Reactome Gene Sets	R-HSA-1538133	G0 and Early G1	-2.5	10	5	-0.89
GO Biological Processes	GO:0007435	salivary gland morphogenesis	-2.5	10	5	-0.89
GO Biological Processes	GO:2000177	regulation of neural precursor cell proliferation	-2.5	5.1	4.1	-0.89
GO Biological Processes	GO:0001889	liver development	-2.5	4.2	3.9	-0.89
GO Biological Processes	GO:0070925	organelle assembly	-2.5	2.1	3.2	-0.89
GO Biological Processes	GO:0016053	organic acid biosynthetic process	-2.5	3	3.5	-0.88
GO Biological Processes	GO:0001763	morphogenesis of a branching structure	-2.5	3.7	3.7	-0.88
Reactome Gene Sets	R-HSA-2980736	Peptide hormone metabolism	-2.5	5	4	-0.88
GO Biological Processes	GO:0010718	positive regulation of epithelial to mesenchymal transition	-2.5	6.5	4.4	-0.87
GO Biological Processes	GO:0001954	positive regulation of cell-matrix adhesion	-2.5	6.5	4.4	-0.87
GO Biological Processes	GO:0033674	positive regulation of kinase activity	-2.5	2.4	3.3	-0.87
GO Biological Processes	GO:0051983	regulation of chromosome segregation	-2.5	4.2	3.8	-0.87
Reactome Gene Sets	R-HSA-195258	RHO GTPase Effectors	-2.5	2.8	3.4	-0.86
KEGG Pathway	hsa05222	Small cell lung cancer	-2.5	5	4	-0.86
GO Biological Processes	GO:0046879	hormone secretion	-2.5	5	4	-0.86
GO Biological Processes	GO:0072091	regulation of stem cell proliferation	-2.5	5	4	-0.86
WikiPathways	WP5036	Angiotensin II receptor type 1 pathway	-2.5	9.8	4.9	-0.86
Reactome Gene Sets	R-HSA-69205	G1/S-Specific Transcription	-2.5	9.8	4.9	-0.86
GO Biological Processes	GO:0002052	positive regulation of neuroblast proliferation	-2.5	9.8	4.9	-0.86
GO Biological Processes	GO:1903039	positive regulation of leukocyte cell-cell adhesion	-2.5	3	3.5	-0.86
GO Biological Processes	GO:0001101	response to acid chemical	-2.5	4.1	3.8	-0.86
Reactome Gene Sets	R-HSA-8856688	Golgi-to-ER retrograde transport	-2.5	4.1	3.8	-0.86
GO Biological Processes	GO:0072006	nephron development	-2.5	4.1	3.8	-0.86
GO Biological Processes	GO:0061008	hepaticobiliary system development	-2.5	4.1	3.8	-0.86
GO Biological Processes	GO:0090329	regulation of DNA-templated DNA replication	-2.5	6.4	4.3	-0.86
GO Biological Processes	GO:1904427	positive regulation of calcium ion transmembrane transport	-2.4	4.9	4	-0.85
Reactome Gene Sets	R-HSA-556833	Metabolism of lipids	-2.4	2.1	3.2	-0.84
Reactome Gene Sets	R-HSA-186797	Signaling by PDGF	-2.4	6.3	4.3	-0.84
Reactome Gene Sets	R-HSA-1236394	Signaling by ERBB4	-2.4	6.3	4.3	-0.84
WikiPathways	WP558	Complement and coagulation cascades	-2.4	6.3	4.3	-0.84
Reactome Gene Sets	R-HSA-166658	Complement cascade	-2.4	6.3	4.3	-0.84
GO Biological Processes	GO:0019731	antibacterial humoral response	-2.4	6.3	4.3	-0.84
GO Biological Processes	GO:0065004	protein-DNA complex assembly	-2.4	3.2	3.5	-0.83
GO Biological Processes	GO:0023061	signal release	-2.4	3.6	3.6	-0.83
GO Biological Processes	GO:0048638	regulation of developmental growth	-2.4	2.8	3.4	-0.83
GO Biological Processes	GO:0097421	liver regeneration	-2.4	9.5	4.8	-0.83
GO Biological Processes	GO:0033280	response to vitamin D	-2.4	9.5	4.8	-0.83
Reactome Gene Sets	R-HSA-9619483	Activation of AMPK downstream of NMDARs	-2.4	9.5	4.8	-0.83
GO Biological Processes	GO:0034368	protein-lipid complex remodeling	-2.4	9.5	4.8	-0.83
GO Biological Processes	GO:0007431	salivary gland development	-2.4	9.5	4.8	-0.83
GO Biological Processes	GO:0034369	plasma lipoprotein particle remodeling	-2.4	9.5	4.8	-0.83
GO Biological Processes	GO:0030324	lung development	-2.4	3.5	3.6	-0.83
GO Biological Processes	GO:0007423	sensory organ development	-2.4	2.3	3.2	-0.82
GO Biological Processes	GO:0044283	small molecule biosynthetic process	-2.4	2.5	3.3	-0.82
Canonical Pathways	M166	PID ATF2 PATHWAY	-2.4	6.2	4.2	-0.82
GO Biological Processes	GO:0090497	mesenchymal cell migration	-2.4	6.2	4.2	-0.82
Canonical Pathways	M17	PID NOTCH PATHWAY	-2.4	6.2	4.2	-0.82
GO Biological Processes	GO:0016055	Wnt signaling pathway	-2.4	2.9	3.4	-0.82
GO Biological Processes	GO:0198738	cell-cell signaling by wnt	-2.4	2.9	3.4	-0.82
GO Biological Processes	GO:0030162	regulation of proteolysis	-2.4	2.1	3.1	-0.82
GO Biological Processes	GO:0044770	cell cycle phase transition	-2.4	3.5	3.6	-0.82
GO Biological Processes	GO:0070664	negative regulation of leukocyte proliferation	-2.4	4.8	3.9	-0.81
WikiPathways	WP4658	Small cell lung cancer	-2.4	4.8	3.9	-0.81
GO Biological Processes	GO:0050804	modulation of chemical synaptic transmission	-2.4	2.4	3.2	-0.81
GO Biological Processes	GO:0048545	response to steroid hormone	-2.4	2.9	3.4	-0.81
GO Biological Processes	GO:0001764	neuron migration	-2.4	4	3.7	-0.81
GO Biological Processes	GO:0002068	glandular epithelial cell development	-2.4	9.1	4.7	-0.81
GO Biological Processes	GO:0071173	spindle assembly checkpoint signaling	-2.4	9.1	4.7	-0.81
GO Biological Processes	GO:0007094	mitotic spindle assembly checkpoint signaling	-2.4	9.1	4.7	-0.81
GO Biological Processes	GO:0071174	mitotic spindle checkpoint signaling	-2.4	9.1	4.7	-0.81
GO Biological Processes	GO:0071353	cellular response to interleukin-4	-2.4	9.1	4.7	-0.81
Reactome Gene Sets	R-HSA-8874081	MET activates PTK2 signaling	-2.4	9.1	4.7	-0.81
WikiPathways	WP5053	Development of ureteric collection system	-2.4	6.1	4.2	-0.81
GO Biological Processes	GO:0051651	maintenance of location in cell	-2.4	4.7	3.9	-0.8
GO Biological Processes	GO:0002690	positive regulation of leukocyte chemotaxis	-2.4	4.7	3.9	-0.8
GO Biological Processes	GO:0030323	respiratory tube development	-2.4	3.5	3.5	-0.79
WikiPathways	WP4172	PI3K-Akt signaling pathway	-2.4	2.7	3.3	-0.79
GO Biological Processes	GO:0046883	regulation of hormone secretion	-2.4	3.1	3.4	-0.79
GO Biological Processes	GO:0071900	regulation of protein serine/threonine kinase activity	-2.4	2.5	3.3	-0.79
GO Biological Processes	GO:0060135	maternal process involved in female pregnancy	-2.3	6	4.1	-0.79
WikiPathways	WP61	Notch signaling pathway	-2.3	6	4.1	-0.79
GO Biological Processes	GO:0034767	positive regulation of ion transmembrane transport	-2.3	3.4	3.5	-0.78
GO Biological Processes	GO:0061564	axon development	-2.3	2.5	3.2	-0.78
GO Biological Processes	GO:0031577	spindle checkpoint signaling	-2.3	8.8	4.6	-0.78
WikiPathways	WP4159	GABA receptor signaling	-2.3	8.8	4.6	-0.78
GO Biological Processes	GO:0010039	response to iron ion	-2.3	8.8	4.6	-0.78
GO Biological Processes	GO:0045987	positive regulation of smooth muscle contraction	-2.3	8.8	4.6	-0.78
GO Biological Processes	GO:0034367	protein-containing complex remodeling	-2.3	8.8	4.6	-0.78
GO Biological Processes	GO:0002700	regulation of production of molecular mediator of immune response	-2.3	3.4	3.5	-0.77
GO Biological Processes	GO:0007420	brain development	-2.3	2	3.1	-0.77
GO Biological Processes	GO:0034764	positive regulation of transmembrane transport	-2.3	3.1	3.4	-0.77
GO Biological Processes	GO:0002064	epithelial cell development	-2.3	3.4	3.5	-0.76
GO Biological Processes	GO:0035107	appendage morphogenesis	-2.3	3.9	3.6	-0.76
GO Biological Processes	GO:0035108	limb morphogenesis	-2.3	3.9	3.6	-0.76
GO Biological Processes	GO:0051129	negative regulation of cellular component organization	-2.3	2.1	3.1	-0.76
Canonical Pathways	M3468	NABA ECM REGULATORS	-2.3	3.1	3.4	-0.76
GO Biological Processes	GO:1990830	cellular response to leukemia inhibitory factor	-2.3	4.6	3.8	-0.76
GO Biological Processes	GO:0060070	canonical Wnt signaling pathway	-2.3	4.6	3.8	-0.76
WikiPathways	WP474	Endochondral ossification	-2.3	5.8	4	-0.75
Reactome Gene Sets	R-HSA-913709	O-linked glycosylation of mucins	-2.3	5.8	4	-0.75
GO Biological Processes	GO:0032663	regulation of interleukin-2 production	-2.3	5.8	4	-0.75
WikiPathways	WP4808	Endochondral ossification with skeletal dysplasias	-2.3	5.8	4	-0.75
GO Biological Processes	GO:0021532	neural tube patterning	-2.3	8.6	4.5	-0.75
Reactome Gene Sets	R-HSA-69190	DNA strand elongation	-2.3	8.6	4.5	-0.75
GO Biological Processes	GO:0060351	cartilage development involved in endochondral bone morphogenesis	-2.3	8.6	4.5	-0.75
GO Biological Processes	GO:0051642	centrosome localization	-2.3	8.6	4.5	-0.75
WikiPathways	WP34	Ovarian infertility	-2.3	8.6	4.5	-0.75
Reactome Gene Sets	R-HSA-1251985	Nuclear signaling by ERBB4	-2.3	8.6	4.5	-0.75
GO Biological Processes	GO:0045841	negative regulation of mitotic metaphase/anaphase transition	-2.3	8.6	4.5	-0.75
WikiPathways	WP2064	Neural crest differentiation	-2.3	4.5	3.7	-0.75
GO Biological Processes	GO:1990823	response to leukemia inhibitory factor	-2.3	4.5	3.7	-0.75
GO Biological Processes	GO:0048562	embryonic organ morphogenesis	-2.3	2.8	3.3	-0.75
GO Biological Processes	GO:0048598	embryonic morphogenesis	-2.3	2.2	3.1	-0.74
GO Biological Processes	GO:0042472	inner ear morphogenesis	-2.3	4.5	3.7	-0.74
GO Biological Processes	GO:0007266	Rho protein signal transduction	-2.3	5.7	4	-0.74
Canonical Pathways	M28	PID IL4 2PATHWAY	-2.3	5.7	4	-0.74
GO Biological Processes	GO:0002274	myeloid leukocyte activation	-2.3	3.8	3.5	-0.72
GO Biological Processes	GO:0070670	response to interleukin-4	-2.3	8.3	4.4	-0.72
GO Biological Processes	GO:0061842	microtubule organizing center localization	-2.3	8.3	4.4	-0.72
GO Biological Processes	GO:0048147	negative regulation of fibroblast proliferation	-2.3	8.3	4.4	-0.72
GO Biological Processes	GO:0072678	T cell migration	-2.3	8.3	4.4	-0.72
Canonical Pathways	M266	PID NCADHERIN PATHWAY	-2.3	8.3	4.4	-0.72
WikiPathways	WP5088	Prostaglandin signaling	-2.3	8.3	4.4	-0.72
GO Biological Processes	GO:0071216	cellular response to biotic stimulus	-2.2	3	3.3	-0.71
GO Biological Processes	GO:1903038	negative regulation of leukocyte cell-cell adhesion	-2.2	3.7	3.5	-0.71
GO Biological Processes	GO:0044057	regulation of system process	-2.2	2.2	3	-0.7
KEGG Pathway	hsa04151	PI3K-Akt signaling pathway	-2.2	2.6	3.1	-0.7
GO Biological Processes	GO:0008015	blood circulation	-2.2	2.4	3.1	-0.7
GO Biological Processes	GO:0010812	negative regulation of cell-substrate adhesion	-2.2	5.5	3.9	-0.7
GO Biological Processes	GO:0071773	cellular response to BMP stimulus	-2.2	4.4	3.6	-0.69
GO Biological Processes	GO:0071772	response to BMP	-2.2	4.4	3.6	-0.69
GO Biological Processes	GO:1902100	negative regulation of metaphase/anaphase transition of cell cycle	-2.2	8.1	4.3	-0.69
GO Biological Processes	GO:0085029	extracellular matrix assembly	-2.2	8.1	4.3	-0.69
GO Biological Processes	GO:0035066	positive regulation of histone acetylation	-2.2	8.1	4.3	-0.69
GO Biological Processes	GO:0071542	dopaminergic neuron differentiation	-2.2	8.1	4.3	-0.69
GO Biological Processes	GO:0007610	behavior	-2.2	2.2	3	-0.68
GO Biological Processes	GO:0035265	organ growth	-2.2	4.3	3.6	-0.68
GO Biological Processes	GO:0010035	response to inorganic substance	-2.2	2.2	3	-0.68
KEGG Pathway	hsa05221	Acute myeloid leukemia	-2.2	5.5	3.8	-0.68
GO Biological Processes	GO:0007292	female gamete generation	-2.2	3.6	3.4	-0.67
GO Biological Processes	GO:0008610	lipid biosynthetic process	-2.2	2.1	3	-0.67
GO Biological Processes	GO:0014013	regulation of gliogenesis	-2.2	4.3	3.6	-0.67
WikiPathways	WP5090	Complement system in neuronal development and plasticity	-2.2	4.3	3.6	-0.67
GO Biological Processes	GO:0003279	cardiac septum development	-2.2	4.3	3.6	-0.67
GO Biological Processes	GO:0033046	negative regulation of sister chromatid segregation	-2.2	7.8	4.3	-0.67
Reactome Gene Sets	R-HSA-196071	Metabolism of steroid hormones	-2.2	7.8	4.3	-0.67
GO Biological Processes	GO:0033048	negative regulation of mitotic sister chromatid segregation	-2.2	7.8	4.3	-0.67
GO Biological Processes	GO:2000816	negative regulation of mitotic sister chromatid separation	-2.2	7.8	4.3	-0.67
WikiPathways	WP4685	Melanoma	-2.2	5.4	3.8	-0.66
GO Biological Processes	GO:0010038	response to metal ion	-2.2	2.5	3.1	-0.66
GO Biological Processes	GO:0007586	digestion	-2.2	4.2	3.5	-0.66
GO Biological Processes	GO:1902106	negative regulation of leukocyte differentiation	-2.2	4.2	3.5	-0.66
GO Biological Processes	GO:0032886	regulation of microtubule-based process	-2.2	2.9	3.2	-0.65
GO Biological Processes	GO:0033044	regulation of chromosome organization	-2.2	2.9	3.2	-0.65
GO Biological Processes	GO:0051493	regulation of cytoskeleton organization	-2.2	2.2	3	-0.65
KEGG Pathway	hsa04510	Focal adhesion	-2.2	3.2	3.3	-0.65
GO Biological Processes	GO:0048844	artery morphogenesis	-2.2	5.3	3.8	-0.65
GO Biological Processes	GO:0045109	intermediate filament organization	-2.2	5.3	3.8	-0.65
GO Biological Processes	GO:0061337	cardiac conduction	-2.2	5.3	3.8	-0.65
GO Biological Processes	GO:0030858	positive regulation of epithelial cell differentiation	-2.2	5.3	3.8	-0.65
GO Biological Processes	GO:0003007	heart morphogenesis	-2.2	2.9	3.2	-0.65
GO Biological Processes	GO:0022408	negative regulation of cell-cell adhesion	-2.2	3.2	3.3	-0.64
Reactome Gene Sets	R-HSA-190861	Gap junction assembly	-2.1	7.6	4.2	-0.64
GO Biological Processes	GO:0001974	blood vessel remodeling	-2.1	7.6	4.2	-0.64
GO Biological Processes	GO:1905332	positive regulation of morphogenesis of an epithelium	-2.1	7.6	4.2	-0.64
GO Biological Processes	GO:0001558	regulation of cell growth	-2.1	2.4	3	-0.64
GO Biological Processes	GO:0007218	neuropeptide signaling pathway	-2.1	4.2	3.5	-0.63
GO Biological Processes	GO:0010959	regulation of metal ion transport	-2.1	2.4	3	-0.63
KEGG Pathway	hsa04917	Prolactin signaling pathway	-2.1	5.2	3.7	-0.63
GO Biological Processes	GO:0021537	telencephalon development	-2.1	2.9	3.2	-0.63
GO Biological Processes	GO:0043122	regulation of I-kappaB kinase/NF-kappaB signaling	-2.1	2.9	3.2	-0.63
GO Biological Processes	GO:0070507	regulation of microtubule cytoskeleton organization	-2.1	3.5	3.3	-0.63
GO Biological Processes	GO:0090257	regulation of muscle system process	-2.1	2.9	3.1	-0.63
WikiPathways	WP619	Type II interferon signaling	-2.1	7.4	4.1	-0.62
CORUM	CORUM:929	CEN complex	-2.1	7.4	4.1	-0.62
GO Biological Processes	GO:0051985	negative regulation of chromosome segregation	-2.1	7.4	4.1	-0.62
GO Biological Processes	GO:0014059	regulation of dopamine secretion	-2.1	7.4	4.1	-0.62
Reactome Gene Sets	R-HSA-176187	Activation of ATR in response to replication stress	-2.1	7.4	4.1	-0.62
GO Biological Processes	GO:0031076	embryonic camera-type eye development	-2.1	7.4	4.1	-0.62
GO Biological Processes	GO:1905819	negative regulation of chromosome separation	-2.1	7.4	4.1	-0.62
GO Biological Processes	GO:0015695	organic cation transport	-2.1	7.4	4.1	-0.62
GO Biological Processes	GO:0001819	positive regulation of cytokine production	-2.1	2.3	2.9	-0.62
GO Biological Processes	GO:0048592	eye morphogenesis	-2.1	3.5	3.3	-0.6
WikiPathways	WP5218	Extrafollicular B cell activation by SARS-CoV-2	-2.1	5.1	3.6	-0.6
GO Biological Processes	GO:0060828	regulation of canonical Wnt signaling pathway	-2.1	2.8	3.1	-0.59
GO Biological Processes	GO:0007163	establishment or maintenance of cell polarity	-2.1	3.1	3.1	-0.58
GO Biological Processes	GO:1903707	negative regulation of hemopoiesis	-2.1	4	3.4	-0.58
GO Biological Processes	GO:0071677	positive regulation of mononuclear cell migration	-2.1	5	3.6	-0.58
Canonical Pathways	M40	PID E2F PATHWAY	-2.1	5	3.6	-0.58
KEGG Pathway	hsa04115	p53 signaling pathway	-2.1	5	3.6	-0.58
WikiPathways	WP706	Sudden infant death syndrome (SIDS) susceptibility pathways	-2.1	3.4	3.2	-0.58
GO Biological Processes	GO:1905114	cell surface receptor signaling pathway involved in cell-cell signaling	-2.1	2.4	3	-0.58
GO Biological Processes	GO:0032102	negative regulation of response to external stimulus	-2.1	2.3	2.9	-0.58
GO Biological Processes	GO:0006775	fat-soluble vitamin metabolic process	-2.1	7	4	-0.57
GO Biological Processes	GO:0035136	forelimb morphogenesis	-2.1	7	4	-0.57
GO Biological Processes	GO:0030279	negative regulation of ossification	-2.1	7	4	-0.57
GO Biological Processes	GO:0050766	positive regulation of phagocytosis	-2.1	4.9	3.6	-0.57
GO Biological Processes	GO:0022600	digestive system process	-2.1	4.9	3.6	-0.57
GO Biological Processes	GO:0003281	ventricular septum development	-2.1	4.9	3.6	-0.57
GO Biological Processes	GO:0007193	adenylate cyclase-inhibiting G protein-coupled receptor signaling pathway	-2.1	4.9	3.6	-0.57
GO Biological Processes	GO:0072330	monocarboxylic acid biosynthetic process	-2	3.4	3.2	-0.55
WikiPathways	WP2118	Arrhythmogenic right ventricular cardiomyopathy	-2	4.9	3.5	-0.55
GO Biological Processes	GO:2000242	negative regulation of reproductive process	-2	4.9	3.5	-0.55
GO Biological Processes	GO:0045669	positive regulation of osteoblast differentiation	-2	4.9	3.5	-0.55
GO Biological Processes	GO:0045661	regulation of myoblast differentiation	-2	4.9	3.5	-0.55
WikiPathways	WP2828	Bladder cancer	-2	6.9	3.9	-0.54
GO Biological Processes	GO:0045839	negative regulation of mitotic nuclear division	-2	6.9	3.9	-0.54
GO Biological Processes	GO:2000758	positive regulation of peptidyl-lysine acetylation	-2	6.9	3.9	-0.54
GO Biological Processes	GO:0050673	epithelial cell proliferation	-2	3.3	3.2	-0.54
GO Biological Processes	GO:0007088	regulation of mitotic nuclear division	-2	3.9	3.3	-0.53
GO Biological Processes	GO:0070663	regulation of leukocyte proliferation	-2	2.7	3	-0.53
Reactome Gene Sets	R-HSA-5683057	MAPK family signaling cascades	-2	2.5	2.9	-0.52
Reactome Gene Sets	R-HSA-416476	G alpha (q) signalling events	-2	3	3	-0.52

## Sheet: Supplementary Table 3
Supplementary Table 3: The affiliation of genes to the modules obtained by WGCNA analysis.
Gene	mergeModule
ABCA1	black
ABCB1 /// ABCB4	black
ABHD6	black
ACE	black
ACSL4	black
ADAM28	black
ADAMDEC1	black
ADCY7	black
ADRA1D	black
AKAP2 /// PALM2-AKAP2	black
AKR1B1	black
ALDH1A1	black
ALDH2	black
ANO2	black
ANXA1	black
APOC1	black
APOE	black
APOL2	black
APOL3	black
APOL6	black
ARHGAP8 /// PRR5-ARHGAP8	black
ARHGEF5	black
ARID5A	black
ASGR1	black
ATP10D	black
ATP6V0E2	black
ATP6V1B1	black
ATP8B4	black
BATF3	black
BAZ1B	black
BC069804 /// SMAD1	black
BIRC3	black
BLNK	black
BMP2	black
BRSK2	black
BTN3A1	black
BTN3A2	black
BTN3A2 /// BTN3A3	black
BTN3A3	black
BTRC	black
C1QA	black
C1QB	black
C1RL	black
C3	black
C3AR1	black
CAPG	black
CCDC40	black
CCDC88A	black
CCL18	black
CCL19	black
CCL23	black
CCL3 /// CCL3L1 /// CCL3L3	black
CCR1	black
CCR5	black
CD14	black
CD163	black
CD180	black
CD1E	black
CD33	black
CD3G	black
CD40	black
CD74	black
CDIP1	black
CECR1	black
CELSR3	black
CHIT1	black
CHRND	black
CHST12	black
CIITA	black
CLEC10A	black
CLIC2	black
CLIC3	black
COL2A1	black
CPA1	black
CPM	black
CRTAM	black
CRYGD	black
CSF1R	black
CSGALNACT1	black
CTDSPL	black
CTLA4	black
CTSA	black
CTSB	black
CTSD	black
CTSH	black
CTSL	black
CXCL2	black
CXCL9	black
CYLD	black
CYP1B1	black
DEF6	black
DGCR6L	black
DGKE	black
DNAI1	black
DOCK10	black
DPP4	black
DPYD	black
DSE	black
EBI3	black
EDN2	black
EGR2	black
EHBP1L1	black
EHD1	black
ENPP2	black
EPB41L3	black
EPHB2	black
EPPK1	black
ERAP2	black
FA2H	black
FAM13C	black
FBXL18	black
FCGR1A /// FCGR1B /// FCGR1C	black
FCGR1B	black
FCHSD2	black
FGFR2	black
FGFR4	black
FLVCR2	black
FOLR2	black
FOXN3	black
FPR3	black
FSHB	black
FTL	black
FUT4	black
GABARAPL3	black
GABBR1 /// UBD	black
GALNT12	black
GBP2	black
GCH1	black
GJA5	black
GM2A	black
GMIP	black
GOLGA2P7 /// LOC101929479 /// LOC642423 /// LOC727751 /// LOC80154	black
GPC4	black
GPNMB	black
GSN	black
HCG26	black
HCP5	black
HESX1	black
HEXA	black
HIVEP3	black
HLA-A	black
HLA-B	black
HLA-C	black
HLA-DMA	black
HLA-DMB	black
HLA-DPA1	black
HLA-DPB1	black
HLA-DQA1	black
HLA-DQA1 /// HLA-DQA2 /// LOC100509457	black
HLA-DQA1 /// LOC100509457	black
HLA-DQB1	black
HLA-DQB1 /// HLA-DRB1 /// HLA-DRB3 /// HLA-DRB4 /// HLA-DRB5 /// HLA-DRB6 /// LOC100996809 /// LOC101060835	black
HLA-DQB1 /// HLA-DRB1 /// HLA-DRB3 /// HLA-DRB4 /// LOC100996809 /// LOC101060835	black
HLA-DQB1 /// HLA-DRB1 /// HLA-DRB4 /// HLA-DRB5 /// LOC100996809 /// LOC101060835	black
HLA-DQB1 /// LOC101060835	black
HLA-DQB2	black
HLA-DRA	black
HLA-DRB1 /// HLA-DRB1	black
HLA-DRB1 /// HLA-DRB4 /// LOC100996809	black
HLA-DRB4	black
HLA-E	black
HLA-F	black
HLA-G	black
HLA-J	black
HPSE	black
HS3ST3A1	black
HTR7 /// HTR7P1	black
ICOS	black
IER5	black
IFI16	black
IFI30 /// PIK3R2	black
IFNA2	black
IFT22	black
IGLL1	black
IL17RB	black
IL18	black
IL21R	black
IL27RA	black
IL2RA	black
IL32	black
IL4R	black
IL7	black
INTS1	black
IQCC	black
ISYNA1	black
ITGB1BP2	black
ITM2A	black
JAK2	black
KCNC1	black
KCTD12	black
KLRC4	black
KMO	black
KPNA5	black
KRT13	black
KYNU	black
LEPREL1	black
LGALS2	black
LGMN	black
LIMS1 /// LIMS3 /// LIMS3L	black
LINC00341 /// SYNE3	black
LINC00623 /// LINC00869	black
LOC101060321 /// LOC101060351 /// LOC101060376 /// LOC101060389 /// LOC102723859 /// LOC102724862 /// TBC1D3 /// TBC1D3C /// TBC1D3F /// TBC1D3H	black
LOC644172 /// MAPK8IP1	black
LRRC37A /// LRRC37A2 /// LRRC37A3 /// LRRC37A4P	black
LTF	black
LY75	black
MAF	black
MAFB	black
MAK	black
MALT1	black
MANSC1	black
MAPRE2	black
2022-03-01	black
MARCKS	black
MARCO	black
MAST2	black
MDFIC	black
MEF2C	black
MILR1	black
MMP19	black
MMP9	black
MRC1	black
MS4A4A	black
MS4A6A	black
MSN	black
MYBPC3	black
MYCBP2	black
MYOM1	black
NFKBIA	black
NPIPA1 /// NPIPA5 /// NPIPB15 /// NPIPB3 /// NPIPB6 /// PDXDC2P	black
NRCAM	black
NRP1	black
NT5M	black
OLR1	black
ORM1	black
ORM1 /// ORM2	black
OSGIN1	black
OVOL2	black
P2RX5	black
P2RX7	black
PAPSS2	black
PARD6B	black
PCNX	black
PHACTR1	black
PID1	black
PLA2G2A	black
PLA2G7	black
PLEKHF1	black
PLEKHO1	black
PLTP	black
PLXNB1	black
PML	black
PMS2P4	black
PNLIPRP2	black
POLR3K	black
POPDC2	black
POU2F3	black
PPP1R16B	black
PPP3CC	black
PSMB10	black
PSMB8	black
PSMB9	black
PTGDS	black
RAD52	black
RASGRP3	black
REPIN1	black
RFTN1	black
RGCC	black
RGL1	black
RGS1	black
RGS13	black
RIPPLY3	black
RNASE6	black
RND2	black
RP1-223E5.4 /// SIRT5	black
RP11-665C16.8	black
RP11-680F8.4	black
RPARP-AS1	black
SAMHD1	black
SCAND2P	black
SCGN	black
SCML1	black
SCPEP1	black
SERINC5	black
SEZ6L2	black
SGK1	black
SH3BP1	black
SH3BP5	black
SLAMF8	black
SLC15A3	black
SLC1A3	black
SLC22A3	black
SLC2A5	black
SLC2A6	black
SLC36A1	black
SLC7A7	black
SLCO2B1	black
SLFN12	black
SMPDL3A	black
SNCB	black
SORD	black
SP140L	black
SPINT2	black
SPPL2B	black
SPRR3	black
SV2B	black
TACC1	black
TANK	black
TAP1	black
TAP2	black
TAPBPL	black
TCEB1P3 /// TCEB1P3	black
TDO2	black
TENM1	black
TFEC	black
TGFBI	black
TIMP2	black
TLR3	black
TLR7	black
TM4SF5	black
TMEM106C	black
TMEM176A	black
TMEM176B	black
TMEM255A	black
TMEM51	black
TNFAIP2	black
TNFAIP3	black
TNFSF10	black
TREM2	black
TRIB2	black
TRIB3	black
TRIM22	black
TRIM34 /// TRIM6-TRIM34	black
TTC26	black
UBE2L6	black
VCAM1	black
VIM	black
VSIG4	black
XCL1 /// XCL2	black
ZC2HC1C	black
ZEB2	black
ZFP36L2	black
ZNF343	black
ZNF613	black
ZNF814	black
ABCA11P	blue
ABCA3	blue
ABCA4	blue
ABCC6 /// ABCC6P1 /// ABCC6P2 /// LOC101930322	blue
ABCD2	blue
ABCD3	blue
ABR	blue
AC009237.8 /// AK055967	blue
ACAP1	blue
ACOT11	blue
ACOX3	blue
ACP5	blue
ACSL1	blue
ACSL3	blue
ACSM2A /// ACSM2B	blue
ACTBP9 /// ACTBP9	blue
ACYP1	blue
ADAM8	blue
ADAMTS8	blue
ADAP1	blue
ADD3	blue
ADRB1	blue
ADRB2	blue
ADRBK1	blue
AEN	blue
AFAP1	blue
AGBL3	blue
AGBL5	blue
AGFG2	blue
AHI1	blue
AICDA	blue
AIF1	blue
AIM1	blue
AIM2	blue
AIRE	blue
ALDH1A2	blue
ALK	blue
ALOX5AP	blue
ALPL	blue
AMMECR1	blue
ANKRD26	blue
ANO10	blue
ANPEP	blue
AOAH	blue
APBB1IP	blue
APLP1	blue
APOA1	blue
ARG1	blue
ARHGAP15 /// LOC101928361	blue
ARHGAP25	blue
ARHGAP26	blue
ARHGAP29	blue
ARHGAP32	blue
ARHGAP33	blue
ARHGAP4	blue
ARHGDIB	blue
ARHGEF26	blue
ARHGEF28	blue
ARHGEF6	blue
ARID3A	blue
ARL4C	blue
ARMC9	blue
ARMCX1	blue
ARMCX2	blue
ARNT2	blue
ARNTL	blue
ARPC1B	blue
ARRB2	blue
ARSD	blue
ASAP3	blue
ASB7	blue
ASIC4	blue
ASPH	blue
ASXL3	blue
ATP10A	blue
ATP1A3 /// LOC101927137	blue
ATP1B1	blue
ATP2B3	blue
ATP4A	blue
ATP9A	blue
AUTS2	blue
AV8S2 /// TRAV13-2 /// TRAV13-2	blue
AV8S2A1N1T /// hADV36S1 /// TCR-alpha /// TCR-alpha /// TCRA /// TRAC /// TRAJ20 /// TRAJ20 /// TRAV36DV7 /// TRAV36DV7 /// YME1L1	blue
AXIN1	blue
AZGP1	blue
AZGP1 /// AZGP1P1	blue
B2M	blue
B3GALT1	blue
BAIAP2	blue
BAMBI	blue
BANK1	blue
BARD1	blue
BASP1	blue
BBS9	blue
BCL11B	blue
BCL2A1	blue
BCL2L10	blue
BDH1	blue
BEST1	blue
BFSP1	blue
BIN1	blue
BIN2	blue
BIN3-IT1	blue
BLK	blue
BPESC1	blue
BSPRY	blue
BST1	blue
BTBD3	blue
BTC	blue
BTK	blue
BTNL8	blue
BV03S1J2.2 /// IL23A /// TCRB /// TCRVB /// TRBC2 /// TRBC2 /// TRBJ2-7 /// TRBJ2-7 /// TRBV19	blue
C10orf12	blue
C12orf5	blue
C19orf73	blue
C1orf186 /// LOC100505650 /// LOC101929219	blue
C22orf29 /// GNB1L	blue
C22orf31	blue
C22orf46	blue
C2CD2L	blue
C2orf27A	blue
C5orf42	blue
C6orf10	blue
C9orf156	blue
CA8	blue
CACNA1C	blue
CACNA2D3	blue
CACNG2	blue
CADM4	blue
CAMK2B	blue
CAPN3	blue
CASC1	blue
CASC5	blue
CASK	blue
CASKIN2	blue
CASP1	blue
CASP5	blue
CASP6	blue
CASS4	blue
CATSPERB	blue
CCDC181	blue
CCDC68	blue
CCDC69	blue
CCDC85C	blue
CCDC88C	blue
CCK	blue
CCL15 /// CCL15-CCL14	blue
CCL17	blue
CCL21	blue
CCL22	blue
CCL24	blue
CCL27	blue
CCL4	blue
CCL5	blue
CCNA1	blue
CCND2	blue
CCNL2	blue
CCNT1	blue
CCP110	blue
CCR2	blue
CCR6	blue
CCR7	blue
CCRL2	blue
CD101	blue
CD19	blue
CD1C	blue
CD1D	blue
CD2	blue
CD22	blue
CD244	blue
CD247	blue
CD27	blue
CD28	blue
CD37	blue
CD3D	blue
CD3E	blue
CD40LG	blue
CD48	blue
CD5	blue
CD52	blue
CD53	blue
CD55	blue
CD58	blue
CD6	blue
CD68 /// LOC101928634 /// SNORA67	blue
CD69	blue
CD7	blue
CD70	blue
CD72	blue
CD79A	blue
CD79B	blue
CD86	blue
CD8A	blue
CD8B /// LOC100996919	blue
CD9	blue
CD96	blue
CD97	blue
CDCP1	blue
CDH1	blue
CDHR1	blue
CDK5R2	blue
CDKL3	blue
CDR2L	blue
CDS1	blue
CDX4	blue
CEACAM8	blue
CELF2	blue
CELSR2	blue
CEP131	blue
CEP97	blue
CERS1 /// GDF1	blue
CGREF1	blue
CHKA	blue
CHMP6	blue
CHST11	blue
CIDEA	blue
CKB	blue
CKLF /// CKLF-CMTM1	blue
CKMT1A /// CKMT1B	blue
CLCA3P	blue
CLCN7	blue
CLDN3	blue
CLDN4	blue
CLDN7	blue
CLEC2B	blue
CLEC2D	blue
CLEC4A	blue
CLEC7A	blue
CLIC1P1 /// CLIC1P1	blue
CLMN	blue
CLUHP3	blue
CNOT3	blue
COBL	blue
CORO1A	blue
COTL1	blue
CPLX3	blue
CPPED1	blue
CPVL	blue
CPZ /// GPR78	blue
CRABP2	blue
CRCT1	blue
CREB5 /// LOC401317	blue
CROCC	blue
CSF2RA	blue
CSF2RB	blue
CST6	blue
CST7	blue
CSTA	blue
CT62	blue
CTAGE5	blue
CTB-176F20.3	blue
CTSS	blue
CTSW	blue
CXCL1	blue
CXCL5	blue
CXCL8	blue
CXCR3	blue
CXCR4	blue
CXCR5	blue
CYBA	blue
CYFIP2	blue
CYP2A7P1	blue
CYP2F1	blue
CYP4F2 /// CYP4F3	blue
CYTIP	blue
DBET /// DUX4 /// DUX4L1 /// DUX4L2 /// DUX4L24 /// DUX4L3 /// DUX4L4 /// DUX4L5 /// DUX4L6 /// DUX4L7 /// DUX4L8 /// LOC100288289 /// LOC100291626 /// LOC652301	blue
DBN1	blue
DBNDD1	blue
DCLRE1A	blue
DDAH1	blue
DDX51	blue
DGCR11	blue
DHRS11	blue
DHRS12	blue
DHX35	blue
DLEU2L	blue
DLG5	blue
DLGAP1	blue
DOCK2	blue
DOCK6	blue
DOK2	blue
DPEP2	blue
DPEP3	blue
DSG2	blue
DSTNP1 /// DSTNP1	blue
DUSP1	blue
DUSP6	blue
DYSF	blue
DZANK1	blue
EDDM3B	blue
EEF1A1P42	blue
EFCAB11	blue
EFCAB2	blue
EFHC1	blue
EFHD1	blue
EFNA1	blue
EFNA3	blue
EFNA4	blue
EFNB1	blue
EGF	blue
EGR1	blue
EHMT1	blue
ELAC2	blue
ELF4	blue
ELMO1	blue
ELP5	blue
EMILIN2	blue
EMP3	blue
EMR2	blue
EMR3	blue
EMX1	blue
EMX2	blue
ENAH	blue
ENTPD2	blue
EPB41L1	blue
EPHA3	blue
EPHX1	blue
EPN3	blue
EPO	blue
EPS8	blue
ERBB2	blue
EREG	blue
ERF	blue
ERICH1	blue
ERN2	blue
ERV3-2	blue
ESR2	blue
ESRRB	blue
ETS1	blue
EVI2A	blue
EVI2B	blue
EVPL	blue
EXOC2	blue
EXOC7	blue
EXTL1	blue
F10	blue
F11R	blue
F12	blue
F5	blue
FABP3	blue
FAIM3	blue
FAM129A	blue
FAM149B1	blue
FAM182B /// FAM27B /// FAM27C	blue
FAM205B	blue
FAM47E /// FAM47E-STBD1 /// STBD1	blue
FAM49A	blue
FAM49B	blue
FAM65B	blue
FAM76A	blue
FAM86C1	blue
FARP1	blue
FAS	blue
FBXL2	blue
FBXO16 /// ZNF395	blue
FCAR	blue
FCER1A	blue
FCER1G	blue
FCGR2A	blue
FCGR2B	blue
FCGR2C	blue
FCN3	blue
FER1L4	blue
FES	blue
FGF13	blue
FGF20	blue
FGF22	blue
FGF3	blue
FGL2	blue
FGR	blue
FKBPL	blue
FLI1	blue
FLJ22184	blue
FLNB	blue
FLT3	blue
FLT3LG	blue
FMNL1	blue
FNBP1L	blue
FOLR3	blue
FOS	blue
FOSB	blue
FOXB1	blue
FOXD2	blue
FPGT-TNNI3K /// TNNI3K	blue
FRK	blue
FRRS1L	blue
FUT7	blue
FUZ	blue
FXYD5	blue
FYB	blue
FYN	blue
FZD1	blue
G6PC	blue
GABARAPL1 /// GABARAPL3	blue
GALE	blue
GALR3	blue
GAS2L1	blue
GDAP1	blue
GGTLC2	blue
GIMAP1-GIMAP5 /// GIMAP5	blue
GIMAP4	blue
GIMAP6	blue
GIT2	blue
GJB5	blue
GK	blue
GK3P	blue
GLCE	blue
GLIPR1	blue
GLO1	blue
GLRX	blue
GLYR1 /// SEPT6	blue
GMFG	blue
GNA14	blue
GNG10	blue
GNLY	blue
GOLGA4	blue
GOLGA6L4 /// GOLGA6L5P /// GOLGA6L9 /// LOC102724093	blue
GOLM1	blue
GP9	blue
GPR162	blue
GPR171	blue
GPR18	blue
GPR183	blue
GPR37 /// SEL1L2	blue
GPR65	blue
GPX1	blue
GRAP	blue
GRIK2	blue
GRIN2D	blue
GRIP1	blue
GRTP1	blue
GSDMB	blue
GSE1	blue
GSTT2	blue
GTF2H2 /// GTF2H2B /// GTF2H2C /// GTF2H2C_2	blue
GTF2H2B	blue
GUCY1A2	blue
GUCY2C	blue
GUSBP3 /// GUSBP9	blue
GVINP1	blue
GYPE	blue
GZMA	blue
GZMB	blue
GZMH	blue
GZMK	blue
GZMM	blue
H6PD	blue
HAND2	blue
HAPLN1	blue
HAUS6	blue
HCK	blue
HCLS1	blue
HES2	blue
HIP1R	blue
HIST1H2AK	blue
HIST1H2AL	blue
HIST1H4L	blue
HMGN5	blue
HNRNPCL1 /// HNRNPCL2 /// LOC101060301 /// LOC649330	blue
HOMER1	blue
HOOK1	blue
HOPX	blue
HOXA2	blue
HOXB9	blue
HP	blue
HP /// HPR	blue
HPD	blue
HPR	blue
HRAS	blue
HRC	blue
HSD11B2	blue
HSD17B11	blue
HSD17B6	blue
HSPA2	blue
HSPB7	blue
HYAL3	blue
IBA57	blue
IBTK	blue
ICAM2	blue
ICAM3	blue
ICAM4	blue
ICAM5	blue
ICK	blue
ID2 /// ID2B	blue
ID2B	blue
IFIT2	blue
IFT140	blue
IGF2BP2	blue
IGHV5-78	blue
IGSF6	blue
IKZF1	blue
IKZF3	blue
IL10	blue
IL10RA	blue
IL13	blue
IL17B	blue
IL18R1	blue
IL1R2	blue
IL1RAP	blue
IL2RB	blue
IL2RG	blue
IL36RN	blue
IL3RA	blue
IL6R	blue
IL7R	blue
INADL	blue
INTS7	blue
IPCEF1	blue
IQSEC3	blue
IRAK3	blue
IRF2BP1	blue
IRF8	blue
IRX5	blue
ISG20	blue
ITFG2	blue
ITGA3	blue
ITGA4	blue
ITGAL	blue
ITGAM	blue
ITGAX	blue
ITGB2	blue
ITGB6 /// LOC100505984	blue
ITGB7	blue
ITK	blue
ITPKA	blue
JADE3	blue
JUP	blue
KAZN	blue
KCNA3	blue
KCND2	blue
KCNJ13	blue
KCNJ2	blue
KCNJ4	blue
KCNK1	blue
KCNK12	blue
KCNQ1	blue
KCNS3	blue
KCNV1	blue
KCTD17	blue
KEL	blue
KIAA0226L	blue
KIAA0391	blue
KIF25	blue
KIF5C	blue
KLC2	blue
KLF13	blue
KLF2	blue
KLHL2	blue
KLRB1	blue
KLRC1 /// KLRC2	blue
KLRC3	blue
KLRC4-KLRK1 /// KLRK1	blue
KLRD1	blue
KLRF1	blue
KMT2B /// KMT2B	blue
KRT12	blue
KRT19	blue
KRT8	blue
KRT83	blue
KRT8P17 /// KRT8P17	blue
LA16c-358B7.3	blue
LAPTM5	blue
LAT	blue
LBH	blue
LCE2B	blue
LCK	blue
LCP1	blue
LCP2	blue
LDLRAP1	blue
LEF1	blue
LENEP	blue
LEPREL4	blue
LGALS3	blue
LGALS9	blue
LIF	blue
LIFR	blue
LILRA3	blue
LILRA4	blue
LILRB1	blue
LILRB2	blue
LILRB3	blue
LIMD2	blue
LIME1	blue
LINC00574	blue
LINC00675	blue
LINC00939	blue
LINC00950	blue
LMO2	blue
LOC100127972	blue
LOC100129518 /// SOD2	blue
LOC100272216	blue
LOC100288570	blue
LOC100506403 /// LOC101928269 /// RUNX1	blue
LOC100506571	blue
LOC101928789 /// SP140	blue
LOC101929078	blue
LOC101930075 /// LOC102724993 /// NPIPA1 /// NPIPA2 /// NPIPA3 /// NPIPA5 /// NPIPA7 /// NPIPA8 /// PKD1P1	blue
LOC101930075 /// NPIPA1 /// NPIPA2 /// NPIPA3 /// NPIPA5 /// NPIPA7 /// NPIPA8 /// PKD1P1	blue
LOC101930075 /// PKD1	blue
LOC441601	blue
LOC81691	blue
LPAR4	blue
LRCH1	blue
LRCH4	blue
LRMP	blue
LRP2BP	blue
LRP5	blue
LRP5L	blue
LRRC1	blue
LRRC19	blue
LRRC20	blue
LRRC61	blue
LRRK1	blue
LSM14B	blue
LSP1	blue
LST1	blue
LTB	blue
LY86	blue
LY9	blue
LY96	blue
LYN	blue
LYZ	blue
MACROD1	blue
MAGI2	blue
MAP3K5	blue
MAP3K6	blue
MAP3K8	blue
MAP4K1	blue
MAP7	blue
MAST3	blue
MATK	blue
MATN4	blue
MBD3	blue
MBL2	blue
MDM4	blue
MEGF8	blue
MFSD12	blue
MFSD6	blue
MGAT3	blue
MGAT5	blue
MGC40069 /// TRAC /// TRAJ17 /// TRAV20 /// TRDV2 /// YME1L1	blue
MICAL1	blue
MICB	blue
MIR4784 /// MZT2A /// MZT2B	blue
MIR6787 /// SLC16A3	blue
MMD	blue
MPDZ	blue
MPL	blue
MPP1	blue
MPPED2	blue
MS4A1	blue
MS4A3	blue
MS4A5	blue
MST1	blue
MSTN	blue
MTERF4	blue
MTHFD2L	blue
MUM1	blue
MVK	blue
MX2	blue
MYCT1	blue
MYH10	blue
MYH4	blue
MYO1F	blue
MYO6	blue
MYO7A	blue
MYOM2	blue
NAB2	blue
NABP1	blue
NACA2	blue
NAP1L2	blue
NBR2	blue
NCF1	blue
NCF1 /// NCF1B /// NCF1C	blue
NCF4	blue
NCKAP1L	blue
NCR3	blue
NEDD4L	blue
NEDD9	blue
NET1	blue
NEUROG3	blue
NFATC1	blue
NFKBIB	blue
NINJ2	blue
NKG7	blue
NKX2-2	blue
NKX2-8	blue
NLE1	blue
NLRP1	blue
NMNAT2	blue
NOD2	blue
NOL4	blue
NOL6	blue
NOP14-AS1	blue
NPL	blue
NPR2	blue
NPY1R	blue
NR3C2	blue
NR4A1	blue
NTRK1	blue
NUMA1	blue
NUP62CL	blue
NUPR1	blue
OAT	blue
OAZ3	blue
ONECUT2	blue
OPRD1	blue
OR2J2	blue
OSBPL1A	blue
OSM	blue
OSR2	blue
OTUB2	blue
OVOL1	blue
OXT	blue
P2RX1	blue
P2RX3	blue
P2RY10	blue
P2RY13	blue
P2RY14	blue
PACSIN3	blue
PAGE1	blue
PAPPA	blue
PAQR5	blue
PARD3	blue
PARP11	blue
PARP8	blue
PAX1	blue
PAX5	blue
PAX7	blue
PBX1	blue
PC	blue
PCDHA1 /// PCDHA10 /// PCDHA11 /// PCDHA12 /// PCDHA13 /// PCDHA2 /// PCDHA3 /// PCDHA4 /// PCDHA5 /// PCDHA6 /// PCDHA7 /// PCDHA8 /// PCDHA9 /// PCDHAC1 /// PCDHAC2	blue
PCDHA2	blue
PCDHA5 /// PCDHA6	blue
PCDHB12	blue
PCNXL4	blue
PCSK7	blue
PCYOX1	blue
PDCD1LG2	blue
PDCD4-AS1	blue
PDE12	blue
PDE3B	blue
PDE4B	blue
PDGFRA	blue
PDLIM3	blue
PDP1	blue
PELI2	blue
PELO	blue
PF4V1	blue
PFKFB3	blue
PGP	blue
PHLDA2	blue
PHLPP1	blue
PHYH	blue
PI3	blue
PICALM	blue
PIGO	blue
PIK3CG	blue
PILRA	blue
PIM1	blue
PITX2	blue
PKD1P1	blue
PKIA	blue
PKP2	blue
PLAC8	blue
PLBD1	blue
PLCG2	blue
PLCH2	blue
PLCL2	blue
PLEK	blue
PLEKHA2	blue
PLEKHM1	blue
PLS1	blue
PLXNC1	blue
PMS2L2	blue
PNMT	blue
PNRC1	blue
PODXL2	blue
POFUT1	blue
POLDIP3 /// RRP7B	blue
POMZP3 /// ZP3	blue
POR	blue
POU1F1	blue
POU5F1P4	blue
PPAP2C	blue
PPFIA4	blue
PPL	blue
PPM1E	blue
PPM1H	blue
PRB1	blue
PRDM1	blue
PRF1	blue
PRKACB	blue
PRKCB	blue
PRKCZ	blue
PRR5L	blue
PRR7	blue
PRSS53	blue
PRSS8	blue
PSCA	blue
PSD	blue
PSMC3IP	blue
PSMD11	blue
PSMD5	blue
PSTPIP1	blue
PTAFR	blue
PTGER2	blue
PTGIR	blue
PTGS2	blue
PTPLAD1	blue
PTPN22	blue
PTPN6	blue
PTPN7	blue
PTPRC	blue
PTPRCAP	blue
PTPRF	blue
PTPRJ	blue
PTPRS	blue
PTTG2	blue
PVRIG	blue
PYGM	blue
PYY	blue
QPCT	blue
QPCTL	blue
QSOX1	blue
QTRT1	blue
RAB25	blue
RAB38	blue
RAB40B	blue
RAB8B	blue
RABGAP1L	blue
RAC2	blue
RAI1	blue
RALGPS1	blue
RAP1GAP2	blue
RAP2B	blue
RAPGEF1	blue
RAPGEF4	blue
RAPGEFL1	blue
RASAL2	blue
RASGRF1	blue
RASGRP1	blue
RASGRP2	blue
RASSF2	blue
RASSF8	blue
RBBP8	blue
RBM41	blue
RBP3	blue
RBPMS	blue
RCBTB2	blue
RENBP	blue
REPS1	blue
RFX2	blue
RGS14	blue
RHCG	blue
RHOH	blue
RNASE1	blue
RNF125	blue
RNF24	blue
RNF5	blue
ROR2	blue
RP11-278J20.2	blue
RP11-548H18.2	blue
RP11-549J18.1	blue
RP3-452M16.1	blue
RP3-508D13.1	blue
RP3-522P13.1	blue
RP4-621B10.8	blue
RP5-1119A7.11	blue
RPL13 /// SNORD68	blue
RPL21 /// RPL21P28 /// SNORA27 /// SNORD102	blue
RPL22P22 /// RPL22P22	blue
RPL23 /// SNORA21	blue
RPL27AP /// RPL27AP	blue
RPL3L	blue
RRN3P1	blue
RRP12	blue
RUFY3	blue
RUNX1-IT1	blue
RUNX3	blue
RUSC2	blue
S100A4	blue
S100A6	blue
S1PR1	blue
S1PR4	blue
SAGE1	blue
SAMSN1	blue
SASH3	blue
SATB1	blue
SAYSD1	blue
SBF1	blue
SBSPON	blue
SCAI	blue
SCAMP4	blue
SCARF1	blue
SCN3A	blue
SCN4A	blue
SDCBP	blue
SDPR	blue
SECTM1	blue
SELL	blue
SELPLG	blue
SEMA3B	blue
SEMA3E	blue
SEMA4D	blue
SEPT4	blue
SERPINB7	blue
SERPINB9	blue
SFXN3	blue
SGCB	blue
SH2D1A	blue
SH3BGR	blue
SH3BGRL3	blue
SH3BP4	blue
SHANK1	blue
SHH	blue
SI	blue
SIGLEC7	blue
SIPA1	blue
SIRPAP1 /// SIRPAP1	blue
SIRPG	blue
SIT1	blue
SIX1	blue
SLA	blue
SLC12A1	blue
SLC12A2	blue
SLC14A1	blue
SLC17A2	blue
SLC18A3	blue
SLC20A2	blue
SLC22A2	blue
SLC24A3	blue
SLC25A23	blue
SLC27A5	blue
SLC2A14 /// SLC2A3	blue
SLC2A2	blue
SLC2A3	blue
SLC2A4	blue
SLC31A2	blue
SLC35F5	blue
SLC47A1	blue
SLC4A10	blue
SLC6A3	blue
SLC8A1	blue
SLCO3A1	blue
SLCO4A1	blue
SLIT1	blue
SMR3A /// SMR3B	blue
SMTN	blue
SMYD3	blue
SNAI1	blue
SNCG	blue
SNRNP70	blue
SNX10	blue
SNX7	blue
SORT1	blue
SOX14	blue
SOX2	blue
SOX4	blue
SP1	blue
SPAG16	blue
SPATA7	blue
SPI1	blue
SPIB	blue
SPINK2	blue
SPRED2	blue
SPTBN2	blue
SRD5A3	blue
SRGN	blue
ST14	blue
ST3GAL2	blue
ST8SIA4	blue
STAG3	blue
STAP1	blue
STARD5	blue
STK10	blue
STK3	blue
STX1A	blue
STXBP1	blue
SUSD4	blue
SUSD5	blue
SYCP2	blue
SYK	blue
SYN1	blue
SYN3	blue
SYNE1	blue
SYT5	blue
T-Cell Receptor V-alpha region /// TRAV9-2 /// TRAV9-2	blue
TAB1	blue
TAF13	blue
TAF1B	blue
TANC2	blue
TARP /// TRGC2 /// TRGV9	blue
TAS2R10	blue
TBL1Y	blue
TBX1	blue
TBXAS1	blue
TCEA2	blue
TCIRG1	blue
TCL6	blue
TCR-alpha /// TRAV13-1 /// TRAV13-1	blue
TCRA /// TRAV21 /// TRAV21 /// YME1L1	blue
TCRDV2 /// TRDC /// TRDC /// YME1L1	blue
TEX14	blue
TFAP2A	blue
TFDP3	blue
TFEB	blue
TGFBR1	blue
TGFBR2	blue
TGM1	blue
TGM2	blue
TH	blue
THEMIS2	blue
THNSL1	blue
THPO	blue
TIGD6	blue
TIMM50	blue
TIPRL	blue
TJP3	blue
TKTL1	blue
TLE2	blue
TLR1	blue
TLR2	blue
TLR8	blue
TLX3	blue
TM7SF2	blue
TMCO3	blue
TMEM121	blue
TMEM132A	blue
TMEM143	blue
TMEM156	blue
TMEM209	blue
TMEM223	blue
TMEM254	blue
TMPRSS4	blue
TMSB4X	blue
TMX4	blue
TNF	blue
TNFAIP8	blue
TNFRSF14	blue
TNFRSF1B	blue
TNNI2	blue
TOPORS-AS1	blue
TP53I11	blue
TP73	blue
TPM1	blue
TPST2	blue
TRAC	blue
TRAC /// TRAJ17 /// TRAV20 /// TRDV2	blue
TRAF3IP3	blue
TRAT1	blue
TRBC1	blue
TRDV3	blue
TREML2	blue
TRHDE	blue
TRIL	blue
TRIO	blue
TRPS1	blue
TSC2	blue
TSC22D1	blue
TSGA10	blue
TSKU	blue
TSPAN8	blue
TSPAN9	blue
TTC12	blue
TTC30A	blue
TTR	blue
TUBB1	blue
TUBG1	blue
TXK	blue
TXNIP	blue
TYROBP	blue
UBASH3A	blue
UBBP2 /// UBBP2	blue
UBXN1	blue
UCN	blue
UCP2	blue
UGGT2	blue
UGT2A3	blue
ULK1	blue
UMOD	blue
UNC93A	blue
UPB1	blue
UPP1	blue
UQCC1	blue
USP20	blue
UTP14A	blue
UTS2	blue
VAMP1	blue
VCPIP1	blue
VNN1	blue
VPREB1	blue
VPREB3	blue
VWA1	blue
WAS	blue
WASL	blue
WHSC1L1	blue
WIPF1	blue
WNT2B	blue
WNT7B	blue
WRB	blue
XCL1	blue
XRCC6	blue
YBX3	blue
YME1L1	blue
ZAP70	blue
ZBED8	blue
ZBP1	blue
ZBTB6	blue
ZFHX3	blue
ZFP36	blue
ZFP36L1	blue
ZKSCAN1	blue
ZMIZ2	blue
ZMYM2	blue
ZNF112	blue
ZNF135	blue
ZNF225	blue
ZNF230	blue
ZNF254	blue
ZNF276	blue
ZNF329	blue
ZNF334	blue
ZNF358	blue
ZNF443	blue
ZNF444	blue
ZNF512B	blue
ZNF551	blue
ZNF571	blue
ZNF674	blue
ZNF682	blue
ZNF81	blue
ZNF835	blue
ZNF84	blue
ZSCAN18	blue
ZSCAN31	blue
ABAT	brown
ABCA12	brown
ABCA2	brown
ABCC3	brown
ABCC4	brown
ABCC8	brown
ABCG1	brown
ABHD2	brown
ABLIM3	brown
AC003989.4	brown
ACACB	brown
ACADL	brown
ACADSB	brown
ACE2	brown
ACN9	brown
ACOT1 /// ACOT2	brown
ACOT9	brown
ACOX2	brown
ACSF2	brown
ACSM1	brown
ACTG1P4 /// AMY1A /// AMY1B /// AMY1C /// AMY2A /// AMY2B	brown
ACTL8	brown
ACTR3B	brown
ADCY9	brown
ADD2	brown
ADI1	brown
ADIRF	brown
ADM	brown
ADRA2C	brown
AF198444	brown
AFF3	brown
AFP	brown
AGPAT4	brown
AGR2	brown
AGTR1	brown
AHNAK	brown
AHSA2	brown
AK4 /// LOC100507855	brown
AKR1B10	brown
AKR7A3	brown
ALAD	brown
ALCAM	brown
ALDH3B2	brown
ALDH4A1	brown
ALDH6A1	brown
ALDOA	brown
ALDOC	brown
ALOX15B	brown
AMD1	brown
AMIGO2	brown
ANG	brown
ANKMY1	brown
ANO1	brown
ANP32E	brown
ANXA9	brown
AP1G2	brown
APBA2	brown
APOD	brown
APOF	brown
APOH	brown
AQP3	brown
AQP4	brown
AR	brown
AREG	brown
ARHGAP22	brown
ARMC7	brown
ARNTL2	brown
ART3	brown
ASAH1	brown
ASCL1	brown
ASRGL1	brown
ASS1	brown
ASTN2	brown
ATF3	brown
ATG12	brown
ATG16L1	brown
ATHL1	brown
ATOX1	brown
ATP11A	brown
ATP2C2	brown
ATP5G2	brown
ATP6V0A4	brown
ATP8A2	brown
ATPAF2	brown
AVP	brown
AZGP1P1	brown
B3GNT3	brown
B9D1	brown
BAG2	brown
BAI2	brown
BAIAP3	brown
BBS4	brown
BC069739	brown
BCAM	brown
BCAR3	brown
BCAS1	brown
BCAS4	brown
BCL11A	brown
BDKRB2	brown
BEX1	brown
BEX4	brown
BHLHE40	brown
BICD1	brown
BID	brown
BIK	brown
BLVRA	brown
BMPR1B	brown
BRF2	brown
BTBD7	brown
BTF3P12 /// BTF3P12	brown
BTG3	brown
C14orf79	brown
C16orf45	brown
C17orf59	brown
C1orf106	brown
C1orf115	brown
C1orf21	brown
C3orf14	brown
C3orf52	brown
C4A /// C4B /// C4B_2	brown
C5orf30	brown
C5orf45	brown
C6orf211	brown
C7orf63	brown
C8orf4	brown
CA12	brown
CA5BP1	brown
CA6	brown
CACNA1A /// LOC100507353	brown
CACNA1D	brown
CACNA2D2	brown
CACNG1	brown
CACNG4	brown
CALML4	brown
CALML5	brown
CAMK2N1	brown
CAND2	brown
CANT1	brown
CAP2	brown
CAPN9	brown
CARD9 /// DNLZ	brown
CBS	brown
CCDC170	brown
CCL20	brown
CCND1	brown
CCNG2	brown
CCNO	brown
CD24	brown
CD2BP2	brown
CD82	brown
CDC14B	brown
CDC42EP1	brown
CDH19	brown
CDH2	brown
CDK18	brown
CDK2AP1	brown
CDK5R1	brown
CDK6	brown
CDKN1A	brown
CDKN2A	brown
CEACAM5	brown
CEACAM6	brown
CEBPB	brown
CELSR1	brown
CEP152	brown
CEP170 /// CEP170P1	brown
CERS2	brown
CERS4	brown
CERS6	brown
CFB	brown
CGA	brown
CHAC1	brown
CHAD	brown
CHD7	brown
CHGA	brown
CHI3L2	brown
CHMP2A	brown
CHODL	brown
CHST15	brown
CHST8	brown
CIB2	brown
CIRBP	brown
CITED1	brown
CLCA2	brown
CLCN4	brown
CLGN	brown
CLIP4	brown
CLSTN2	brown
CLTC	brown
CLU	brown
CMC4 /// MTCP1	brown
CNTNAP2	brown
COCH	brown
COL4A3BP	brown
COL4A5	brown
COL9A1	brown
COL9A3	brown
COLEC11	brown
COMMD10	brown
CORO1B	brown
CORO1C	brown
CORO2A	brown
COX6C	brown
COX6CP1 /// COX6CP1	brown
COX6CP2 /// COX6CP2	brown
CP	brown
CPB1	brown
CPE	brown
CRABP1	brown
CRAT	brown
CRIP1	brown
CRIP2	brown
CRISP3	brown
CROT	brown
CSAD	brown
CSN3	brown
CSNK1G1	brown
CSRP2	brown
CST3	brown
CST5	brown
CSTB	brown
CTNNAP1	brown
CTNND2	brown
CTSF	brown
CTSV	brown
CUEDC1	brown
CWH43	brown
CXCL3	brown
CXXC4	brown
CYB5A	brown
CYB5R2	brown
CYBRD1	brown
CYCSP44 /// GS1-103B18.1	brown
CYP2B6 /// CYP2B7P	brown
CYP2B7P	brown
CYP2E1	brown
CYP39A1	brown
CYP4B1	brown
CYP4F11	brown
CYP4F8	brown
DACH1	brown
DALRD3	brown
DBNDD2 /// SYS1 /// SYS1-DBNDD2	brown
DBP	brown
DCAF10	brown
DCLK1	brown
DCXR	brown
DDIT4	brown
DDX11	brown
DEK	brown
DENND5B	brown
DEPTOR	brown
DESI2	brown
DGKD	brown
DHCR24	brown
DHRS2	brown
DHRS7	brown
DHX38	brown
DIO1	brown
DKK1	brown
DLX5	brown
DNAAF1	brown
DNAJC1	brown
DNAJC12	brown
DNAJC22	brown
DNALI1	brown
DSC2	brown
DSG1	brown
DTX4	brown
DUOX1	brown
DUSP4	brown
DUSP5	brown
DUSP7	brown
DYNC1I1	brown
DZIP1	brown
DZIP3	brown
E2F3	brown
ECE1	brown
ECHDC1	brown
ECI2	brown
ECM1	brown
EEF1A2	brown
EGFR	brown
EGOT	brown
ELAVL2	brown
ELOVL2	brown
ELOVL4	brown
EMP2	brown
EN1	brown
EN2	brown
ENO1	brown
ENO2	brown
ENPP1	brown
EPB41L4A	brown
EPB41L4A-AS2	brown
EPHX3	brown
EPOR /// RGL3	brown
EPS8L1	brown
ERBB4	brown
ERC2	brown
ESR1	brown
ESRRG	brown
EVA1B	brown
EVL	brown
FAAH	brown
FABP5	brown
FABP7	brown
FAH	brown
FAM110B	brown
FAM134B	brown
FAM153A /// FAM153B /// LOC100507387 /// LOC102725213	brown
FAM169A	brown
FAM174B	brown
FAM179B	brown
FAM198B	brown
FAM46A	brown
FAM83E	brown
FANCA	brown
FASN	brown
FBP1	brown
FBXL7	brown
FBXO17	brown
FBXO24	brown
FBXO38	brown
FCGRT	brown
FCHO1	brown
FERMT1	brown
FGFBP1	brown
FGFR3	brown
FLRT3	brown
FMO5	brown
FNDC3B /// LOC101928615	brown
FOLR1	brown
FOSL1	brown
FOXA1	brown
FOXJ1	brown
FRMD4A	brown
FRS2	brown
FSCN1	brown
FSCN2	brown
FUT8	brown
FXYD3	brown
G6PC3	brown
GABBR2	brown
GABRE /// MIR224 /// MIR452	brown
GAD1	brown
GADD45G	brown
GALNT10	brown
GALNT14	brown
GALNT3	brown
GALNT6	brown
GALNT7	brown
GAMT	brown
GAN	brown
GAPDHS	brown
GATA3	brown
GATA6	brown
GCNT1	brown
GCNT2	brown
GDE1	brown
GDF15	brown
GFRA1	brown
GHR	brown
GJA1	brown
GJB3	brown
GLDC	brown
GLI3	brown
GLRB	brown
GLS2	brown
GLUD1	brown
GNAI1	brown
GNAS	brown
GNRH1	brown
GOLGA2P5	brown
GP2	brown
GPC1	brown
GPD1L	brown
GPER1	brown
GPM6A	brown
GPR126	brown
GPR143	brown
GPR161	brown
GPR63	brown
GPRC5A	brown
GPRC5C	brown
GPX7	brown
GRAMD1C	brown
GRB14	brown
GREB1	brown
GSDMD	brown
GSPT2	brown
GSTM1	brown
GSTM2	brown
GSTM3	brown
GSTM4	brown
GSTP1	brown
GSTT1	brown
GUSBP3 /// SMA4 /// SMA5	brown
H1F0	brown
H2AFJ	brown
H2AFY2	brown
HDAC11	brown
HDAC2	brown
HDGFRP3	brown
HEATR6	brown
HEBP1	brown
HEXIM1	brown
HGD	brown
HHAT	brown
HIF1A	brown
HIGD1A	brown
HIST1H1A	brown
HK2 /// RP11-259N19.1	brown
HMGCS2	brown
HMP19	brown
HOMER3	brown
HOXA1	brown
HOXA3	brown
HOXB2	brown
HOXB6	brown
HOXB7	brown
HOXC10	brown
HOXC13	brown
HOXC4	brown
HOXC6	brown
HOXC8	brown
HPGD	brown
HPN	brown
HPX	brown
HRASLS	brown
HRK	brown
HSD17B2	brown
HSD17B4	brown
HSDL2	brown
HSPB1	brown
HSPB8	brown
HTR7P1	brown
HTT	brown
ICA1	brown
IER3	brown
IFRD1	brown
IGF1R	brown
IGF2BP3	brown
IGFBP2	brown
IGFBP4	brown
IGFBP5	brown
IGSF1	brown
IK /// TMCO6	brown
IL12RB2	brown
IL1RL2	brown
IL20RA	brown
IL24	brown
IL6ST	brown
INPP4B	brown
INPP5J	brown
INSM1	brown
IQCH	brown
IRAK1	brown
IRS1	brown
ISOC1	brown
ITGA9	brown
ITGB5	brown
ITGB8	brown
ITPR1	brown
IVD	brown
IZUMO4	brown
JMJD1C	brown
JRKL	brown
KAL1	brown
KANSL1L	brown
KAZALD1	brown
KBTBD4 /// PTPMT1	brown
KCNC2	brown
KCNE1L	brown
KCNE4	brown
KCNF1	brown
KCNG1	brown
KCNJ12 /// KCNJ18 /// LOC100996843	brown
KCNJ3	brown
KCNK15	brown
KCNK5	brown
KCNMA1	brown
KCNN4	brown
KCTD3	brown
KDM4B	brown
KIAA0040	brown
KIAA0319L	brown
KIAA1324	brown
KIF13B	brown
KIF16B	brown
KIF1A	brown
KITLG	brown
KLF4	brown
KLHL26	brown
KRT16	brown
KRT18	brown
KRT18P38 /// KRT18P38	brown
KRT19P2 /// MIR492	brown
KRT6A	brown
KRT6A /// KRT6B /// KRT6C	brown
KRTAP5-8	brown
L1CAM	brown
LAD1	brown
LAMA3	brown
LAMA5	brown
LAMB2	brown
LARGE	brown
LBR	brown
LCN2	brown
LDHB	brown
LDHC	brown
LDLRAD4	brown
LDOC1	brown
LFNG	brown
LGR5	brown
LIN7A	brown
LINC00963	brown
[truncated: 4,760 more rows]

## Sheet: Supplementary Table 4
Supplementary Table 4： The enrichment analysis results of 1014 genes in brown module.
Category	GO	Description	LogP	Enrichment	Z-score	Log(q-value)
GO Biological Processes	GO:0032787	monocarboxylic acid metabolic process	-21	3.9	12	-17
GO Biological Processes	GO:0010817	regulation of hormone levels	-16	3.4	10	-12
GO Biological Processes	GO:0044283	small molecule biosynthetic process	-16	3.6	11	-12
GO Biological Processes	GO:0048598	embryonic morphogenesis	-15	3.2	10	-12
Reactome Gene Sets	R-HSA-556833	Metabolism of lipids	-15	2.9	9.8	-12
GO Biological Processes	GO:0048729	tissue morphogenesis	-15	3.2	9.8	-11
GO Biological Processes	GO:0016053	organic acid biosynthetic process	-15	4.3	10	-11
GO Biological Processes	GO:0009725	response to hormone	-14	2.7	9.3	-11
GO Biological Processes	GO:0046394	carboxylic acid biosynthetic process	-14	4.3	10	-11
GO Biological Processes	GO:0009410	response to xenobiotic stimulus	-13	3.4	9.5	-10
GO Biological Processes	GO:0030855	epithelial cell differentiation	-13	2.9	9.2	-10
GO Biological Processes	GO:0002009	morphogenesis of an epithelium	-13	3.3	9.4	-10
GO Biological Processes	GO:0031175	neuron projection development	-13	2.8	9	-10
GO Biological Processes	GO:0044282	small molecule catabolic process	-13	3.6	9.3	-9.6
GO Biological Processes	GO:1901615	organic hydroxy compound metabolic process	-13	3.2	9	-9.4
GO Biological Processes	GO:0007389	pattern specification process	-12	3.2	8.9	-9
GO Biological Processes	GO:0008610	lipid biosynthetic process	-12	2.8	8.6	-9
GO Biological Processes	GO:0009792	embryo development ending in birth or egg hatching	-12	2.7	8.5	-9
GO Biological Processes	GO:0010035	response to inorganic substance	-12	3	8.7	-9
GO Biological Processes	GO:0048608	reproductive structure development	-12	3.8	9.2	-8.9
GO Biological Processes	GO:0006631	fatty acid metabolic process	-12	3.6	9	-8.9
GO Biological Processes	GO:0061458	reproductive system development	-12	3.7	9	-8.8
WikiPathways	WP2882	Nuclear receptors meta-pathway	-12	3.7	9	-8.8
GO Biological Processes	GO:0010038	response to metal ion	-12	3.4	8.8	-8.7
GO Biological Processes	GO:0007420	brain development	-11	2.5	8.1	-8.4
GO Biological Processes	GO:0040008	regulation of growth	-11	2.7	8.2	-8.4
GO Biological Processes	GO:0003002	regionalization	-11	3.5	8.7	-8.4
GO Biological Processes	GO:0043009	chordate embryonic development	-11	2.7	8.2	-8.4
GO Biological Processes	GO:0071396	cellular response to lipid	-11	2.9	8.3	-8.3
GO Biological Processes	GO:0048732	gland development	-11	3.2	8.5	-8.3
GO Biological Processes	GO:0003013	circulatory system process	-11	2.9	8.2	-8.2
GO Biological Processes	GO:0007565	female pregnancy	-11	4.6	9.1	-8
GO Biological Processes	GO:0000902	cell morphogenesis	-11	2.6	7.9	-8
GO Biological Processes	GO:0046395	carboxylic acid catabolic process	-11	4.1	8.8	-8
GO Biological Processes	GO:0032989	cellular component morphogenesis	-11	2.7	8	-7.9
GO Biological Processes	GO:0016054	organic acid catabolic process	-11	4	8.7	-7.8
KEGG Pathway	hsa05200	Pathways in cancer	-11	2.8	8	-7.8
GO Biological Processes	GO:0044703	multi-organism reproductive process	-10	4.3	8.7	-7.6
GO Biological Processes	GO:0051046	regulation of secretion	-10	2.6	7.8	-7.6
GO Biological Processes	GO:0048858	cell projection morphogenesis	-10	2.9	7.9	-7.4
GO Biological Processes	GO:0032990	cell part morphogenesis	-10	2.8	7.8	-7.4
GO Biological Processes	GO:0048812	neuron projection morphogenesis	-10	2.9	7.8	-7.3
GO Biological Processes	GO:0044706	multi-multicellular organism process	-9.9	4.1	8.4	-7.2
GO Biological Processes	GO:0006790	sulfur compound metabolic process	-9.9	3.3	8	-7.2
GO Biological Processes	GO:0120035	regulation of plasma membrane bounded cell projection organization	-9.9	2.6	7.6	-7.2
GO Biological Processes	GO:0120039	plasma membrane bounded cell projection morphogenesis	-9.8	2.9	7.7	-7.2
GO Biological Processes	GO:0048667	cell morphogenesis involved in neuron differentiation	-9.7	3	7.7	-7.1
GO Biological Processes	GO:0000904	cell morphogenesis involved in differentiation	-9.7	2.7	7.6	-7.1
KEGG Pathway	hsa00982	Drug metabolism - cytochrome P450	-9.5	6.8	9.3	-6.8
GO Biological Processes	GO:0043549	regulation of kinase activity	-9.5	2.3	7.2	-6.8
GO Biological Processes	GO:0031344	regulation of cell projection organization	-9.5	2.5	7.3	-6.8
GO Biological Processes	GO:0048545	response to steroid hormone	-9.4	3.5	7.9	-6.8
GO Biological Processes	GO:0022612	gland morphogenesis	-9.4	5.6	8.8	-6.8
GO Biological Processes	GO:0007507	heart development	-9.4	2.6	7.4	-6.8
GO Biological Processes	GO:0051960	regulation of nervous system development	-9.4	2.8	7.5	-6.8
GO Biological Processes	GO:0001655	urogenital system development	-9.4	3.2	7.7	-6.8
GO Biological Processes	GO:0035239	tube morphogenesis	-9.2	2.4	7.2	-6.6
GO Biological Processes	GO:0010876	lipid localization	-9.2	3.1	7.6	-6.6
GO Biological Processes	GO:0061564	axon development	-9.2	3	7.5	-6.6
GO Biological Processes	GO:0042445	hormone metabolic process	-9.1	3.9	8	-6.5
GO Biological Processes	GO:0045926	negative regulation of growth	-9	3.6	7.8	-6.5
GO Biological Processes	GO:0061180	mammary gland epithelium development	-8.9	7.3	9.2	-6.4
GO Biological Processes	GO:0003018	vascular process in circulatory system	-8.8	3.4	7.5	-6.2
GO Biological Processes	GO:0008202	steroid metabolic process	-8.7	3.5	7.6	-6.2
GO Biological Processes	GO:0060135	maternal process involved in female pregnancy	-8.7	7.1	9	-6.2
GO Biological Processes	GO:1903530	regulation of secretion by cell	-8.7	2.5	7	-6.2
GO Biological Processes	GO:0048568	embryonic organ development	-8.7	2.8	7.2	-6.2
GO Biological Processes	GO:0072330	monocarboxylic acid biosynthetic process	-8.6	4.2	7.9	-6.1
GO Biological Processes	GO:0005975	carbohydrate metabolic process	-8.6	2.7	7.1	-6.1
Reactome Gene Sets	R-HSA-8978868	Fatty acid metabolism	-8.5	4.1	7.8	-6
GO Biological Processes	GO:0002065	columnar/cuboidal epithelial cell differentiation	-8.5	5.3	8.2	-6
Reactome Gene Sets	R-HSA-9006934	Signaling by Receptor Tyrosine Kinases	-8.5	2.6	7	-6
GO Biological Processes	GO:0030879	mammary gland development	-8.5	4.7	8	-6
GO Biological Processes	GO:0050878	regulation of body fluid levels	-8.4	2.9	7.1	-5.9
GO Biological Processes	GO:0007548	sex differentiation	-8.3	3.3	7.3	-5.9
GO Biological Processes	GO:0002067	glandular epithelial cell differentiation	-8.3	6.6	8.6	-5.8
GO Biological Processes	GO:0006869	lipid transport	-8.3	3.1	7.2	-5.8
GO Biological Processes	GO:0045859	regulation of protein kinase activity	-8.3	2.4	6.7	-5.8
GO Biological Processes	GO:0032526	response to retinoic acid	-8.2	5.1	8	-5.8
WikiPathways	WP4018	Clear cell renal cell carcinoma pathways	-8.2	5.7	8.3	-5.8
GO Biological Processes	GO:0048863	stem cell differentiation	-8.2	3.9	7.5	-5.8
GO Biological Processes	GO:0008285	negative regulation of cell population proliferation	-8.2	2.2	6.6	-5.8
GO Biological Processes	GO:0032355	response to estradiol	-8.1	4.8	7.9	-5.7
GO Biological Processes	GO:0030900	forebrain development	-8.1	2.9	6.9	-5.7
GO Biological Processes	GO:0044057	regulation of system process	-8.1	2.4	6.7	-5.7
WikiPathways	WP2817	Mammary gland development pathway - Pregnancy and lactation (Stage 3 of 4)	-8.1	9.6	9.4	-5.7
GO Biological Processes	GO:0007610	behavior	-8	2.4	6.6	-5.6
GO Biological Processes	GO:0090497	mesenchymal cell migration	-8	6.8	8.5	-5.6
GO Biological Processes	GO:0090066	regulation of anatomical structure size	-7.9	2.5	6.7	-5.5
Reactome Gene Sets	R-HSA-382551	Transport of small molecules	-7.9	2.2	6.5	-5.5
GO Biological Processes	GO:0007409	axonogenesis	-7.9	2.9	6.9	-5.5
GO Biological Processes	GO:0007423	sensory organ development	-7.9	2.5	6.6	-5.5
Reactome Gene Sets	R-HSA-109582	Hemostasis	-7.8	2.4	6.5	-5.4
GO Biological Processes	GO:0046660	female sex differentiation	-7.8	4.8	7.7	-5.4
GO Biological Processes	GO:0019725	cellular homeostasis	-7.8	2.3	6.5	-5.4
GO Biological Processes	GO:0008283	cell population proliferation	-7.7	2.3	6.4	-5.4
GO Biological Processes	GO:0060562	epithelial tube morphogenesis	-7.7	3	6.8	-5.3
Canonical Pathways	M285	PID HNF3A PATHWAY	-7.7	7.8	8.6	-5.3
KEGG Pathway	hsa05225	Hepatocellular carcinoma	-7.7	3.9	7.2	-5.3
GO Biological Processes	GO:0030001	metal ion transport	-7.6	2.3	6.4	-5.3
GO Biological Processes	GO:0009636	response to toxic substance	-7.5	3.4	6.9	-5.1
GO Biological Processes	GO:0098754	detoxification	-7.5	4.4	7.3	-5.1
GO Biological Processes	GO:0007167	enzyme-linked receptor protein signaling pathway	-7.5	2.3	6.3	-5.1
GO Biological Processes	GO:0016042	lipid catabolic process	-7.5	3.1	6.7	-5.1
GO Biological Processes	GO:0045137	development of primary sexual characteristics	-7.4	3.4	6.9	-5.1
WikiPathways	WP706	Sudden infant death syndrome (SIDS) susceptibility pathways	-7.4	4	7.1	-5.1
GO Biological Processes	GO:0033674	positive regulation of kinase activity	-7.4	2.5	6.4	-5.1
GO Biological Processes	GO:0071407	cellular response to organic cyclic compound	-7.4	2.5	6.4	-5.1
GO Biological Processes	GO:0043269	regulation of ion transport	-7.3	2.2	6.2	-5
GO Biological Processes	GO:0048864	stem cell development	-7.3	5.3	7.6	-5
GO Biological Processes	GO:0006643	membrane lipid metabolic process	-7.3	3.5	6.9	-5
GO Biological Processes	GO:0044089	positive regulation of cellular component biogenesis	-7.3	2.5	6.3	-5
GO Biological Processes	GO:0001676	long-chain fatty acid metabolic process	-7.3	4.7	7.3	-5
GO Biological Processes	GO:0010975	regulation of neuron projection development	-7.3	2.6	6.4	-5
GO Biological Processes	GO:0044242	cellular lipid catabolic process	-7.2	3.6	6.9	-4.9
GO Biological Processes	GO:0061448	connective tissue development	-7.2	3.4	6.8	-4.9
GO Biological Processes	GO:0070848	response to growth factor	-7.2	2.4	6.3	-4.9
KEGG Pathway	hsa00980	Metabolism of xenobiotics by cytochrome P450	-7.2	5.5	7.6	-4.9
GO Biological Processes	GO:0097305	response to alcohol	-7.1	3.2	6.6	-4.9
GO Biological Processes	GO:0015849	organic acid transport	-7.1	3.1	6.6	-4.8
KEGG Pathway	hsa05204	Chemical carcinogenesis - DNA adducts	-7	5.8	7.6	-4.8
GO Biological Processes	GO:0008406	gonad development	-7	3.3	6.6	-4.8
GO Biological Processes	GO:0007169	transmembrane receptor protein tyrosine kinase signaling pathway	-7	2.6	6.3	-4.8
GO Biological Processes	GO:0045471	response to ethanol	-7	4.3	7	-4.7
GO Biological Processes	GO:0001667	ameboidal-type cell migration	-7	3.5	6.7	-4.7
KEGG Pathway	hsa04970	Salivary secretion	-7	5	7.3	-4.7
GO Biological Processes	GO:0014032	neural crest cell development	-6.9	5.3	7.4	-4.7
GO Biological Processes	GO:0009952	anterior/posterior pattern specification	-6.9	3.4	6.6	-4.7
GO Biological Processes	GO:1901606	alpha-amino acid catabolic process	-6.9	4.9	7.2	-4.7
GO Biological Processes	GO:0009611	response to wounding	-6.9	2.5	6.2	-4.6
GO Biological Processes	GO:0048562	embryonic organ morphogenesis	-6.9	3	6.4	-4.6
GO Biological Processes	GO:0006665	sphingolipid metabolic process	-6.8	3.8	6.8	-4.6
GO Biological Processes	GO:0008015	blood circulation	-6.8	2.6	6.2	-4.6
GO Biological Processes	GO:0006633	fatty acid biosynthetic process	-6.8	4.4	7	-4.6
GO Biological Processes	GO:0055082	cellular chemical homeostasis	-6.8	2.4	6	-4.6
GO Biological Processes	GO:0046903	secretion	-6.8	2.4	6	-4.5
GO Biological Processes	GO:0032870	cellular response to hormone stimulus	-6.7	2.4	6	-4.5
GO Biological Processes	GO:0061377	mammary gland lobule development	-6.7	12	8.9	-4.5
GO Biological Processes	GO:0060749	mammary gland alveolus development	-6.7	12	8.9	-4.5
GO Biological Processes	GO:0002064	epithelial cell development	-6.7	3.5	6.6	-4.5
GO Biological Processes	GO:0002237	response to molecule of bacterial origin	-6.7	2.8	6.2	-4.5
GO Biological Processes	GO:0007584	response to nutrient	-6.7	3.9	6.7	-4.5
GO Biological Processes	GO:0071363	cellular response to growth factor stimulus	-6.6	2.4	6	-4.5
GO Biological Processes	GO:0060541	respiratory system development	-6.6	3.4	6.5	-4.5
GO Biological Processes	GO:0048638	regulation of developmental growth	-6.6	2.8	6.2	-4.4
GO Biological Processes	GO:0150104	transport across blood-brain barrier	-6.6	5	7.1	-4.4
GO Biological Processes	GO:0010232	vascular transport	-6.6	5	7.1	-4.4
GO Biological Processes	GO:0046916	cellular transition metal ion homeostasis	-6.6	4.4	6.9	-4.4
GO Biological Processes	GO:0072329	monocarboxylic acid catabolic process	-6.6	4.4	6.9	-4.4
Reactome Gene Sets	R-HSA-211859	Biological oxidations	-6.6	3.2	6.4	-4.4
GO Biological Processes	GO:0009063	cellular amino acid catabolic process	-6.5	4.4	6.8	-4.4
Canonical Pathways	M145	PID P53 DOWNSTREAM PATHWAY	-6.5	4	6.7	-4.4
GO Biological Processes	GO:0051347	positive regulation of transferase activity	-6.5	2.3	5.8	-4.4
GO Biological Processes	GO:1990169	stress response to copper ion	-6.5	13	9.1	-4.4
GO Biological Processes	GO:0010273	detoxification of copper ion	-6.5	13	9.1	-4.4
GO Biological Processes	GO:0009117	nucleotide metabolic process	-6.5	2.4	5.9	-4.4
GO Biological Processes	GO:0009991	response to extracellular stimulus	-6.5	2.4	5.9	-4.4
GO Biological Processes	GO:0042063	gliogenesis	-6.5	3.1	6.3	-4.4
GO Biological Processes	GO:0072001	renal system development	-6.5	2.8	6.1	-4.4
GO Biological Processes	GO:0071345	cellular response to cytokine stimulus	-6.5	2.1	5.7	-4.4
GO Biological Processes	GO:0001764	neuron migration	-6.5	4	6.6	-4.3
GO Biological Processes	GO:0051047	positive regulation of secretion	-6.5	2.8	6.1	-4.3
Reactome Gene Sets	R-HSA-9753281	Paracetamol ADME	-6.4	8.9	8.1	-4.3
GO Biological Processes	GO:1901605	alpha-amino acid metabolic process	-6.4	3.4	6.3	-4.2
KEGG Pathway	hsa05207	Chemical carcinogenesis - receptor activation	-6.4	3.3	6.3	-4.2
KEGG Pathway	hsa04921	Oxytocin signaling pathway	-6.4	3.7	6.5	-4.2
GO Biological Processes	GO:0098739	import across plasma membrane	-6.4	3.7	6.5	-4.2
GO Biological Processes	GO:0006753	nucleoside phosphate metabolic process	-6.3	2.3	5.8	-4.2
WikiPathways	WP4718	Cholesterol metabolism with Bloch and Kandutsch-Russell pathways	-6.3	6.7	7.5	-4.2
Canonical Pathways	M5885	NABA MATRISOME ASSOCIATED	-6.3	2.1	5.6	-4.2
GO Biological Processes	GO:0001755	neural crest cell migration	-6.3	6.1	7.2	-4.2
GO Biological Processes	GO:0008544	epidermis development	-6.3	2.8	6	-4.2
WikiPathways	WP2858	Ectoderm differentiation	-6.3	3.8	6.5	-4.2
GO Biological Processes	GO:0046467	membrane lipid biosynthetic process	-6.3	3.8	6.5	-4.2
GO Biological Processes	GO:0035108	limb morphogenesis	-6.3	3.8	6.5	-4.2
GO Biological Processes	GO:0035107	appendage morphogenesis	-6.3	3.8	6.5	-4.2
GO Biological Processes	GO:0002068	glandular epithelial cell development	-6.3	8.6	7.9	-4.2
GO Biological Processes	GO:0001822	kidney development	-6.3	2.8	6	-4.2
GO Biological Processes	GO:1903532	positive regulation of secretion by cell	-6.3	2.9	6	-4.2
WikiPathways	WP702	Metapathway biotransformation Phase I and II	-6.3	3.4	6.3	-4.2
GO Biological Processes	GO:1901652	response to peptide	-6.2	2.4	5.8	-4.1
GO Biological Processes	GO:0030850	prostate gland development	-6.2	6.6	7.4	-4.1
GO Biological Processes	GO:0050801	ion homeostasis	-6.2	2.3	5.7	-4.1
GO Biological Processes	GO:0043588	skin development	-6.2	3	6	-4.1
GO Biological Processes	GO:0030148	sphingolipid biosynthetic process	-6.2	4.4	6.6	-4.1
KEGG Pathway	hsa00983	Drug metabolism - other enzymes	-6.2	5	6.9	-4.1
GO Biological Processes	GO:0034754	cellular hormone metabolic process	-6.2	4	6.5	-4.1
GO Biological Processes	GO:0070201	regulation of establishment of protein localization	-6.2	2.3	5.7	-4.1
GO Biological Processes	GO:0048762	mesenchymal cell differentiation	-6.2	3.5	6.3	-4.1
Reactome Gene Sets	R-HSA-5661231	Metallothioneins bind metals	-6.2	16	9.2	-4.1
GO Biological Processes	GO:1901617	organic hydroxy compound biosynthetic process	-6.2	3.5	6.2	-4.1
Reactome Gene Sets	R-HSA-9006931	Signaling by Nuclear Receptors	-6.1	2.8	5.9	-4.1
GO Biological Processes	GO:0006873	cellular ion homeostasis	-6.1	2.5	5.7	-4.1
GO Biological Processes	GO:0098771	inorganic ion homeostasis	-6.1	2.3	5.6	-4
GO Biological Processes	GO:0055086	nucleobase-containing small molecule metabolic process	-6.1	2.2	5.6	-4
GO Biological Processes	GO:0016331	morphogenesis of embryonic epithelium	-6.1	3.7	6.3	-4
GO Biological Processes	GO:0014033	neural crest cell differentiation	-6.1	4.6	6.6	-4
GO Biological Processes	GO:0001763	morphogenesis of a branching structure	-6.1	3.5	6.2	-4
GO Biological Processes	GO:0048880	sensory system development	-6.1	2.5	5.7	-4
GO Biological Processes	GO:0003007	heart morphogenesis	-6	3	5.9	-4
GO Biological Processes	GO:0098657	import into cell	-6	3.3	6.1	-4
GO Biological Processes	GO:1902893	regulation of miRNA transcription	-6	5.7	6.9	-3.9
GO Biological Processes	GO:0001933	negative regulation of protein phosphorylation	-6	2.6	5.7	-3.9
GO Biological Processes	GO:0001890	placenta development	-6	3.7	6.2	-3.9
GO Biological Processes	GO:0048736	appendage development	-5.9	3.4	6.1	-3.9
GO Biological Processes	GO:0060173	limb development	-5.9	3.4	6.1	-3.9
GO Biological Processes	GO:0051223	regulation of protein transport	-5.9	2.3	5.6	-3.9
GO Biological Processes	GO:0031667	response to nutrient levels	-5.9	2.4	5.6	-3.9
Reactome Gene Sets	R-HSA-156580	Phase II - Conjugation of compounds	-5.9	4.2	6.4	-3.9
Reactome Gene Sets	R-HSA-112316	Neuronal System	-5.9	2.5	5.6	-3.9
GO Biological Processes	GO:0071383	cellular response to steroid hormone stimulus	-5.9	3.6	6.2	-3.9
GO Biological Processes	GO:0061138	morphogenesis of a branching epithelium	-5.9	3.5	6.1	-3.9
GO Biological Processes	GO:0002066	columnar/cuboidal epithelial cell development	-5.9	6.8	7.2	-3.9
GO Biological Processes	GO:0050767	regulation of neurogenesis	-5.9	2.5	5.6	-3.8
GO Biological Processes	GO:0061687	detoxification of inorganic compound	-5.9	11	8.2	-3.8
GO Biological Processes	GO:1901214	regulation of neuron death	-5.9	2.7	5.7	-3.8
GO Biological Processes	GO:0010043	response to zinc ion	-5.9	6.1	7	-3.8
GO Biological Processes	GO:0045596	negative regulation of cell differentiation	-5.9	2	5.4	-3.8
GO Biological Processes	GO:0018916	nitrobenzene metabolic process	-5.8	29	11	-3.8
GO Biological Processes	GO:0050678	regulation of epithelial cell proliferation	-5.8	2.4	5.6	-3.8
KEGG Pathway	hsa04915	Estrogen signaling pathway	-5.8	3.8	6.1	-3.8
GO Biological Processes	GO:1903829	positive regulation of protein localization	-5.8	2.4	5.5	-3.8
WikiPathways	WP474	Endochondral ossification	-5.8	5.5	6.8	-3.8
Reactome Gene Sets	R-HSA-913709	O-linked glycosylation of mucins	-5.8	5.5	6.8	-3.8
WikiPathways	WP4808	Endochondral ossification with skeletal dysplasias	-5.8	5.5	6.8	-3.8
GO Biological Processes	GO:0001568	blood vessel development	-5.8	2.3	5.5	-3.8
GO Biological Processes	GO:0071241	cellular response to inorganic substance	-5.8	3	5.8	-3.8
GO Biological Processes	GO:0007411	axon guidance	-5.8	3	5.8	-3.8
GO Biological Processes	GO:0071248	cellular response to metal ion	-5.8	3.2	5.9	-3.8
GO Biological Processes	GO:0034330	cell junction organization	-5.8	2.3	5.5	-3.8
GO Biological Processes	GO:0001838	embryonic epithelial tube formation	-5.8	3.9	6.2	-3.8
GO Biological Processes	GO:0044272	sulfur compound biosynthetic process	-5.8	3.7	6.1	-3.8
GO Biological Processes	GO:0001944	vasculature development	-5.8	2.2	5.4	-3.8
GO Biological Processes	GO:0097485	neuron projection guidance	-5.8	3	5.8	-3.8
GO Biological Processes	GO:0042326	negative regulation of phosphorylation	-5.8	2.5	5.6	-3.8
GO Biological Processes	GO:0009150	purine ribonucleotide metabolic process	-5.8	2.5	5.6	-3.8
GO Biological Processes	GO:0018958	phenol-containing compound metabolic process	-5.8	4.6	6.4	-3.8
GO Biological Processes	GO:0043010	camera-type eye development	-5.8	2.6	5.6	-3.8
GO Biological Processes	GO:0001501	skeletal system development	-5.7	2.3	5.4	-3.8
GO Biological Processes	GO:0046545	development of primary female sexual characteristics	-5.7	4.3	6.3	-3.8
GO Biological Processes	GO:0010001	glial cell differentiation	-5.7	3.3	5.9	-3.7
GO Biological Processes	GO:0040013	negative regulation of locomotion	-5.7	2.4	5.5	-3.7
GO Biological Processes	GO:0072657	protein localization to membrane	-5.7	2.3	5.4	-3.7
GO Biological Processes	GO:0097501	stress response to metal ion	-5.7	11	7.9	-3.7
GO Biological Processes	GO:0032535	regulation of cellular component size	-5.7	2.5	5.5	-3.7
GO Biological Processes	GO:0045936	negative regulation of phosphate metabolic process	-5.7	2.4	5.4	-3.7
GO Biological Processes	GO:0043410	positive regulation of MAPK cascade	-5.6	2.3	5.4	-3.7
GO Biological Processes	GO:0014074	response to purine-containing compound	-5.6	3.6	6	-3.7
GO Biological Processes	GO:0010563	negative regulation of phosphorus metabolic process	-5.6	2.3	5.4	-3.7
GO Biological Processes	GO:0042060	wound healing	-5.6	2.6	5.5	-3.7
WikiPathways	WP2814	Mammary gland development pathway - Puberty (Stage 2 of 4)	-5.6	13	8.4	-3.7
GO Biological Processes	GO:0001503	ossification	-5.6	2.7	5.6	-3.7
GO Biological Processes	GO:0046883	regulation of hormone secretion	-5.6	2.9	5.7	-3.7
GO Biological Processes	GO:0006575	cellular modified amino acid metabolic process	-5.6	3.3	5.9	-3.7
GO Biological Processes	GO:0071280	cellular response to copper ion	-5.6	8.5	7.4	-3.7
GO Biological Processes	GO:0042537	benzene-containing compound metabolic process	-5.6	8.5	7.4	-3.7
GO Biological Processes	GO:0060443	mammary gland morphogenesis	-5.6	6.4	6.9	-3.6
GO Biological Processes	GO:0043408	regulation of MAPK cascade	-5.6	2	5.2	-3.6
GO Biological Processes	GO:0040007	growth	-5.6	2.4	5.4	-3.6
GO Biological Processes	GO:0048589	developmental growth	-5.6	2.4	5.4	-3.6
GO Biological Processes	GO:0043086	negative regulation of catalytic activity	-5.6	2	5.2	-3.6
KEGG Pathway	hsa00512	Mucin type O-glycan biosynthesis	-5.5	7.2	7.1	-3.6
GO Biological Processes	GO:0006882	cellular zinc ion homeostasis	-5.5	7.2	7.1	-3.6
GO Biological Processes	GO:0019693	ribose phosphate metabolic process	-5.5	2.4	5.4	-3.6
KEGG Pathway	hsa00010	Glycolysis / Gluconeogenesis	-5.5	5.2	6.5	-3.6
GO Biological Processes	GO:0009617	response to bacterium	-5.5	2	5.1	-3.6
GO Biological Processes	GO:0090596	sensory organ morphogenesis	-5.5	2.8	5.5	-3.6
Reactome Gene Sets	R-HSA-112315	Transmission across Chemical Synapses	-5.5	2.8	5.5	-3.6
GO Biological Processes	GO:0021915	neural tube development	-5.5	3.4	5.8	-3.6
GO Biological Processes	GO:0006805	xenobiotic metabolic process	-5.5	3.9	6	-3.5
WikiPathways	WP5121	Sphingolipid metabolism in senescence	-5.5	8.2	7.3	-3.5
GO Biological Processes	GO:0055065	metal ion homeostasis	-5.5	2.4	5.3	-3.5
GO Biological Processes	GO:0006163	purine nucleotide metabolic process	-5.4	2.4	5.3	-3.5
GO Biological Processes	GO:0009100	glycoprotein metabolic process	-5.4	2.5	5.4	-3.5
GO Biological Processes	GO:0001654	eye development	-5.4	2.4	5.3	-3.5
GO Biological Processes	GO:0032496	response to lipopolysaccharide	-5.4	2.6	5.4	-3.5
GO Biological Processes	GO:0072175	epithelial tube formation	-5.4	3.7	5.9	-3.5
GO Biological Processes	GO:0048705	skeletal system morphogenesis	-5.4	3	5.6	-3.5
KEGG Pathway	hsa04912	GnRH signaling pathway	-5.4	4.3	6.1	-3.5
GO Biological Processes	GO:0050708	regulation of protein secretion	-5.4	2.8	5.5	-3.5
Reactome Gene Sets	R-HSA-5660526	Response to metal ions	-5.4	12	8	-3.5
GO Biological Processes	GO:1901699	cellular response to nitrogen compound	-5.4	2	5.1	-3.5
GO Biological Processes	GO:0030258	lipid modification	-5.4	3.2	5.7	-3.5
GO Biological Processes	GO:0071417	cellular response to organonitrogen compound	-5.3	2.1	5.1	-3.5
WikiPathways	WP5066	FOXA2 pathway	-5.3	9.6	7.5	-3.4
GO Biological Processes	GO:0045056	transcytosis	-5.3	9.6	7.5	-3.4
GO Biological Processes	GO:0035148	tube formation	-5.3	3.5	5.7	-3.4
GO Biological Processes	GO:0050796	regulation of insulin secretion	-5.3	3.5	5.7	-3.4
GO Biological Processes	GO:0150063	visual system development	-5.3	2.4	5.3	-3.4
GO Biological Processes	GO:0034032	purine nucleoside bisphosphate metabolic process	-5.3	3.8	5.9	-3.4
GO Biological Processes	GO:0033875	ribonucleoside bisphosphate metabolic process	-5.3	3.8	5.9	-3.4
GO Biological Processes	GO:0033865	nucleoside bisphosphate metabolic process	-5.3	3.8	5.9	-3.4
GO Biological Processes	GO:0045860	positive regulation of protein kinase activity	-5.3	2.3	5.2	-3.4
GO Biological Processes	GO:0043627	response to estrogen	-5.3	4.9	6.2	-3.4
GO Biological Processes	GO:0009259	ribonucleotide metabolic process	-5.3	2.4	5.2	-3.4
Reactome Gene Sets	R-HSA-163685	Integration of energy metabolism	-5.3	4	5.9	-3.4
Reactome Gene Sets	R-HSA-8957275	Post-translational protein phosphorylation	-5.3	4	5.9	-3.4
GO Biological Processes	GO:0051216	cartilage development	-5.3	3.3	5.7	-3.4
GO Biological Processes	GO:0050808	synapse organization	-5.3	2.6	5.3	-3.4
GO Biological Processes	GO:0030324	lung development	-5.3	3.2	5.6	-3.4
GO Biological Processes	GO:0008585	female gonad development	-5.2	4.2	5.9	-3.4
GO Biological Processes	GO:0055069	zinc ion homeostasis	-5.2	6.6	6.7	-3.4
GO Biological Processes	GO:0048645	animal organ formation	-5.2	6.6	6.7	-3.4
GO Biological Processes	GO:0036293	response to decreased oxygen levels	-5.2	2.6	5.3	-3.4
GO Biological Processes	GO:0140352	export from cell	-5.2	2.3	5.1	-3.4
KEGG Pathway	hsa04978	Mineral absorption	-5.2	5.3	6.3	-3.4
GO Biological Processes	GO:0046686	response to cadmium ion	-5.2	5.3	6.3	-3.4
GO Biological Processes	GO:0006520	cellular amino acid metabolic process	-5.2	2.7	5.3	-3.4
GO Biological Processes	GO:0003205	cardiac chamber development	-5.2	3.3	5.6	-3.4
GO Biological Processes	GO:0046661	male sex differentiation	-5.2	3.3	5.6	-3.4
WikiPathways	WP1422	Sphingolipid pathway	-5.2	7.7	6.9	-3.4
GO Biological Processes	GO:0060603	mammary gland duct morphogenesis	-5.2	7.7	6.9	-3.4
GO Biological Processes	GO:0021782	glial cell development	-5.2	3.9	5.8	-3.3
GO Biological Processes	GO:0055076	transition metal ion homeostasis	-5.2	3.5	5.7	-3.3
GO Biological Processes	GO:0060444	branching involved in mammary gland duct morphogenesis	-5.2	9.2	7.3	-3.3
WikiPathways	WP5194	Synthesis of ceramides and 1-deoxyceramides	-5.2	9.2	7.3	-3.3
GO Biological Processes	GO:0048485	sympathetic nervous system development	-5.2	9.2	7.3	-3.3
GO Biological Processes	GO:0071466	cellular response to xenobiotic stimulus	-5.2	3.1	5.5	-3.3
GO Biological Processes	GO:0032352	positive regulation of hormone metabolic process	-5.2	12	7.7	-3.3
GO Biological Processes	GO:0032147	activation of protein kinase activity	-5.1	3.5	5.6	-3.3
Reactome Gene Sets	R-HSA-381426	Regulation of Insulin-like Growth Factor (IGF) transport and uptake by Insulin-like Growth Factor Binding Proteins (IGFBPs)	-5.1	3.7	5.7	-3.3
GO Biological Processes	GO:0009062	fatty acid catabolic process	-5.1	4.4	6	-3.3
GO Biological Processes	GO:0001657	ureteric bud development	-5.1	4.4	6	-3.3
WikiPathways	WP2857	Mesodermal commitment pathway	-5.1	3.4	5.6	-3.3
GO Biological Processes	GO:0030323	respiratory tube development	-5.1	3.1	5.5	-3.3
GO Biological Processes	GO:0045165	cell fate commitment	-5.1	2.8	5.3	-3.3
GO Biological Processes	GO:0001666	response to hypoxia	-5.1	2.6	5.2	-3.3
GO Biological Processes	GO:0051668	localization within membrane	-5.1	2.1	5	-3.3
GO Biological Processes	GO:1990778	protein localization to cell periphery	-5.1	2.8	5.3	-3.3
GO Biological Processes	GO:0072164	mesonephric tubule development	-5.1	4.3	5.9	-3.2
GO Biological Processes	GO:0072163	mesonephric epithelium development	-5.1	4.3	5.9	-3.2
Reactome Gene Sets	R-HSA-9748784	Drug ADME	-5.1	4.1	5.8	-3.2
GO Biological Processes	GO:0043523	regulation of neuron apoptotic process	-5.1	2.9	5.4	-3.2
WikiPathways	WP2884	NRF2 pathway	-5.1	3.5	5.6	-3.2
GO Biological Processes	GO:0015908	fatty acid transport	-5.1	4.7	6	-3.2
GO Biological Processes	GO:2000628	regulation of miRNA metabolic process	-5.1	4.7	6	-3.2
GO Biological Processes	GO:0006066	alcohol metabolic process	-5	2.5	5.2	-3.2
WikiPathways	WP4725	Sphingolipid metabolism overview	-5	8.8	7.1	-3.2
GO Biological Processes	GO:0097435	supramolecular fiber organization	-5	2.1	4.9	-3.2
GO Biological Processes	GO:0009755	hormone-mediated signaling pathway	-5	3.6	5.6	-3.2
GO Biological Processes	GO:0006875	cellular metal ion homeostasis	-5	2.5	5.1	-3.2
GO Biological Processes	GO:0032102	negative regulation of response to external stimulus	-5	2.3	5	-3.2
KEGG Pathway	hsa04550	Signaling pathways regulating pluripotency of stem cells	-5	3.4	5.5	-3.2
GO Biological Processes	GO:0008584	male gonad development	-5	3.4	5.5	-3.2
GO Biological Processes	GO:0030534	adult behavior	-5	3.4	5.5	-3.2
KEGG Pathway	hsa05205	Proteoglycans in cancer	-5	2.9	5.3	-3.2
GO Biological Processes	GO:0060485	mesenchyme development	-5	2.8	5.2	-3.2
KEGG Pathway	hsa01200	Carbon metabolism	-5	3.8	5.6	-3.1
GO Biological Processes	GO:0070482	response to oxygen levels	-4.9	2.5	5.1	-3.1
GO Biological Processes	GO:0046546	development of primary male sexual characteristics	-4.9	3.4	5.5	-3.1
WikiPathways	WP4754	IL-18 signaling pathway	-4.9	2.6	5.1	-3.1
GO Biological Processes	GO:0009880	embryonic pattern specification	-4.9	4.5	5.9	-3.1
Canonical Pathways	M200	PID ERA GENOMIC PATHWAY	-4.9	4.9	6	-3.1
GO Biological Processes	GO:0021700	developmental maturation	-4.9	2.7	5.2	-3.1
GO Biological Processes	GO:0098655	cation transmembrane transport	-4.9	2	4.8	-3.1
KEGG Pathway	hsa04972	Pancreatic secretion	-4.9	3.9	5.7	-3.1
GO Biological Processes	GO:0071294	cellular response to zinc ion	-4.9	8.4	6.9	-3.1
GO Biological Processes	GO:0050679	positive regulation of epithelial cell proliferation	-4.9	2.8	5.2	-3.1
GO Biological Processes	GO:0070670	response to interleukin-4	-4.9	7	6.5	-3.1
GO Biological Processes	GO:0033559	unsaturated fatty acid metabolic process	-4.9	3.9	5.6	-3.1
GO Biological Processes	GO:0060284	regulation of cell development	-4.9	2.1	4.9	-3.1
GO Biological Processes	GO:0001823	mesonephros development	-4.9	4.2	5.7	-3.1
GO Biological Processes	GO:0055080	cation homeostasis	-4.9	2.1	4.9	-3.1
GO Biological Processes	GO:0001709	cell fate determination	-4.9	6	6.3	-3.1
GO Biological Processes	GO:0016266	O-glycan processing	-4.9	6	6.3	-3.1
GO Biological Processes	GO:0019216	regulation of lipid metabolic process	-4.8	2.4	5	-3.1
GO Biological Processes	GO:0050807	regulation of synapse organization	-4.8	2.9	5.2	-3.1
GO Biological Processes	GO:0030003	cellular cation homeostasis	-4.8	2.3	4.9	-3
GO Biological Processes	GO:0035113	embryonic appendage morphogenesis	-4.8	3.7	5.5	-3
GO Biological Processes	GO:0030326	embryonic limb morphogenesis	-4.8	3.7	5.5	-3
Canonical Pathways	M255	PID HIF1 TFPATHWAY	-4.8	4.8	5.9	-3
GO Biological Processes	GO:0006091	generation of precursor metabolites and energy	-4.8	2.3	4.9	-3
GO Biological Processes	GO:0090276	regulation of peptide hormone secretion	-4.8	3.1	5.2	-3
GO Biological Processes	GO:0072521	purine-containing compound metabolic process	-4.8	2.2	4.9	-3
GO Biological Processes	GO:0033273	response to vitamin	-4.8	4.4	5.7	-3
GO Biological Processes	GO:0030856	regulation of epithelial cell differentiation	-4.8	3.2	5.3	-3
GO Biological Processes	GO:0072073	kidney epithelium development	-4.7	3.4	5.4	-3
KEGG Pathway	hsa04270	Vascular smooth muscle contraction	-4.7	3.4	5.4	-3
GO Biological Processes	GO:0023061	signal release	-4.7	3	5.2	-3
GO Biological Processes	GO:0010466	negative regulation of peptidase activity	-4.7	2.6	5	-3
GO Biological Processes	GO:0031960	response to corticosteroid	-4.7	3.1	5.2	-3
Reactome Gene Sets	R-HSA-189085	Digestion of dietary carbohydrate	-4.7	13	7.6	-2.9
GO Biological Processes	GO:0052548	regulation of endopeptidase activity	-4.7	2.2	4.8	-2.9
GO Biological Processes	GO:0044070	regulation of anion transport	-4.7	4	5.5	-2.9
GO Biological Processes	GO:0007422	peripheral nervous system development	-4.7	4.3	5.6	-2.9
GO Biological Processes	GO:0001934	positive regulation of protein phosphorylation	-4.7	1.9	4.6	-2.9
KEGG Pathway	hsa04151	PI3K-Akt signaling pathway	-4.7	2.4	4.9	-2.9
WikiPathways	WP534	Glycolysis and gluconeogenesis	-4.7	5.8	6.1	-2.9
Reactome Gene Sets	R-HSA-372790	Signaling by GPCR	-4.7	1.9	4.6	-2.9
GO Biological Processes	GO:0002791	regulation of peptide secretion	-4.7	3	5.1	-2.9
GO Biological Processes	GO:0000038	very long-chain fatty acid metabolic process	-4.7	6.6	6.3	-2.9
GO Biological Processes	GO:0001893	maternal placenta development	-4.7	6.6	6.3	-2.9
GO Biological Processes	GO:0035137	hindlimb morphogenesis	-4.7	6.6	6.3	-2.9
GO Biological Processes	GO:0050803	regulation of synapse structure or activity	-4.7	2.8	5.1	-2.9
WikiPathways	WP4726	Sphingolipid metabolism: integrated pathway	-4.7	7.7	6.5	-2.9
GO Biological Processes	GO:0072659	protein localization to plasma membrane	-4.6	2.9	5.1	-2.9
GO Biological Processes	GO:0008361	regulation of cell size	-4.6	3	5.1	-2.9
GO Biological Processes	GO:0048754	branching morphogenesis of an epithelial tube	-4.6	3.4	5.3	-2.9
KEGG Pathway	hsa00480	Glutathione metabolism	-4.6	5	5.8	-2.9
GO Biological Processes	GO:1901137	carbohydrate derivative biosynthetic process	-4.6	2	4.6	-2.9
GO Biological Processes	GO:0090087	regulation of peptide transport	-4.6	3	5.1	-2.9
GO Biological Processes	GO:0021517	ventral spinal cord development	-4.6	5.6	6	-2.9
KEGG Pathway	hsa04066	HIF-1 signaling pathway	-4.6	3.7	5.3	-2.8
Reactome Gene Sets	R-HSA-156590	Glutathione conjugation	-4.6	6.4	6.1	-2.8
KEGG Pathway	hsa00500	Starch and sucrose metabolism	-4.6	6.4	6.1	-2.8
GO Biological Processes	GO:0010951	negative regulation of endopeptidase activity	-4.6	2.6	4.9	-2.8
GO Biological Processes	GO:0019318	hexose metabolic process	-4.6	3.2	5.1	-2.8
Reactome Gene Sets	R-HSA-8957322	Metabolism of steroids	-4.6	3.2	5.1	-2.8
GO Biological Processes	GO:0043524	negative regulation of neuron apoptotic process	-4.6	3.2	5.1	-2.8
GO Biological Processes	GO:0099111	microtubule-based transport	-4.6	2.8	5	-2.8
WikiPathways	WP2880	Glucocorticoid receptor pathway	-4.5	4.5	5.6	-2.8
GO Biological Processes	GO:0006165	nucleoside diphosphate phosphorylation	-4.5	5	5.7	-2.8
WikiPathways	WP5064	7-oxo-C and 7-beta-HC pathways	-4.5	7.5	6.4	-2.8
GO Biological Processes	GO:0098660	inorganic ion transmembrane transport	-4.5	1.9	4.6	-2.8
GO Biological Processes	GO:0043270	positive regulation of ion transport	-4.5	2.5	4.8	-2.8
GO Biological Processes	GO:0042886	amide transport	-4.5	3.3	5.1	-2.8
WikiPathways	WP2877	Vitamin D receptor pathway	-4.5	2.9	5	-2.8
Reactome Gene Sets	R-HSA-5173105	O-linked glycosylation	-4.5	3.6	5.3	-2.8
WikiPathways	WP710	DNA damage response (only ATM dependent)	-4.5	3.6	5.3	-2.8
WikiPathways	WP3871	Valproic acid pathway	-4.5	12	7.2	-2.8
WikiPathways	WP289	Myometrial relaxation and contraction pathways	-4.5	3.1	5.1	-2.8
GO Biological Processes	GO:0071276	cellular response to cadmium ion	-4.5	6.2	6	-2.8
WikiPathways	WP3529	Zinc homeostasis	-4.5	6.2	6	-2.8
GO Biological Processes	GO:0034762	regulation of transmembrane transport	-4.5	2	4.6	-2.8
GO Biological Processes	GO:0009953	dorsal/ventral pattern formation	-4.5	4.1	5.4	-2.8
GO Biological Processes	GO:0021675	nerve development	-4.5	4.1	5.4	-2.8
GO Biological Processes	GO:0045667	regulation of osteoblast differentiation	-4.5	3.3	5.1	-2.8
GO Biological Processes	GO:0052547	regulation of peptidase activity	-4.5	2.1	4.6	-2.8
GO Biological Processes	GO:2000146	negative regulation of cell motility	-4.5	2.3	4.7	-2.7
GO Biological Processes	GO:0031400	negative regulation of protein modification process	-4.5	2.1	4.6	-2.7
GO Biological Processes	GO:0048483	autonomic nervous system development	-4.4	5.4	5.8	-2.7
GO Biological Processes	GO:1904951	positive regulation of establishment of protein localization	-4.4	2.4	4.7	-2.7
GO Biological Processes	GO:0006979	response to oxidative stress	-4.4	2.3	4.7	-2.7
GO Biological Processes	GO:0046939	nucleotide phosphorylation	-4.4	4.8	5.6	-2.7
GO Biological Processes	GO:0006635	fatty acid beta-oxidation	-4.4	4.8	5.6	-2.7
GO Biological Processes	GO:0006006	glucose metabolic process	-4.4	3.6	5.2	-2.7
GO Biological Processes	GO:0032940	secretion by cell	-4.4	2.2	4.6	-2.7
GO Biological Processes	GO:0072337	modified amino acid transport	-4.4	6.1	5.9	-2.7
GO Biological Processes	GO:0046683	response to organophosphorus	-4.4	3.4	5.1	-2.7
KEGG Pathway	hsa04010	MAPK signaling pathway	-4.4	2.4	4.7	-2.7
GO Biological Processes	GO:0051222	positive regulation of protein transport	-4.4	2.4	4.7	-2.7
GO Biological Processes	GO:0030336	negative regulation of cell migration	-4.4	2.3	4.6	-2.7
GO Biological Processes	GO:0021538	epithalamus development	-4.4	29	9.1	-2.7
GO Biological Processes	GO:0021986	habenula development	-4.4	29	9.1	-2.7
GO Biological Processes	GO:0060748	tertiary branching involved in mammary gland duct morphogenesis	-4.4	29	9.1	-2.7
GO Biological Processes	GO:0001701	in utero embryonic development	-4.4	2.2	4.6	-2.7
KEGG Pathway	hsa04724	Glutamatergic synapse	-4.4	3.5	5.1	-2.7
GO Biological Processes	GO:0030277	maintenance of gastrointestinal epithelium	-4.4	8.6	6.5	-2.7
GO Biological Processes	GO:0060745	mammary gland branching involved in pregnancy	-4.3	16	7.8	-2.6
GO Biological Processes	GO:0048640	negative regulation of developmental growth	-4.3	3.5	5.1	-2.6
GO Biological Processes	GO:0045861	negative regulation of proteolysis	-4.3	2.3	4.6	-2.6
GO Biological Processes	GO:0051962	positive regulation of nervous system development	-4.3	2.5	4.7	-2.6
GO Biological Processes	GO:0048565	digestive tract development	-4.3	3.3	5	-2.6
GO Biological Processes	GO:0006090	pyruvate metabolic process	-4.3	4.6	5.4	-2.6
GO Biological Processes	GO:0048813	dendrite morphogenesis	-4.3	4.6	5.4	-2.6
GO Biological Processes	GO:0006690	icosanoid metabolic process	-4.3	3.5	5.1	-2.6
GO Biological Processes	GO:0060993	kidney morphogenesis	-4.3	3.9	5.2	-2.6
KEGG Pathway	hsa04512	ECM-receptor interaction	-4.3	3.9	5.2	-2.6
GO Biological Processes	GO:0034440	lipid oxidation	-4.3	3.9	5.2	-2.6
GO Biological Processes	GO:0042472	inner ear morphogenesis	-4.3	3.7	5.1	-2.6
WikiPathways	WP2118	Arrhythmogenic right ventricular cardiomyopathy	-4.3	4.2	5.3	-2.6
KEGG Pathway	hsa05214	Glioma	-4.3	4.2	5.3	-2.6
GO Biological Processes	GO:0040011	locomotion	-4.3	2	4.4	-2.6
GO Biological Processes	GO:0006935	chemotaxis	-4.3	2	4.5	-2.6
GO Biological Processes	GO:2001233	regulation of apoptotic signaling pathway	-4.3	2.2	4.5	-2.6
Reactome Gene Sets	R-HSA-71291	Metabolism of amino acids and derivatives	-4.3	2.2	4.5	-2.6
GO Biological Processes	GO:1903793	positive regulation of anion transport	-4.2	5.1	5.5	-2.6
GO Biological Processes	GO:0035383	thioester metabolic process	-4.2	3.9	5.2	-2.6
KEGG Pathway	hsa04727	GABAergic synapse	-4.2	3.9	5.2	-2.6
GO Biological Processes	GO:0006637	acyl-CoA metabolic process	-4.2	3.9	5.2	-2.6
GO Biological Processes	GO:0071392	cellular response to estradiol stimulus	-4.2	5.8	5.7	-2.6
GO Biological Processes	GO:0042330	taxis	-4.2	2	4.4	-2.6
GO Biological Processes	GO:0010942	positive regulation of cell death	-4.2	1.9	4.4	-2.5
GO Biological Processes	GO:0021602	cranial nerve morphogenesis	-4.2	6.7	5.9	-2.5
GO Biological Processes	GO:0071353	cellular response to interleukin-4	-4.2	6.7	5.9	-2.5
GO Biological Processes	GO:0008652	cellular amino acid biosynthetic process	-4.2	4.2	5.2	-2.5
GO Biological Processes	GO:0043401	steroid hormone mediated signaling pathway	-4.2	4.2	5.2	-2.5
GO Biological Processes	GO:0051591	response to cAMP	-4.2	3.8	5.1	-2.5
GO Biological Processes	GO:0071695	anatomical structure maturation	-4.2	2.7	4.7	-2.5
KEGG Pathway	hsa04929	GnRH secretion	-4.2	4.5	5.3	-2.5
GO Biological Processes	GO:1901616	organic hydroxy compound catabolic process	-4.2	4.1	5.2	-2.5
KEGG Pathway	hsa05412	Arrhythmogenic right ventricular cardiomyopathy	-4.2	4.1	5.2	-2.5
Reactome Gene Sets	R-HSA-9675108	Nervous system development	-4.2	1.9	4.3	-2.5
GO Biological Processes	GO:0046688	response to copper ion	-4.1	5.6	5.6	-2.5
GO Biological Processes	GO:0006954	inflammatory response	-4.1	2	4.4	-2.5
GO Biological Processes	GO:0001841	neural tube formation	-4.1	3.6	5	-2.5
GO Biological Processes	GO:0003012	muscle system process	-4.1	2.4	4.5	-2.5
WikiPathways	WP5122	Prostaglandin and leukotriene metabolism in senescence	-4.1	6.5	5.8	-2.5
Reactome Gene Sets	R-HSA-422356	Regulation of insulin secretion	-4.1	4.1	5.1	-2.4
WikiPathways	WP3286	Copper homeostasis	-4.1	4.9	5.4	-2.4
KEGG Pathway	hsa04928	Parathyroid hormone synthesis, secretion and action	-4.1	3.5	4.9	-2.4
GO Biological Processes	GO:0007018	microtubule-based movement	-4.1	2.2	4.4	-2.4
GO Biological Processes	GO:0043434	response to peptide hormone	-4.1	2.2	4.4	-2.4
GO Biological Processes	GO:1901215	negative regulation of neuron death	-4.1	2.6	4.6	-2.4
GO Biological Processes	GO:0006820	anion transport	-4.1	2.1	4.4	-2.4
GO Biological Processes	GO:0098662	inorganic cation transmembrane transport	-4.1	1.9	4.3	-2.4
WikiPathways	WP5220	Metabolic reprogramming in pancreatic cancer	-4.1	5.5	5.5	-2.4
GO Biological Processes	GO:0001558	regulation of cell growth	-4.1	2.1	4.4	-2.4
GO Biological Processes	GO:1901653	cellular response to peptide	-4.1	2.3	4.5	-2.4
GO Biological Processes	GO:0003279	cardiac septum development	-4.1	3.5	4.9	-2.4
GO Biological Processes	GO:0071300	cellular response to retinoic acid	-4	4.4	5.2	-2.4
GO Biological Processes	GO:0009448	gamma-aminobutyric acid metabolic process	-4	14	7.2	-2.4
Reactome Gene Sets	R-HSA-174577	Activation of C3 and C5	-4	14	7.2	-2.4
GO Biological Processes	GO:0021537	telencephalon development	-4	2.5	4.5	-2.4
GO Biological Processes	GO:0007628	adult walking behavior	-4	6.3	5.7	-2.4
KEGG Pathway	hsa00640	Propanoate metabolism	-4	6.3	5.7	-2.4
Canonical Pathways	M3468	NABA ECM REGULATORS	-4	2.5	4.5	-2.4
GO Biological Processes	GO:1901654	response to ketone	-4	2.7	4.6	-2.4
KEGG Pathway	hsa05418	Fluid shear stress and atherosclerosis	-4	3.1	4.7	-2.3
GO Biological Processes	GO:0043068	positive regulation of programmed cell death	-4	1.9	4.2	-2.3
KEGG Pathway	hsa04934	Cushing syndrome	-4	3	4.7	-2.3
GO Biological Processes	GO:0010893	positive regulation of steroid biosynthetic process	-4	7.5	5.9	-2.3
WikiPathways	WP4790	FGF23 signaling in hypophosphatemic rickets and related disorders	-4	7.5	5.9	-2.3
WikiPathways	WP4830	GDNF/RET signaling axis	-4	7.5	5.9	-2.3
GO Biological Processes	GO:0072384	organelle transport along microtubule	-4	3.9	5	-2.3
Reactome Gene Sets	R-HSA-8939211	ESR-mediated signaling	-3.9	2.6	4.5	-2.3
GO Biological Processes	GO:0006639	acylglycerol metabolic process	-3.9	3.6	4.9	-2.3
GO Biological Processes	GO:0009798	axis specification	-3.9	3.6	4.9	-2.3
GO Biological Processes	GO:0050770	regulation of axonogenesis	-3.9	2.9	4.6	-2.3
GO Biological Processes	GO:0032024	positive regulation of insulin secretion	-3.9	4.2	5.1	-2.3
GO Biological Processes	GO:0090659	walking behavior	-3.9	6.1	5.6	-2.3
GO Biological Processes	GO:1903522	regulation of blood circulation	-3.9	2.4	4.4	-2.3
GO Biological Processes	GO:0031346	positive regulation of cell projection organization	-3.9	2.2	4.3	-2.3
GO Biological Processes	GO:0022407	regulation of cell-cell adhesion	-3.9	2	4.2	-2.3
GO Biological Processes	GO:0055123	digestive system development	-3.9	3.1	4.7	-2.3
GO Biological Processes	GO:0006638	neutral lipid metabolic process	-3.9	3.6	4.8	-2.3
GO Biological Processes	GO:1902117	positive regulation of organelle assembly	-3.9	3.9	4.9	-2.3
GO Biological Processes	GO:0021545	cranial nerve development	-3.9	4.6	5.1	-2.3
GO Biological Processes	GO:0043065	positive regulation of apoptotic process	-3.9	1.9	4.2	-2.3
GO Biological Processes	GO:0003206	cardiac chamber morphogenesis	-3.9	3.2	4.7	-2.3
GO Biological Processes	GO:0005996	monosaccharide metabolic process	-3.9	2.8	4.5	-2.3
GO Biological Processes	GO:0021543	pallium development	-3.9	2.8	4.5	-2.3
GO Biological Processes	GO:0051346	negative regulation of hydrolase activity	-3.9	2.2	4.3	-2.3
GO Biological Processes	GO:0048839	inner ear development	-3.9	2.7	4.5	-2.3
GO Biological Processes	GO:0051384	response to glucocorticoid	-3.9	3	4.6	-2.3
GO Biological Processes	GO:0072507	divalent inorganic cation homeostasis	-3.9	2.4	4.4	-2.2
GO Biological Processes	GO:0010469	regulation of signaling receptor activity	-3.9	2.8	4.5	-2.2
GO Biological Processes	GO:0014020	primary neural tube formation	-3.9	3.6	4.8	-2.2
GO Biological Processes	GO:0019395	fatty acid oxidation	-3.9	3.8	4.9	-2.2
GO Biological Processes	GO:0050727	regulation of inflammatory response	-3.9	2.1	4.2	-2.2
Reactome Gene Sets	R-HSA-70263	Gluconeogenesis	-3.8	5.9	5.4	-2.2
GO Biological Processes	GO:0060350	endochondral bone morphogenesis	-3.8	4.5	5.1	-2.2
GO Biological Processes	GO:0071900	regulation of protein serine/threonine kinase activity	-3.8	2.1	4.2	-2.2
Reactome Gene Sets	R-HSA-76002	Platelet activation, signaling and aggregation	-3.8	2.4	4.3	-2.2
WikiPathways	WP3998	Prader-Willi and Angelman syndrome	-3.8	4.1	4.9	-2.2
GO Biological Processes	GO:0048706	embryonic skeletal system development	-3.8	3.1	4.6	-2.2
GO Biological Processes	GO:0021510	spinal cord development	-3.8	3.5	4.7	-2.2
GO Biological Processes	GO:0120162	positive regulation of cold-induced thermogenesis	-3.8	3.5	4.7	-2.2
WikiPathways	WP2853	Endoderm differentiation	-3.8	3	4.6	-2.2
GO Biological Processes	GO:0006576	cellular biogenic amine metabolic process	-3.8	3.8	4.8	-2.2
GO Biological Processes	GO:0044106	cellular amine metabolic process	-3.8	3.8	4.8	-2.2
GO Biological Processes	GO:1905954	positive regulation of lipid localization	-3.8	3.3	4.7	-2.2
GO Biological Processes	GO:0016358	dendrite development	-3.8	3.3	4.7	-2.2
WikiPathways	WP4172	PI3K-Akt signaling pathway	-3.8	2.2	4.2	-2.2
GO Biological Processes	GO:0061549	sympathetic ganglion development	-3.8	13	6.7	-2.2
GO Biological Processes	GO:0030388	fructose 1,6-bisphosphate metabolic process	-3.8	13	6.7	-2.2
GO Biological Processes	GO:0051121	hepoxilin metabolic process	-3.8	13	6.7	-2.2
GO Biological Processes	GO:0060872	semicircular canal development	-3.8	13	6.7	-2.2
Reactome Gene Sets	R-HSA-389887	Beta-oxidation of pristanoyl-CoA	-3.8	13	6.7	-2.2
GO Biological Processes	GO:0051122	hepoxilin biosynthetic process	-3.8	13	6.7	-2.2
GO Biological Processes	GO:0035799	ureter maturation	-3.8	22	7.8	-2.2
GO Biological Processes	GO:0030162	regulation of proteolysis	-3.8	1.8	4	-2.2
GO Biological Processes	GO:0046486	glycerolipid metabolic process	-3.8	2.2	4.2	-2.2
GO Biological Processes	GO:0050714	positive regulation of protein secretion	-3.8	3.1	4.6	-2.2
GO Biological Processes	GO:0098609	cell-cell adhesion	-3.8	1.9	4.1	-2.2
GO Biological Processes	GO:0006672	ceramide metabolic process	-3.8	3.5	4.7	-2.2
WikiPathways	WP4258	lncRNA in canonical Wnt signaling and colorectal cancer	-3.8	3.5	4.7	-2.2
GO Biological Processes	GO:0006936	muscle contraction	-3.8	2.5	4.3	-2.2
WikiPathways	WP299	Nuclear receptors in lipid metabolism and toxicity	-3.8	5.8	5.3	-2.2
KEGG Pathway	hsa00040	Pentose and glucuronate interconversions	-3.8	5.8	5.3	-2.2
GO Biological Processes	GO:0034765	regulation of ion transmembrane transport	-3.8	1.9	4.1	-2.2
GO Biological Processes	GO:0009065	glutamine family amino acid catabolic process	-3.8	6.9	5.6	-2.2
GO Biological Processes	GO:0046697	decidualization	-3.8	6.9	5.6	-2.2
GO Biological Processes	GO:0030522	intracellular receptor signaling pathway	-3.7	3	4.5	-2.2
WikiPathways	WP5087	Malignant pleural mesothelioma	-3.7	2	4.1	-2.2
GO Biological Processes	GO:0008366	axon ensheathment	-3.7	3.3	4.6	-2.1
GO Biological Processes	GO:0007272	ensheathment of neurons	-3.7	3.3	4.6	-2.1
WikiPathways	WP4255	Non-small cell lung cancer	-3.7	4	4.8	-2.1
GO Biological Processes	GO:0072524	pyridine-containing compound metabolic process	-3.7	4	4.8	-2.1
WikiPathways	WP3527	Pre-implantation embryo	-3.7	4.4	4.9	-2.1
GO Biological Processes	GO:0015711	organic anion transport	-3.7	2.2	4.2	-2.1
GO Biological Processes	GO:0001708	cell fate specification	-3.7	3.7	4.7	-2.1
WikiPathways	WP236	Adipogenesis	-3.7	3.1	4.5	-2.1
GO Biological Processes	GO:0120161	regulation of cold-induced thermogenesis	-3.7	2.9	4.5	-2.1
GO Biological Processes	GO:0090199	regulation of release of cytochrome c from mitochondria	-3.7	4.9	5.1	-2.1
KEGG Pathway	hsa04973	Carbohydrate digestion and absorption	-3.7	4.9	5.1	-2.1
GO Biological Processes	GO:0009914	hormone transport	-3.7	3.4	4.6	-2.1
GO Biological Processes	GO:0000041	transition metal ion transport	-3.7	3.4	4.6	-2.1
WikiPathways	WP2064	Neural crest differentiation	-3.7	3.4	4.6	-2.1
GO Biological Processes	GO:0035282	segmentation	-3.7	3.4	4.6	-2.1
GO Biological Processes	GO:0050673	epithelial cell proliferation	-3.7	2.8	4.4	-2.1
GO Biological Processes	GO:0045785	positive regulation of cell adhesion	-3.7	2	4	-2.1
KEGG Pathway	hsa01524	Platinum drug resistance	-3.7	3.9	4.8	-2.1
GO Biological Processes	GO:0007015	actin filament organization	-3.7	2.3	4.2	-2.1
GO Biological Processes	GO:0006469	negative regulation of protein kinase activity	-3.7	2.5	4.3	-2.1
WikiPathways	WP5053	Development of ureteric collection system	-3.7	4.3	4.9	-2.1
GO Biological Processes	GO:0048009	insulin-like growth factor receptor signaling pathway	-3.7	8.5	5.8	-2.1
GO Biological Processes	GO:0006644	phospholipid metabolic process	-3.7	2.1	4.1	-2.1
GO Biological Processes	GO:0001505	regulation of neurotransmitter levels	-3.6	2.5	4.3	-2.1
WikiPathways	WP4545	Oxysterols derived from cholesterol	-3.6	4.8	5	-2.1
GO Biological Processes	GO:0032892	positive regulation of organic acid transport	-3.6	4.8	5	-2.1
Reactome Gene Sets	R-HSA-174824	Plasma lipoprotein assembly, remodeling, and clearance	-3.6	3.9	4.7	-2.1
GO Biological Processes	GO:0032370	positive regulation of lipid transport	-3.6	3.6	4.6	-2.1
Reactome Gene Sets	R-HSA-76005	Response to elevated platelet cytosolic Ca2+	-3.6	3	4.4	-2
GO Biological Processes	GO:0009101	glycoprotein biosynthetic process	-3.6	2.3	4.2	-2
KEGG Pathway	hsa00250	Alanine, aspartate and glutamate metabolism	-3.6	5.4	5.1	-2
GO Biological Processes	GO:0051385	response to mineralocorticoid	-3.6	5.4	5.1	-2
GO Biological Processes	GO:0043583	ear development	-3.6	2.5	4.2	-2
GO Biological Processes	GO:0021604	cranial nerve structural organization	-3.6	12	6.3	-2
GO Biological Processes	GO:0061140	lung secretory cell differentiation	-3.6	12	6.3	-2
GO Biological Processes	GO:0046886	positive regulation of hormone biosynthetic process	-3.6	12	6.3	-2
GO Biological Processes	GO:0099177	regulation of trans-synaptic signaling	-3.6	2	4	-2
Reactome Gene Sets	R-HSA-422475	Axon guidance	-3.6	1.9	3.9	-2
Canonical Pathways	M5493	WNT SIGNALING	-3.6	3.6	4.6	-2
GO Biological Processes	GO:0001704	formation of primary germ layer	-3.6	3.1	4.4	-2
GO Biological Processes	GO:0051961	negative regulation of nervous system development	-3.6	2.9	4.3	-2
GO Biological Processes	GO:0051129	negative regulation of cellular component organization	-3.6	1.8	3.9	-2
KEGG Pathway	hsa05165	Human papillomavirus infection	-3.6	2.2	4.1	-2
KEGG Pathway	hsa01230	Biosynthesis of amino acids	-3.6	3.8	4.7	-2
GO Biological Processes	GO:0001738	morphogenesis of a polarized epithelium	-3.6	4.7	4.9	-2
GO Biological Processes	GO:0097190	apoptotic signaling pathway	-3.6	2.2	4.1	-2
GO Biological Processes	GO:0072009	nephron epithelium development	-3.6	3.3	4.5	-2
GO Biological Processes	GO:0048639	positive regulation of developmental growth	-3.6	2.7	4.3	-2
GO Biological Processes	GO:0043254	regulation of protein-containing complex assembly	-3.6	2	4	-2
KEGG Pathway	hsa01040	Biosynthesis of unsaturated fatty acids	-3.6	6.4	5.3	-2
GO Biological Processes	GO:0007350	blastoderm segmentation	-3.6	6.4	5.3	-2
GO Biological Processes	GO:0090200	positive regulation of release of cytochrome c from mitochondria	-3.6	6.4	5.3	-2
WikiPathways	WP4336	ncRNAs involved in Wnt signaling in hepatocellular carcinoma	-3.5	3.5	4.5	-2
GO Biological Processes	GO:0051098	regulation of binding	-3.5	2.1	4	-2
GO Biological Processes	GO:0048871	multicellular organismal homeostasis	-3.5	2.1	4	-2
Reactome Gene Sets	R-HSA-71387	Metabolism of carbohydrates	-3.5	2.2	4.1	-2
GO Biological Processes	GO:0030540	female genitalia development	-3.5	8	5.6	-2
GO Biological Processes	GO:0060644	mammary gland epithelial cell differentiation	-3.5	8	5.6	-2
WikiPathways	WP170	Nuclear receptors	-3.5	5.3	5	-2
Reactome Gene Sets	R-HSA-8864260	Transcriptional regulation by the AP-2 (TFAP2) family of transcription factors	-3.5	5.3	5	-2
GO Biological Processes	GO:0033673	negative regulation of kinase activity	-3.5	2.4	4.1	-2
GO Biological Processes	GO:0046031	ADP metabolic process	-3.5	4.6	4.8	-2
GO Biological Processes	GO:0000302	response to reactive oxygen species	-3.5	2.7	4.2	-2
KEGG Pathway	hsa04310	Wnt signaling pathway	-3.5	2.7	4.2	-2
GO Biological Processes	GO:0050891	multicellular organismal water homeostasis	-3.5	4.1	4.7	-2
GO Biological Processes	GO:1901216	positive regulation of neuron death	-3.5	3.5	4.5	-2
GO Biological Processes	GO:0001843	neural tube closure	-3.5	3.5	4.5	-2
GO Biological Processes	GO:1901890	positive regulation of cell junction assembly	-3.5	3.3	4.4	-2
GO Biological Processes	GO:0035265	organ growth	-3.5	3.3	4.4	-2
GO Biological Processes	GO:0010721	negative regulation of cell development	-3.5	2.6	4.2	-1.9
GO Biological Processes	GO:0051260	protein homooligomerization	-3.5	2.6	4.2	-1.9
GO Biological Processes	GO:0046942	carboxylic acid transport	-3.5	2.4	4.1	-1.9
GO Biological Processes	GO:0070306	lens fiber cell differentiation	-3.5	6.2	5.2	-1.9
GO Biological Processes	GO:0035116	embryonic hindlimb morphogenesis	-3.5	6.2	5.2	-1.9
GO Biological Processes	GO:0045724	positive regulation of cilium assembly	-3.5	6.2	5.2	-1.9
GO Biological Processes	GO:0051493	regulation of cytoskeleton organization	-3.5	1.9	3.9	-1.9
GO Biological Processes	GO:0045927	positive regulation of growth	-3.5	2.3	4	-1.9
GO Biological Processes	GO:0032350	regulation of hormone metabolic process	-3.5	5.2	4.9	-1.9
GO Biological Processes	GO:0008210	estrogen metabolic process	-3.5	5.2	4.9	-1.9
GO Biological Processes	GO:0060606	tube closure	-3.5	3.4	4.4	-1.9
GO Biological Processes	GO:0046879	hormone secretion	-3.5	3.4	4.4	-1.9
KEGG Pathway	hsa04913	Ovarian steroidogenesis	-3.5	4.5	4.8	-1.9
Reactome Gene Sets	R-HSA-112310	Neurotransmitter release cycle	-3.5	4.5	4.8	-1.9
GO Biological Processes	GO:0042471	ear morphogenesis	-3.4	3	4.3	-1.9
GO Biological Processes	GO:0003151	outflow tract morphogenesis	-3.4	3.7	4.5	-1.9
GO Biological Processes	GO:0000226	microtubule cytoskeleton organization	-3.4	1.9	3.8	-1.9
GO Biological Processes	GO:0007586	digestion	-3.4	3.2	4.3	-1.9
GO Biological Processes	GO:0030029	actin filament-based process	-3.4	1.8	3.8	-1.9
GO Biological Processes	GO:0009308	amine metabolic process	-3.4	3.4	4.4	-1.9
GO Biological Processes	GO:1902894	negative regulation of miRNA transcription	-3.4	7.6	5.4	-1.9
GO Biological Processes	GO:0007626	locomotory behavior	-3.4	2.6	4.1	-1.9
GO Biological Processes	GO:0003357	noradrenergic neuron differentiation	-3.4	10	6	-1.9
GO Biological Processes	GO:0060174	limb bud formation	-3.4	10	6	-1.9
Reactome Gene Sets	R-HSA-8963691	Phenylalanine and tyrosine metabolism	-3.4	10	6	-1.9
WikiPathways	WP4157	GABA metabolism (aka GHB)	-3.4	10	6	-1.9
GO Biological Processes	GO:0070458	cellular detoxification of nitrogen compound	-3.4	17	6.9	-1.9
GO Biological Processes	GO:0051410	detoxification of nitrogen compound	-3.4	17	6.9	-1.9
GO Biological Processes	GO:0071242	cellular response to ammonium ion	-3.4	17	6.9	-1.9
GO Biological Processes	GO:0036484	trunk neural crest cell migration	-3.4	17	6.9	-1.9
GO Biological Processes	GO:0003358	noradrenergic neuron development	-3.4	17	6.9	-1.9
GO Biological Processes	GO:0035290	trunk segmentation	-3.4	17	6.9	-1.9
GO Biological Processes	GO:0007163	establishment or maintenance of cell polarity	-3.4	2.5	4.1	-1.9
GO Biological Processes	GO:0055088	lipid homeostasis	-3.4	2.6	4.1	-1.9
GO Biological Processes	GO:0006813	potassium ion transport	-3.4	2.6	4.1	-1.9
GO Biological Processes	GO:0040014	regulation of multicellular organism growth	-3.4	4	4.6	-1.9
GO Biological Processes	GO:0002088	lens development in camera-type eye	-3.4	3.6	4.5	-1.9
KEGG Pathway	hsa00260	Glycine, serine and threonine metabolism	-3.4	5	4.8	-1.9
GO Biological Processes	GO:0061061	muscle structure development	-3.4	1.9	3.8	-1.9
Reactome Gene Sets	R-HSA-390918	Peroxisomal lipid metabolism	-3.4	6	5.1	-1.9
GO Biological Processes	GO:0042759	long-chain fatty acid biosynthetic process	-3.4	6	5.1	-1.9
GO Biological Processes	GO:0048514	blood vessel morphogenesis	-3.4	2	3.8	-1.9
GO Biological Processes	GO:0048704	embryonic skeletal system morphogenesis	-3.4	3.4	4.4	-1.9
GO Biological Processes	GO:0001952	regulation of cell-matrix adhesion	-3.4	3	4.2	-1.9
GO Biological Processes	GO:0008344	adult locomotory behavior	-3.3	3.6	4.4	-1.8
Reactome Gene Sets	R-HSA-388396	GPCR downstream signalling	-3.3	1.8	3.7	-1.8
GO Biological Processes	GO:0003231	cardiac ventricle development	-3.3	3	4.2	-1.8
WikiPathways	WP2864	Apoptosis-related network due to altered Notch3 in ovarian cancer	-3.3	4.3	4.6	-1.8
KEGG Pathway	hsa00600	Sphingolipid metabolism	-3.3	4.3	4.6	-1.8
GO Biological Processes	GO:2000677	regulation of transcription regulatory region DNA binding	-3.3	4.3	4.6	-1.8
Reactome Gene Sets	R-HSA-373080	Class B/2 (Secretin family receptors)	-3.3	3.3	4.3	-1.8
GO Biological Processes	GO:0031589	cell-substrate adhesion	-3.3	2.5	4	-1.8
GO Biological Processes	GO:0031345	negative regulation of cell projection organization	-3.3	2.5	4	-1.8
GO Biological Processes	GO:0007189	adenylate cyclase-activating G protein-coupled receptor signaling pathway	-3.3	2.8	4.1	-1.8
GO Biological Processes	GO:0006096	glycolytic process	-3.3	4.9	4.8	-1.8
GO Biological Processes	GO:0021761	limbic system development	-3.3	3.1	4.2	-1.8
GO Biological Processes	GO:0035270	endocrine system development	-3.3	2.9	4.2	-1.8
Reactome Gene Sets	R-HSA-500792	GPCR ligand binding	-3.3	1.9	3.8	-1.8
GO Biological Processes	GO:2000629	negative regulation of miRNA metabolic process	-3.3	7.2	5.3	-1.8
GO Biological Processes	GO:0098868	bone growth	-3.3	5.8	4.9	-1.8
GO Biological Processes	GO:0045940	positive regulation of steroid metabolic process	-3.3	5.8	4.9	-1.8
GO Biological Processes	GO:0010669	epithelial structure maintenance	-3.3	5.8	4.9	-1.8
WikiPathways	WP4658	Small cell lung cancer	-3.3	3.3	4.3	-1.8
KEGG Pathway	hsa05414	Dilated cardiomyopathy	-3.3	3.3	4.3	-1.8
GO Biological Processes	GO:0031347	regulation of defense response	-3.3	1.7	3.7	-1.8
GO Biological Processes	GO:0010970	transport along microtubule	-3.3	2.7	4.1	-1.8
GO Biological Processes	GO:0007188	adenylate cyclase-modulating G protein-coupled receptor signaling pathway	-3.3	2.4	3.9	-1.8
Canonical Pathways	M256	PID TAP63 PATHWAY	-3.3	4.3	4.6	-1.8
GO Biological Processes	GO:0050804	modulation of chemical synaptic transmission	-3.3	1.9	3.7	-1.8
Canonical Pathways	M2	PID SMAD2 3NUCLEAR PATHWAY	-3.3	3.5	4.3	-1.8
GO Biological Processes	GO:0060349	bone morphogenesis	-3.3	3.3	4.2	-1.8
GO Biological Processes	GO:0006757	ATP generation from ADP	-3.3	4.8	4.7	-1.8
GO Biological Processes	GO:0030104	water homeostasis	-3.3	3.8	4.4	-1.8
WikiPathways	WP4685	Melanoma	-3.3	3.8	4.4	-1.8
GO Biological Processes	GO:1902532	negative regulation of intracellular signal transduction	-3.3	1.8	3.7	-1.8
Reactome Gene Sets	R-HSA-114608	Platelet degranulation	-3.2	2.9	4.1	-1.7
GO Biological Processes	GO:0060736	prostate gland growth	-3.2	9.6	5.6	-1.7
GO Biological Processes	GO:0042552	myelination	-3.2	3.1	4.2	-1.7
GO Biological Processes	GO:0050768	negative regulation of neurogenesis	-3.2	2.8	4	-1.7
GO Biological Processes	GO:0071805	potassium ion transmembrane transport	-3.2	2.6	4	-1.7
GO Biological Processes	GO:0060675	ureteric bud morphogenesis	-3.2	4.2	4.5	-1.7
GO Biological Processes	GO:0098916	anterograde trans-synaptic signaling	-3.2	2	3.7	-1.7
GO Biological Processes	GO:0007268	chemical synaptic transmission	-3.2	2	3.7	-1.7
GO Biological Processes	GO:0043603	cellular amide metabolic process	-3.2	1.7	3.6	-1.7
KEGG Pathway	hsa01522	Endocrine resistance	-3.2	3.2	4.2	-1.7
WikiPathways	WP4540	Hippo signaling regulation pathways	-3.2	3.2	4.2	-1.7
GO Biological Processes	GO:0098659	inorganic cation import across plasma membrane	-3.2	3.2	4.2	-1.7
GO Biological Processes	GO:0099587	inorganic ion import across plasma membrane	-3.2	3.2	4.2	-1.7
GO Biological Processes	GO:0010039	response to iron ion	-3.2	5.6	4.8	-1.7
GO Biological Processes	GO:0060563	neuroepithelial cell differentiation	-3.2	5.6	4.8	-1.7
GO Biological Processes	GO:0001889	liver development	-3.2	2.9	4.1	-1.7
Reactome Gene Sets	R-HSA-9658195	Leishmania infection	-3.2	2.3	3.8	-1.7
KEGG Pathway	hsa04924	Renin secretion	-3.2	3.8	4.3	-1.7
GO Biological Processes	GO:0042698	ovulation cycle	-3.2	3.8	4.3	-1.7
WikiPathways	WP3888	VEGFA-VEGFR2 signaling pathway	-3.2	1.9	3.7	-1.7
GO Biological Processes	GO:0120254	olefinic compound metabolic process	-3.2	2.7	4	-1.7
GO Biological Processes	GO:0032402	melanosome transport	-3.2	6.8	5.1	-1.7
GO Biological Processes	GO:0006584	catecholamine metabolic process	-3.2	4.7	4.6	-1.7
GO Biological Processes	GO:0014003	oligodendrocyte development	-3.2	4.7	4.6	-1.7
GO Biological Processes	GO:0009712	catechol-containing compound metabolic process	-3.2	4.7	4.6	-1.7
GO Biological Processes	GO:0007566	embryo implantation	-3.2	4.7	4.6	-1.7
KEGG Pathway	hsa00860	Porphyrin metabolism	-3.2	4.7	4.6	-1.7
GO Biological Processes	GO:0046890	regulation of lipid biosynthetic process	-3.2	2.5	3.9	-1.7
GO Biological Processes	GO:0051090	regulation of DNA-binding transcription factor activity	-3.2	1.9	3.7	-1.7
GO Biological Processes	GO:0120031	plasma membrane bounded cell projection assembly	-3.2	1.9	3.7	-1.7
GO Biological Processes	GO:0006749	glutathione metabolic process	-3.2	4.1	4.4	-1.7
KEGG Pathway	hsa04340	Hedgehog signaling pathway	-3.2	4.1	4.4	-1.7
Reactome Gene Sets	R-HSA-112040	G-protein mediated events	-3.2	4.1	4.4	-1.7
GO Biological Processes	GO:0072171	mesonephric tubule morphogenesis	-3.2	4.1	4.4	-1.7
GO Biological Processes	GO:0001954	positive regulation of cell-matrix adhesion	-3.2	4.1	4.4	-1.7
GO Biological Processes	GO:0030518	intracellular steroid hormone receptor signaling pathway	-3.2	4.1	4.4	-1.7
WikiPathways	WP4659	Gastrin signaling pathway	-3.2	3	4.1	-1.7
GO Biological Processes	GO:0050890	cognition	-3.2	2.1	3.7	-1.7
Reactome Gene Sets	R-HSA-400253	Circadian Clock	-3.2	3.7	4.3	-1.7
Canonical Pathways	M167	PID AP1 PATHWAY	-3.2	3.7	4.3	-1.7
KEGG Pathway	hsa05230	Central carbon metabolism in cancer	-3.2	3.7	4.3	-1.7
GO Biological Processes	GO:0061333	renal tubule morphogenesis	-3.2	3.7	4.3	-1.7
GO Biological Processes	GO:0030705	cytoskeleton-dependent intracellular transport	-3.2	2.4	3.9	-1.7
KEGG Pathway	hsa04510	Focal adhesion	-3.2	2.4	3.9	-1.7
GO Biological Processes	GO:0042632	cholesterol homeostasis	-3.1	3.2	4.1	-1.7
GO Biological Processes	GO:1990830	cellular response to leukemia inhibitory factor	-3.1	3.2	4.1	-1.7
GO Biological Processes	GO:0051348	negative regulation of transferase activity	-3.1	2.2	3.8	-1.7
GO Biological Processes	GO:0060351	cartilage development involved in endochondral bone morphogenesis	-3.1	5.4	4.7	-1.7
WikiPathways	WP34	Ovarian infertility	-3.1	5.4	4.7	-1.7
WikiPathways	WP4149	White fat cell differentiation	-3.1	5.4	4.7	-1.7
GO Biological Processes	GO:0006029	proteoglycan metabolic process	-3.1	3.4	4.2	-1.7
GO Biological Processes	GO:0001656	metanephros development	-3.1	3.4	4.2	-1.7
GO Biological Processes	GO:0061326	renal tubule development	-3.1	3.4	4.2	-1.7
Reactome Gene Sets	R-HSA-975634	Retinoid metabolism and transport	-3.1	4.6	4.5	-1.7
GO Biological Processes	GO:0014075	response to amine	-3.1	4.6	4.5	-1.7
Reactome Gene Sets	R-HSA-9749641	Aspirin ADME	-3.1	4.6	4.5	-1.7
WikiPathways	WP4879	Overlap between signal transduction pathways contributing to LMNA laminopathies	-3.1	4	4.4	-1.7
WikiPathways	WP5265	Neurogenesis regulation in the olfactory epithelium	-3.1	4	4.4	-1.7
GO Biological Processes	GO:0048469	cell maturation	-3.1	2.6	3.9	-1.7
GO Biological Processes	GO:0061008	hepaticobiliary system development	-3.1	2.8	4	-1.7
GO Biological Processes	GO:0072006	nephron development	-3.1	2.8	4	-1.7
GO Biological Processes	GO:0040017	positive regulation of locomotion	-3.1	1.8	3.6	-1.7
GO Biological Processes	GO:0009064	glutamine family amino acid metabolic process	-3.1	3.6	4.2	-1.7
GO Biological Processes	GO:0072028	nephron morphogenesis	-3.1	3.6	4.2	-1.7
GO Biological Processes	GO:0003208	cardiac ventricle morphogenesis	-3.1	3.6	4.2	-1.7
GO Biological Processes	GO:0036018	cellular response to erythropoietin	-3.1	14	6.2	-1.7
GO Biological Processes	GO:1904428	negative regulation of tubulin deacetylation	-3.1	14	6.2	-1.7
WikiPathways	WP4853	Linoleic acid metabolism affected by SARS-CoV-2	-3.1	14	6.2	-1.7
GO Biological Processes	GO:0048790	maintenance of presynaptic active zone structure	-3.1	14	6.2	-1.7
GO Biological Processes	GO:1905684	regulation of plasma membrane repair	-3.1	14	6.2	-1.7
GO Biological Processes	GO:0060359	response to ammonium ion	-3.1	14	6.2	-1.7
WikiPathways	WP3891	Benzene metabolism	-3.1	14	6.2	-1.7
GO Biological Processes	GO:0009449	gamma-aminobutyric acid biosynthetic process	-3.1	14	6.2	-1.7
Reactome Gene Sets	R-HSA-8857538	PTK6 promotes HIF1A stabilization	-3.1	14	6.2	-1.7
GO Biological Processes	GO:0097647	amylin receptor signaling pathway	-3.1	14	6.2	-1.7
WikiPathways	WP4789	MED and pseudoachondroplasia genes	-3.1	14	6.2	-1.7
GO Biological Processes	GO:0051546	keratinocyte migration	-3.1	14	6.2	-1.7
Reactome Gene Sets	R-HSA-9018519	Estrogen-dependent gene expression	-3.1	2.7	3.9	-1.7
KEGG Pathway	hsa04916	Melanogenesis	-3.1	3.1	4.1	-1.7
GO Biological Processes	GO:0055092	sterol homeostasis	-3.1	3.1	4.1	-1.7
GO Biological Processes	GO:1990823	response to leukemia inhibitory factor	-3.1	3.1	4.1	-1.7
GO Biological Processes	GO:1905952	regulation of lipid localization	-3.1	2.5	3.9	-1.7
GO Biological Processes	GO:0021987	cerebral cortex development	-3.1	2.9	4	-1.7
GO Biological Processes	GO:0060271	cilium assembly	-3.1	2.1	3.7	-1.7
Reactome Gene Sets	R-HSA-8935690	Digestion	-3.1	6.5	4.9	-1.7
GO Biological Processes	GO:0051904	pigment granule transport	-3.1	6.5	4.9	-1.7
Canonical Pathways	M211	PID HEDGEHOG 2PATHWAY	-3.1	6.5	4.9	-1.7
GO Biological Processes	GO:0032288	myelin assembly	-3.1	6.5	4.9	-1.7
GO Biological Processes	GO:0032401	establishment of melanosome localization	-3.1	6.5	4.9	-1.7
GO Biological Processes	GO:0007369	gastrulation	-3.1	2.6	3.9	-1.6
GO Biological Processes	GO:0051656	establishment of organelle localization	-3.1	2	3.6	-1.6
GO Biological Processes	GO:0031099	regeneration	-3.1	2.7	3.9	-1.6
Reactome Gene Sets	R-HSA-6798695	Neutrophil degranulation	-3.1	1.8	3.6	-1.6
WikiPathways	WP399	Wnt signaling pathway and pluripotency	-3.1	3.1	4	-1.6
GO Biological Processes	GO:0019218	regulation of steroid metabolic process	-3.1	3.1	4	-1.6
GO Biological Processes	GO:0043200	response to amino acid	-3.1	2.9	4	-1.6
GO Biological Processes	GO:0008543	fibroblast growth factor receptor signaling pathway	-3.1	4	4.3	-1.6
KEGG Pathway	hsa05208	Chemical carcinogenesis - reactive oxygen species	-3.1	2.3	3.8	-1.6
KEGG Pathway	hsa05223	Non-small cell lung cancer	-3.1	3.6	4.2	-1.6
GO Biological Processes	GO:0007589	body fluid secretion	-3.1	3.6	4.2	-1.6
GO Biological Processes	GO:0001658	branching involved in ureteric bud morphogenesis	-3.1	4.5	4.4	-1.6
KEGG Pathway	hsa00051	Fructose and mannose metabolism	-3.1	5.2	4.6	-1.6
WikiPathways	WP244	Alpha 6 beta 4 signaling pathway	-3.1	5.2	4.6	-1.6
Reactome Gene Sets	R-HSA-9664433	Leishmania parasite growth and survival	-3.1	2.6	3.8	-1.6
Reactome Gene Sets	R-HSA-9662851	Anti-inflammatory response favouring Leishmania parasite infection	-3.1	2.6	3.8	-1.6
GO Biological Processes	GO:0007156	homophilic cell adhesion via plasma membrane adhesion molecules	-3.1	2.6	3.8	-1.6
GO Biological Processes	GO:0062012	regulation of small molecule metabolic process	-3.1	2	3.6	-1.6
WikiPathways	WP2840	Hair follicle development: cytodifferentiation - part 3 of 3	-3.1	3.3	4.1	-1.6
GO Biological Processes	GO:0099175	regulation of postsynapse organization	-3.1	3.3	4.1	-1.6
WikiPathways	WP536	Calcium regulation in cardiac cells	-3.1	2.6	3.9	-1.6
GO Biological Processes	GO:0198738	cell-cell signaling by wnt	-3	2.1	3.7	-1.6
GO Biological Processes	GO:0016055	Wnt signaling pathway	-3	2.1	3.7	-1.6
GO Biological Processes	GO:0006664	glycolipid metabolic process	-3	3.1	4	-1.6
GO Biological Processes	GO:0030308	negative regulation of cell growth	-3	2.4	3.8	-1.6
GO Biological Processes	GO:2000147	positive regulation of cell motility	-3	1.7	3.5	-1.6
GO Biological Processes	GO:0051259	protein complex oligomerization	-3	2.2	3.7	-1.6
KEGG Pathway	hsa04540	Gap junction	-3	3.3	4	-1.6
GO Biological Processes	GO:0048806	genitalia development	-3	4.4	4.3	-1.6
WikiPathways	WP2586	Aryl hydrocarbon receptor pathway	-3	4.4	4.3	-1.6
GO Biological Processes	GO:0010638	positive regulation of organelle organization	-3	1.8	3.5	-1.6
GO Biological Processes	GO:0019751	polyol metabolic process	-3	3	4	-1.6
GO Biological Processes	GO:1903509	liposaccharide metabolic process	-3	3	4	-1.6
GO Biological Processes	GO:0030318	melanocyte differentiation	-3	6.3	4.8	-1.6
Reactome Gene Sets	R-HSA-166663	Initial triggering of complement	-3	6.3	4.8	-1.6
GO Biological Processes	GO:0051905	establishment of pigment granule localization	-3	6.3	4.8	-1.6
GO Biological Processes	GO:0071542	dopaminergic neuron differentiation	-3	5.1	4.5	-1.6
GO Biological Processes	GO:0006734	NADH metabolic process	-3	5.1	4.5	-1.6
GO Biological Processes	GO:0030031	cell projection assembly	-3	1.9	3.5	-1.6
GO Biological Processes	GO:1903034	regulation of response to wounding	-3	2.5	3.8	-1.6
GO Biological Processes	GO:0021953	central nervous system neuron differentiation	-3	2.5	3.8	-1.6
GO Biological Processes	GO:0022600	digestive system process	-3	3.5	4.1	-1.6
GO Biological Processes	GO:0006493	protein O-linked glycosylation	-3	3.2	4	-1.6
WikiPathways	WP4263	Pancreatic adenocarcinoma pathway	-3	3.2	4	-1.6
GO Biological Processes	GO:0099537	trans-synaptic signaling	-3	1.9	3.5	-1.6
GO Biological Processes	GO:0046434	organophosphate catabolic process	-3	2.6	3.8	-1.6
WikiPathways	WP4262	Breast cancer pathway	-3	2.6	3.8	-1.6
KEGG Pathway	hsa04730	Long-term depression	-3	3.8	4.2	-1.6
GO Biological Processes	GO:0042593	glucose homeostasis	-3	2.3	3.7	-1.6
GO Biological Processes	GO:1901678	iron coordination entity transport	-3	8.2	5.1	-1.5
WikiPathways	WP3930	EDA signaling in hair follicle development	-3	8.2	5.1	-1.5
GO Biological Processes	GO:0033598	mammary gland epithelial cell proliferation	-3	8.2	5.1	-1.5
GO Biological Processes	GO:0043584	nose development	-3	8.2	5.1	-1.5
GO Biological Processes	GO:0021819	layer formation in cerebral cortex	-3	8.2	5.1	-1.5
WikiPathways	WP382	MAPK signaling pathway	-3	2.2	3.6	-1.5
GO Biological Processes	GO:0048286	lung alveolus development	-2.9	4.3	4.3	-1.5
GO Biological Processes	GO:1902895	positive regulation of miRNA transcription	-2.9	4.3	4.3	-1.5
GO Biological Processes	GO:0061005	cell differentiation involved in kidney development	-2.9	4.3	4.3	-1.5
GO Biological Processes	GO:0033500	carbohydrate homeostasis	-2.9	2.3	3.7	-1.5
GO Biological Processes	GO:0009132	nucleoside diphosphate metabolic process	-2.9	3.2	4	-1.5
Reactome Gene Sets	R-HSA-428157	Sphingolipid metabolism	-2.9	3.2	4	-1.5
GO Biological Processes	GO:1903035	negative regulation of response to wounding	-2.9	3.2	4	-1.5
GO Biological Processes	GO:0007264	small GTPase mediated signal transduction	-2.9	2.2	3.6	-1.5
GO Biological Processes	GO:0045669	positive regulation of osteoblast differentiation	-2.9	3.5	4	-1.5
KEGG Pathway	hsa03320	PPAR signaling pathway	-2.9	3.5	4	-1.5
GO Biological Processes	GO:0001649	osteoblast differentiation	-2.9	2.7	3.8	-1.5
KEGG Pathway	hsa04371	Apelin signaling pathway	-2.9	2.7	3.8	-1.5
GO Biological Processes	GO:0044458	motile cilium assembly	-2.9	3.8	4.1	-1.5
KEGG Pathway	hsa00590	Arachidonic acid metabolism	-2.9	3.8	4.1	-1.5
GO Biological Processes	GO:0050731	positive regulation of peptidyl-tyrosine phosphorylation	-2.9	2.4	3.7	-1.5
GO Biological Processes	GO:0009913	epidermal cell differentiation	-2.9	2.4	3.7	-1.5
GO Biological Processes	GO:0046887	positive regulation of hormone secretion	-2.9	2.8	3.8	-1.5
GO Biological Processes	GO:0060575	intestinal epithelial cell differentiation	-2.9	6	4.6	-1.5
WikiPathways	WP5074	Kallmann syndrome	-2.9	6	4.6	-1.5
GO Biological Processes	GO:0032400	melanosome localization	-2.9	6	4.6	-1.5
Reactome Gene Sets	R-HSA-977068	Termination of O-glycan biosynthesis	-2.9	6	4.6	-1.5
WikiPathways	WP4595	Urea cycle and associated pathways	-2.9	6	4.6	-1.5
GO Biological Processes	GO:0003309	type B pancreatic cell differentiation	-2.9	6	4.6	-1.5
GO Biological Processes	GO:0031333	negative regulation of protein-containing complex assembly	-2.9	2.7	3.8	-1.5
Reactome Gene Sets	R-HSA-70326	Glucose metabolism	-2.9	3.2	3.9	-1.5
KEGG Pathway	hsa05032	Morphine addiction	-2.9	3.2	3.9	-1.5
WikiPathways	WP35	G protein signaling pathways	-2.9	3.2	3.9	-1.5
GO Biological Processes	GO:0060348	bone development	-2.9	2.3	3.6	-1.5
Reactome Gene Sets	R-HSA-3000178	ECM proteoglycans	-2.9	3.4	4	-1.5
KEGG Pathway	hsa05212	Pancreatic cancer	-2.9	3.4	4	-1.5
GO Biological Processes	GO:0021536	diencephalon development	-2.9	3.4	4	-1.5
KEGG Pathway	hsa05133	Pertussis	-2.9	3.4	4	-1.5
Reactome Gene Sets	R-HSA-6806667	Metabolism of fat-soluble vitamins	-2.9	4.2	4.2	-1.5
KEGG Pathway	hsa00280	Valine, leucine and isoleucine degradation	-2.9	4.2	4.2	-1.5
Canonical Pathways	M288	PID HES HEY PATHWAY	-2.9	4.2	4.2	-1.5
WikiPathways	WP410	Exercise-induced circadian regulation	-2.9	4.2	4.2	-1.5
GO Biological Processes	GO:0050769	positive regulation of neurogenesis	-2.9	2.2	3.6	-1.5
GO Biological Processes	GO:0048511	rhythmic process	-2.9	2.1	3.5	-1.5
GO Biological Processes	GO:0034329	cell junction assembly	-2.9	2.1	3.5	-1.5
GO Biological Processes	GO:0046328	regulation of JNK cascade	-2.9	2.7	3.7	-1.5
GO Biological Processes	GO:0019694	alkanesulfonate metabolic process	-2.9	12	5.7	-1.5
GO Biological Processes	GO:0021798	forebrain dorsal/ventral pattern formation	-2.9	12	5.7	-1.5
GO Biological Processes	GO:0048752	semicircular canal morphogenesis	-2.9	12	5.7	-1.5
GO Biological Processes	GO:0140331	aminophospholipid translocation	-2.9	12	5.7	-1.5
GO Biological Processes	GO:0036017	response to erythropoietin	-2.9	12	5.7	-1.5
GO Biological Processes	GO:0019530	taurine metabolic process	-2.9	12	5.7	-1.5
WikiPathways	WP4883	SARS-CoV-2 and ACE2 receptor: molecular mechanisms	-2.9	12	5.7	-1.5
Reactome Gene Sets	R-HSA-8986944	Transcriptional Regulation by MECP2	-2.9	3.7	4.1	-1.5
GO Biological Processes	GO:0009179	purine ribonucleoside diphosphate metabolic process	-2.9	3.7	4.1	-1.5
GO Biological Processes	GO:0009135	purine nucleoside diphosphate metabolic process	-2.9	3.7	4.1	-1.5
GO Biological Processes	GO:0044782	cilium organization	-2.9	2	3.5	-1.5
GO Biological Processes	GO:0090277	positive regulation of peptide hormone secretion	-2.9	3.1	3.9	-1.5
KEGG Pathway	hsa05222	Small cell lung cancer	-2.9	3.1	3.9	-1.5
GO Biological Processes	GO:0051402	neuron apoptotic process	-2.9	3.1	3.9	-1.5
Reactome Gene Sets	R-HSA-111885	Opioid Signalling	-2.9	3.1	3.9	-1.5
GO Biological Processes	GO:0099536	synaptic signaling	-2.9	1.8	3.4	-1.5
GO Biological Processes	GO:0032872	regulation of stress-activated MAPK cascade	-2.9	2.4	3.6	-1.5
GO Biological Processes	GO:0006739	NADP metabolic process	-2.9	4.8	4.3	-1.5
GO Biological Processes	GO:1905332	positive regulation of morphogenesis of an epithelium	-2.9	4.8	4.3	-1.5
WikiPathways	WP3850	Factors and pathways affecting insulin-like growth factor (IGF1)-Akt signaling	-2.9	4.8	4.3	-1.5
GO Biological Processes	GO:0010977	negative regulation of neuron projection development	-2.9	2.6	3.7	-1.5
GO Biological Processes	GO:0055081	anion homeostasis	-2.8	4.1	4.1	-1.5
GO Biological Processes	GO:0045933	positive regulation of muscle contraction	-2.8	4.1	4.1	-1.5
Reactome Gene Sets	R-HSA-211935	Fatty acids	-2.8	7.7	4.9	-1.5
Reactome Gene Sets	R-HSA-8866910	TFAP2 (AP-2) family regulates transcription of growth factors and their receptors	-2.8	7.7	4.9	-1.5
Reactome Gene Sets	R-HSA-5576893	Phase 2 - plateau phase	-2.8	7.7	4.9	-1.5
WikiPathways	WP4723	Omega-3 / omega-6 fatty acid synthesis	-2.8	7.7	4.9	-1.5
GO Biological Processes	GO:0051791	medium-chain fatty acid metabolic process	-2.8	7.7	4.9	-1.5
GO Biological Processes	GO:0090407	organophosphate biosynthetic process	-2.8	1.8	3.3	-1.5
GO Biological Processes	GO:0042633	hair cycle	-2.8	3.1	3.8	-1.5
GO Biological Processes	GO:0042303	molting cycle	-2.8	3.1	3.8	-1.5
KEGG Pathway	hsa05217	Basal cell carcinoma	-2.8	3.7	4	-1.5
GO Biological Processes	GO:0097035	regulation of membrane lipid distribution	-2.8	3.7	4	-1.5
Canonical Pathways	M254	PID MYC REPRESS PATHWAY	-2.8	3.7	4	-1.5
GO Biological Processes	GO:1904062	regulation of cation transmembrane transport	-2.8	1.9	3.4	-1.5
GO Biological Processes	GO:0046885	regulation of hormone biosynthetic process	-2.8	5.8	4.5	-1.5
GO Biological Processes	GO:0021801	cerebral cortex radial glia-guided migration	-2.8	5.8	4.5	-1.5
GO Biological Processes	GO:0003148	outflow tract septum morphogenesis	-2.8	5.8	4.5	-1.5
GO Biological Processes	GO:0060487	lung epithelial cell differentiation	-2.8	5.8	4.5	-1.5
GO Biological Processes	GO:0060479	lung cell differentiation	-2.8	5.8	4.5	-1.5
WikiPathways	WP1981	Thyroxine (thyroid hormone) production	-2.8	5.8	4.5	-1.5
GO Biological Processes	GO:0051875	pigment granule localization	-2.8	5.8	4.5	-1.5
GO Biological Processes	GO:0018904	ether metabolic process	-2.8	5.8	4.5	-1.5
GO Biological Processes	GO:2000679	positive regulation of transcription regulatory region DNA binding	-2.8	5.8	4.5	-1.5
Reactome Gene Sets	R-HSA-156588	Glucuronidation	-2.8	5.8	4.5	-1.5
GO Biological Processes	GO:0006063	uronic acid metabolic process	-2.8	5.8	4.5	-1.5
GO Biological Processes	GO:0060512	prostate gland morphogenesis	-2.8	5.8	4.5	-1.5
GO Biological Processes	GO:0019585	glucuronate metabolic process	-2.8	5.8	4.5	-1.5
GO Biological Processes	GO:0022030	telencephalon glial cell migration	-2.8	5.8	4.5	-1.5
GO Biological Processes	GO:0030010	establishment of cell polarity	-2.8	2.7	3.7	-1.5
GO Biological Processes	GO:0048709	oligodendrocyte differentiation	-2.8	3.3	3.9	-1.4
GO Biological Processes	GO:1905114	cell surface receptor signaling pathway involved in cell-cell signaling	-2.8	1.9	3.4	-1.4
GO Biological Processes	GO:0018108	peptidyl-tyrosine phosphorylation	-2.8	2.5	3.6	-1.4
GO Biological Processes	GO:0030335	positive regulation of cell migration	-2.8	1.7	3.3	-1.4
WikiPathways	WP2380	Brain-derived neurotrophic factor (BDNF) signaling pathway	-2.8	2.6	3.6	-1.4
GO Biological Processes	GO:0002793	positive regulation of peptide secretion	-2.8	3.1	3.8	-1.4
GO Biological Processes	GO:0070302	regulation of stress-activated protein kinase signaling cascade	-2.8	2.3	3.5	-1.4
WikiPathways	WP4844	Influence of laminopathies on Wnt signaling	-2.8	4.7	4.2	-1.4
GO Biological Processes	GO:0060428	lung epithelium development	-2.8	4.7	4.2	-1.4
GO Biological Processes	GO:0031076	embryonic camera-type eye development	-2.8	4.7	4.2	-1.4
WikiPathways	WP43	Oxidation by cytochrome P450	-2.8	3.6	3.9	-1.4
GO Biological Processes	GO:0019229	regulation of vasoconstriction	-2.8	3.6	3.9	-1.4
GO Biological Processes	GO:0071384	cellular response to corticosteroid stimulus	-2.8	3.6	3.9	-1.4
GO Biological Processes	GO:0007492	endoderm development	-2.8	3.3	3.8	-1.4
GO Biological Processes	GO:0090257	regulation of muscle system process	-2.8	2.1	3.5	-1.4
GO Biological Processes	GO:0120032	regulation of plasma membrane bounded cell projection assembly	-2.8	2.3	3.5	-1.4
GO Biological Processes	GO:0030111	regulation of Wnt signaling pathway	-2.8	2	3.4	-1.4
GO Biological Processes	GO:0060249	anatomical structure homeostasis	-2.8	2	3.4	-1.4
GO Biological Processes	GO:0018212	peptidyl-tyrosine modification	-2.8	2.5	3.6	-1.4
GO Biological Processes	GO:0048799	animal organ maturation	-2.7	5.5	4.4	-1.4
GO Biological Processes	GO:0060384	innervation	-2.7	5.5	4.4	-1.4
GO Biological Processes	GO:0042178	xenobiotic catabolic process	-2.7	5.5	4.4	-1.4
GO Biological Processes	GO:0048596	embryonic camera-type eye morphogenesis	-2.7	5.5	4.4	-1.4
GO Biological Processes	GO:0051957	positive regulation of amino acid transport	-2.7	5.5	4.4	-1.4
WikiPathways	WP698	Glucuronidation	-2.7	5.5	4.4	-1.4
GO Biological Processes	GO:1905330	regulation of morphogenesis of an epithelium	-2.7	3.5	3.9	-1.4
GO Biological Processes	GO:0046496	nicotinamide nucleotide metabolic process	-2.7	3.5	3.9	-1.4
GO Biological Processes	GO:0019362	pyridine nucleotide metabolic process	-2.7	3.5	3.9	-1.4
KEGG Pathway	hsa04979	Cholesterol metabolism	-2.7	3.9	4	-1.4
Reactome Gene Sets	R-HSA-112043	PLC beta mediated events	-2.7	3.9	4	-1.4
KEGG Pathway	hsa00270	Cysteine and methionine metabolism	-2.7	3.9	4	-1.4
GO Biological Processes	GO:0090287	regulation of cellular response to growth factor stimulus	-2.7	2	3.4	-1.4
GO Biological Processes	GO:0048593	camera-type eye morphogenesis	-2.7	2.7	3.6	-1.4
GO Biological Processes	GO:0045742	positive regulation of epidermal growth factor receptor signaling pathway	-2.7	4.5	4.1	-1.4
Reactome Gene Sets	R-HSA-75105	Fatty acyl-CoA biosynthesis	-2.7	4.5	4.1	-1.4
GO Biological Processes	GO:0086002	cardiac muscle cell action potential involved in contraction	-2.7	4.5	4.1	-1.4
Reactome Gene Sets	R-HSA-418594	G alpha (i) signalling events	-2.7	2	3.4	-1.4
GO Biological Processes	GO:0060491	regulation of cell projection assembly	-2.7	2.3	3.5	-1.4
GO Biological Processes	GO:0032271	regulation of protein polymerization	-2.7	2.3	3.5	-1.4
GO Biological Processes	GO:0060231	mesenchymal to epithelial transition	-2.7	7.2	4.7	-1.4
GO Biological Processes	GO:0048532	anatomical structure arrangement	-2.7	7.2	4.7	-1.4
GO Biological Processes	GO:0061718	glucose catabolic process to pyruvate	-2.7	7.2	4.7	-1.4
WikiPathways	WP2291	Deregulation of Rab and Rab effector genes in bladder cancer	-2.7	7.2	4.7	-1.4
GO Biological Processes	GO:0061621	canonical glycolysis	-2.7	7.2	4.7	-1.4
GO Biological Processes	GO:0006735	NADH regeneration	-2.7	7.2	4.7	-1.4
GO Biological Processes	GO:0060986	endocrine hormone secretion	-2.7	7.2	4.7	-1.4
GO Biological Processes	GO:2000696	regulation of epithelial cell differentiation involved in kidney development	-2.7	7.2	4.7	-1.4
GO Biological Processes	GO:0097746	blood vessel diameter maintenance	-2.7	2.5	3.6	-1.4
KEGG Pathway	hsa05224	Breast cancer	-2.7	2.5	3.6	-1.4
GO Biological Processes	GO:0035296	regulation of tube diameter	-2.7	2.5	3.6	-1.4
GO Biological Processes	GO:0097237	cellular response to toxic substance	-2.7	2.8	3.6	-1.4
GO Biological Processes	GO:0016051	carbohydrate biosynthetic process	-2.7	2.7	3.6	-1.4
GO Biological Processes	GO:0032874	positive regulation of stress-activated MAPK cascade	-2.7	2.7	3.6	-1.4
GO Biological Processes	GO:0010959	regulation of metal ion transport	-2.7	1.8	3.3	-1.4
GO Biological Processes	GO:0098773	skin epidermis development	-2.7	3.2	3.8	-1.4
GO Biological Processes	GO:0022405	hair cycle process	-2.7	3.2	3.8	-1.4
GO Biological Processes	GO:0072080	nephron tubule development	-2.7	3.2	3.8	-1.4
GO Biological Processes	GO:0002062	chondrocyte differentiation	-2.7	3.2	3.8	-1.4
GO Biological Processes	GO:0022404	molting cycle process	-2.7	3.2	3.8	-1.4
GO Biological Processes	GO:0072078	nephron tubule morphogenesis	-2.7	3.5	3.8	-1.4
GO Biological Processes	GO:0045682	regulation of epidermis development	-2.7	3.5	3.8	-1.4
WikiPathways	WP2806	Complement system	-2.7	3	3.7	-1.4
KEGG Pathway	hsa04713	Circadian entrainment	-2.7	3	3.7	-1.4
GO Biological Processes	GO:0035150	regulation of tube size	-2.7	2.5	3.5	-1.4
KEGG Pathway	hsa04072	Phospholipase D signaling pathway	-2.7	2.5	3.5	-1.4
GO Biological Processes	GO:0071375	cellular response to peptide hormone stimulus	-2.7	2.1	3.4	-1.4
GO Biological Processes	GO:0051703	biological process involved in intraspecies interaction between organisms	-2.7	3.9	3.9	-1.4
Canonical Pathways	M50	PID PTP1B PATHWAY	-2.7	3.9	3.9	-1.4
GO Biological Processes	GO:0035176	social behavior	-2.7	3.9	3.9	-1.4
Reactome Gene Sets	R-HSA-383280	Nuclear Receptor transcription pathway	-2.7	3.9	3.9	-1.4
GO Biological Processes	GO:0003223	ventricular compact myocardium morphogenesis	-2.7	11	5.3	-1.4
GO Biological Processes	GO:1902222	erythrose 4-phosphate/phosphoenolpyruvate family amino acid catabolic process	-2.7	11	5.3	-1.4
GO Biological Processes	GO:0097646	calcitonin family receptor signaling pathway	-2.7	11	5.3	-1.4
WikiPathways	WP4904	LDLRAD4 and what we know about it	-2.7	11	5.3	-1.4
GO Biological Processes	GO:1902221	erythrose 4-phosphate/phosphoenolpyruvate family amino acid metabolic process	-2.7	11	5.3	-1.4
GO Biological Processes	GO:0010756	positive regulation of plasminogen activation	-2.7	11	5.3	-1.4
GO Biological Processes	GO:0060600	dichotomous subdivision of an epithelial terminal unit	-2.7	11	5.3	-1.4
GO Biological Processes	GO:0021612	facial nerve structural organization	-2.7	11	5.3	-1.4
GO Biological Processes	GO:0006558	L-phenylalanine metabolic process	-2.7	11	5.3	-1.4
GO Biological Processes	GO:0006559	L-phenylalanine catabolic process	-2.7	11	5.3	-1.4
GO Biological Processes	GO:1990709	presynaptic active zone organization	-2.7	11	5.3	-1.4
GO Biological Processes	GO:1903828	negative regulation of protein localization	-2.7	2.3	3.4	-1.4
KEGG Pathway	hsa04068	FoxO signaling pathway	-2.7	2.6	3.6	-1.3
GO Biological Processes	GO:0071634	regulation of transforming growth factor beta production	-2.7	4.4	4.1	-1.3
GO Biological Processes	GO:0035136	forelimb morphogenesis	-2.7	4.4	4.1	-1.3
GO Biological Processes	GO:0006692	prostanoid metabolic process	-2.7	4.4	4.1	-1.3
Reactome Gene Sets	R-HSA-111996	Ca-dependent events	-2.7	4.4	4.1	-1.3
GO Biological Processes	GO:0006775	fat-soluble vitamin metabolic process	-2.7	4.4	4.1	-1.3
GO Biological Processes	GO:0006693	prostaglandin metabolic process	-2.7	4.4	4.1	-1.3
GO Biological Processes	GO:0051145	smooth muscle cell differentiation	-2.7	4.4	4.1	-1.3
GO Biological Processes	GO:0018105	peptidyl-serine phosphorylation	-2.7	2.3	3.4	-1.3
GO Biological Processes	GO:0035774	positive regulation of insulin secretion involved in cellular response to glucose stimulus	-2.7	5.3	4.3	-1.3
WikiPathways	WP4856	Intracellular trafficking proteins involved in CMT neuropathy	-2.7	5.3	4.3	-1.3
Reactome Gene Sets	R-HSA-8963743	Digestion and absorption	-2.7	5.3	4.3	-1.3
GO Biological Processes	GO:0048843	negative regulation of axon extension involved in axon guidance	-2.7	5.3	4.3	-1.3
KEGG Pathway	hsa00650	Butanoate metabolism	-2.7	5.3	4.3	-1.3
GO Biological Processes	GO:0021544	subpallium development	-2.7	5.3	4.3	-1.3
GO Biological Processes	GO:0042133	neurotransmitter metabolic process	-2.7	5.3	4.3	-1.3
GO Biological Processes	GO:0003416	endochondral bone growth	-2.7	5.3	4.3	-1.3
GO Biological Processes	GO:0002063	chondrocyte development	-2.7	5.3	4.3	-1.3
KEGG Pathway	hsa00062	Fatty acid elongation	-2.7	5.3	4.3	-1.3
Reactome Gene Sets	R-HSA-1368108	BMAL1:CLOCK,NPAS2 activates circadian gene expression	-2.7	5.3	4.3	-1.3
GO Biological Processes	GO:1901888	regulation of cell junction assembly	-2.7	2.3	3.4	-1.3
GO Biological Processes	GO:0018209	peptidyl-serine modification	-2.7	2.3	3.4	-1.3
GO Biological Processes	GO:0021766	hippocampus development	-2.7	3.2	3.7	-1.3
GO Biological Processes	GO:0051952	regulation of amine transport	-2.7	2.9	3.6	-1.3
KEGG Pathway	hsa04925	Aldosterone synthesis and secretion	-2.7	2.9	3.6	-1.3
KEGG Pathway	hsa04750	Inflammatory mediator regulation of TRP channels	-2.7	2.9	3.6	-1.3
WikiPathways	WP3932	Focal adhesion: PI3K-Akt-mTOR-signaling pathway	-2.7	2	3.3	-1.3
GO Biological Processes	GO:0042531	positive regulation of tyrosine phosphorylation of STAT protein	-2.7	3.4	3.8	-1.3
GO Biological Processes	GO:0006816	calcium ion transport	-2.7	2.1	3.4	-1.3
GO Biological Processes	GO:0070304	positive regulation of stress-activated protein kinase signaling cascade	-2.6	2.6	3.5	-1.3
GO Biological Processes	GO:0016125	sterol metabolic process	-2.6	2.6	3.5	-1.3
GO Biological Processes	GO:0043405	regulation of MAP kinase activity	-2.6	2.3	3.4	-1.3
KEGG Pathway	hsa04726	Serotonergic synapse	-2.6	2.8	3.6	-1.3
WikiPathways	WP428	Wnt signaling	-2.6	2.8	3.6	-1.3
Reactome Gene Sets	R-HSA-112314	Neurotransmitter receptors and postsynaptic signal transmission	-2.6	2.2	3.4	-1.3
GO Biological Processes	GO:0010821	regulation of mitochondrion organization	-2.6	2.5	3.5	-1.3
GO Biological Processes	GO:0050886	endocrine process	-2.6	3.8	3.9	-1.3
GO Biological Processes	GO:0098656	anion transmembrane transport	-2.6	2.1	3.3	-1.3
GO Biological Processes	GO:0043279	response to alkaloid	-2.6	2.9	3.6	-1.3
GO Biological Processes	GO:1901379	regulation of potassium ion transmembrane transport	-2.6	2.9	3.6	-1.3
WikiPathways	WP2261	Glioblastoma signaling pathways	-2.6	3.1	3.7	-1.3
GO Biological Processes	GO:0045766	positive regulation of angiogenesis	-2.6	2.3	3.4	-1.3
GO Biological Processes	GO:1904018	positive regulation of vasculature development	-2.6	2.3	3.4	-1.3
KEGG Pathway	hsa05163	Human cytomegalovirus infection	-2.6	2.2	3.4	-1.3
GO Biological Processes	GO:0001101	response to acid chemical	-2.6	2.6	3.5	-1.3
GO Biological Processes	GO:0019896	axonal transport of mitochondrion	-2.6	6.8	4.5	-1.3
Reactome Gene Sets	R-HSA-9661069	Defective binding of RB1 mutants to E2F1,(E2F2, E2F3)	-2.6	6.8	4.5	-1.3
Reactome Gene Sets	R-HSA-9617828	FOXO-mediated transcription of cell cycle genes	-2.6	6.8	4.5	-1.3
GO Biological Processes	GO:0070314	G1 to G0 transition	-2.6	6.8	4.5	-1.3
Reactome Gene Sets	R-HSA-5083625	Defective GALNT3 causes HFTC	-2.6	6.8	4.5	-1.3
Reactome Gene Sets	R-HSA-9659787	Aberrant regulation of mitotic G1/S transition in cancer due to RB1 defects	-2.6	6.8	4.5	-1.3
GO Biological Processes	GO:0061548	ganglion development	-2.6	6.8	4.5	-1.3
GO Biological Processes	GO:1903729	regulation of plasma membrane organization	-2.6	6.8	4.5	-1.3
GO Biological Processes	GO:0045444	fat cell differentiation	-2.6	2.7	3.5	-1.3
GO Biological Processes	GO:0003014	renal system process	-2.6	2.7	3.5	-1.3
GO Biological Processes	GO:0007568	aging	-2.6	2.4	3.4	-1.3
WikiPathways	WP3942	PPAR signaling pathway	-2.6	3.4	3.7	-1.3
GO Biological Processes	GO:0072088	nephron epithelium morphogenesis	-2.6	3.4	3.7	-1.3
GO Biological Processes	GO:1901607	alpha-amino acid biosynthetic process	-2.6	3.4	3.7	-1.3
GO Biological Processes	GO:0009069	serine family amino acid metabolic process	-2.6	4.3	4	-1.3
GO Biological Processes	GO:1901186	positive regulation of ERBB signaling pathway	-2.6	4.3	4	-1.3
Reactome Gene Sets	R-HSA-449147	Signaling by Interleukins	-2.6	1.8	3.2	-1.3
GO Biological Processes	GO:0072503	cellular divalent inorganic cation homeostasis	-2.6	2.2	3.3	-1.3
GO Biological Processes	GO:0032409	regulation of transporter activity	-2.6	1.9	3.2	-1.3
GO Biological Processes	GO:0006766	vitamin metabolic process	-2.6	2.9	3.6	-1.3
GO Biological Processes	GO:0006721	terpenoid metabolic process	-2.6	2.9	3.6	-1.3
Reactome Gene Sets	R-HSA-9660821	ADORA2B mediated anti-inflammatory cytokines production	-2.6	2.6	3.5	-1.3
WikiPathways	WP5036	Angiotensin II receptor type 1 pathway	-2.6	5.1	4.2	-1.3
Canonical Pathways	M69	PID REELIN PATHWAY	-2.6	5.1	4.2	-1.3
Canonical Pathways	M5880	NABA ECM AFFILIATED	-2.6	2.4	3.4	-1.3
Canonical Pathways	M195	PID CMYB PATHWAY	-2.6	3.1	3.6	-1.3
GO Biological Processes	GO:0048017	inositol lipid-mediated signaling	-2.6	3.1	3.6	-1.3
GO Biological Processes	GO:0001541	ovarian follicle development	-2.6	3.7	3.8	-1.3
GO Biological Processes	GO:0006826	iron ion transport	-2.6	3.7	3.8	-1.3
GO Biological Processes	GO:0046164	alcohol catabolic process	-2.6	3.7	3.8	-1.3
GO Biological Processes	GO:0046503	glycerolipid catabolic process	-2.6	3.7	3.8	-1.3
GO Biological Processes	GO:0001706	endoderm formation	-2.6	3.7	3.8	-1.3
KEGG Pathway	hsa05012	Parkinson disease	-2.6	2.1	3.3	-1.3
GO Biological Processes	GO:0008203	cholesterol metabolic process	-2.6	2.7	3.5	-1.3
Canonical Pathways	M121	PID MTOR 4PATHWAY	-2.6	3.3	3.7	-1.3
KEGG Pathway	hsa05031	Amphetamine addiction	-2.6	3.3	3.7	-1.3
GO Biological Processes	GO:0006835	dicarboxylic acid transport	-2.6	3.3	3.7	-1.3
GO Biological Processes	GO:0010720	positive regulation of cell development	-2.6	2	3.2	-1.3
GO Biological Processes	GO:0007595	lactation	-2.6	4.2	3.9	-1.3
GO Biological Processes	GO:0071526	semaphorin-plexin signaling pathway	-2.6	4.2	3.9	-1.3
KEGG Pathway	hsa05219	Bladder cancer	-2.6	4.2	3.9	-1.3
KEGG Pathway	hsa04610	Complement and coagulation cascades	-2.6	3	3.6	-1.3
GO Biological Processes	GO:0060537	muscle tissue development	-2.5	1.9	3.2	-1.3
GO Biological Processes	GO:1905475	regulation of protein localization to membrane	-2.5	2.3	3.3	-1.2
GO Biological Processes	GO:0051235	maintenance of location	-2.5	2.3	3.3	-1.2
GO Biological Processes	GO:0045668	negative regulation of osteoblast differentiation	-2.5	3.7	3.7	-1.2
GO Biological Processes	GO:0043525	positive regulation of neuron apoptotic process	-2.5	3.7	3.7	-1.2
GO Biological Processes	GO:2000179	positive regulation of neural precursor cell proliferation	-2.5	3.7	3.7	-1.2
Reactome Gene Sets	R-HSA-9725370	Signaling by ALK fusions and activated point mutants	-2.5	3.7	3.7	-1.2
Reactome Gene Sets	R-HSA-9700206	Signaling by ALK in cancer	-2.5	3.7	3.7	-1.2
GO Biological Processes	GO:0045834	positive regulation of lipid metabolic process	-2.5	2.4	3.4	-1.2
GO Biological Processes	GO:0060041	retina development in camera-type eye	-2.5	2.4	3.4	-1.2
GO Biological Processes	GO:0008016	regulation of heart contraction	-2.5	2.2	3.3	-1.2
GO Biological Processes	GO:0008217	regulation of blood pressure	-2.5	2.3	3.3	-1.2
GO Biological Processes	GO:0006468	protein phosphorylation	-2.5	1.6	3.1	-1.2
GO Biological Processes	GO:0060627	regulation of vesicle-mediated transport	-2.5	1.7	3.1	-1.2
GO Biological Processes	GO:0030036	actin cytoskeleton organization	-2.5	1.7	3.1	-1.2
GO Biological Processes	GO:1901016	regulation of potassium ion transmembrane transporter activity	-2.5	3.3	3.6	-1.2
GO Biological Processes	GO:0006024	glycosaminoglycan biosynthetic process	-2.5	3.3	3.6	-1.2
GO Biological Processes	GO:0070997	neuron death	-2.5	2.8	3.5	-1.2
Reactome Gene Sets	R-HSA-373760	L1CAM interactions	-2.5	2.7	3.4	-1.2
WikiPathways	WP4787	Osteoblast differentiation and related diseases	-2.5	2.7	3.4	-1.2
GO Biological Processes	GO:0051051	negative regulation of transport	-2.5	1.7	3.1	-1.2
GO Biological Processes	GO:0008209	androgen metabolic process	-2.5	5	4	-1.2
Reactome Gene Sets	R-HSA-5683826	Surfactant metabolism	-2.5	5	4	-1.2
Reactome Gene Sets	R-HSA-977347	Serine biosynthesis	-2.5	9.6	4.9	-1.2
GO Biological Processes	GO:0015884	folic acid transport	-2.5	9.6	4.9	-1.2
GO Biological Processes	GO:0035860	glial cell-derived neurotrophic factor receptor signaling pathway	-2.5	9.6	4.9	-1.2
GO Biological Processes	GO:0031652	positive regulation of heat generation	-2.5	9.6	4.9	-1.2
GO Biological Processes	GO:0034635	glutathione transport	-2.5	9.6	4.9	-1.2
GO Biological Processes	GO:0015917	aminophospholipid transport	-2.5	9.6	4.9	-1.2
Reactome Gene Sets	R-HSA-1253288	Downregulation of ERBB4 signaling	-2.5	9.6	4.9	-1.2
Reactome Gene Sets	R-HSA-9029558	NR1H2 & NR1H3 regulate gene expression linked to lipogenesis	-2.5	9.6	4.9	-1.2
WikiPathways	WP1589	Folate-alcohol and cancer pathway hypotheses	-2.5	9.6	4.9	-1.2
GO Biological Processes	GO:0048702	embryonic neurocranium morphogenesis	-2.5	9.6	4.9	-1.2
GO Biological Processes	GO:0032909	regulation of transforming growth factor beta2 production	-2.5	9.6	4.9	-1.2
GO Biological Processes	GO:0033197	response to vitamin E	-2.5	9.6	4.9	-1.2
KEGG Pathway	hsa04911	Insulin secretion	-2.5	3	3.5	-1.2
GO Biological Processes	GO:0061620	glycolytic process through glucose-6-phosphate	-2.5	6.4	4.3	-1.2
Reactome Gene Sets	R-HSA-190840	Microtubule-dependent trafficking of connexons from Golgi to the plasma membrane	-2.5	6.4	4.3	-1.2
GO Biological Processes	GO:0061615	glycolytic process through fructose-6-phosphate	-2.5	6.4	4.3	-1.2
GO Biological Processes	GO:0001956	positive regulation of neurotransmitter secretion	-2.5	6.4	4.3	-1.2
GO Biological Processes	GO:0010092	specification of animal organ identity	-2.5	6.4	4.3	-1.2
GO Biological Processes	GO:0038128	ERBB2 signaling pathway	-2.5	6.4	4.3	-1.2
GO Biological Processes	GO:0007635	chemosensory behavior	-2.5	6.4	4.3	-1.2
GO Biological Processes	GO:0060914	heart formation	-2.5	6.4	4.3	-1.2
GO Biological Processes	GO:0030728	ovulation	-2.5	6.4	4.3	-1.2
GO Biological Processes	GO:0010755	regulation of plasminogen activation	-2.5	6.4	4.3	-1.2
GO Biological Processes	GO:0031334	positive regulation of protein-containing complex assembly	-2.5	2.2	3.3	-1.2
KEGG Pathway	hsa04910	Insulin signaling pathway	-2.5	2.5	3.4	-1.2
GO Biological Processes	GO:0032368	regulation of lipid transport	-2.5	2.4	3.3	-1.2
GO Biological Processes	GO:0070507	regulation of microtubule cytoskeleton organization	-2.5	2.4	3.3	-1.2
GO Biological Processes	GO:0033574	response to testosterone	-2.5	4.1	3.8	-1.2
WikiPathways	WP4290	Metabolic reprogramming in colon cancer	-2.5	4.1	3.8	-1.2
Reactome Gene Sets	R-HSA-419037	NCAM1 interactions	-2.5	4.1	3.8	-1.2
Reactome Gene Sets	R-HSA-8955332	Carboxyterminal post-translational modifications of tubulin	-2.5	4.1	3.8	-1.2
GO Biological Processes	GO:0051897	positive regulation of protein kinase B signaling	-2.5	2.6	3.4	-1.2
GO Biological Processes	GO:0022898	regulation of transmembrane transporter activity	-2.5	2	3.2	-1.2
GO Biological Processes	GO:0030178	negative regulation of Wnt signaling pathway	-2.5	2.3	3.3	-1.2
GO Biological Processes	GO:0072348	sulfur compound transport	-2.5	3.6	3.7	-1.2
GO Biological Processes	GO:0042733	embryonic digit morphogenesis	-2.5	3.6	3.7	-1.2
GO Biological Processes	GO:2000630	positive regulation of miRNA metabolic process	-2.5	3.6	3.7	-1.2
GO Biological Processes	GO:0034204	lipid translocation	-2.5	3.6	3.7	-1.2
Reactome Gene Sets	R-HSA-1483257	Phospholipid metabolism	-2.5	2.2	3.2	-1.2
GO Biological Processes	GO:2000379	positive regulation of reactive oxygen species metabolic process	-2.5	3.2	3.6	-1.2
Reactome Gene Sets	R-HSA-70171	Glycolysis	-2.5	3.2	3.6	-1.2
GO Biological Processes	GO:0009247	glycolipid biosynthetic process	-2.5	3.2	3.6	-1.2
KEGG Pathway	hsa04218	Cellular senescence	-2.5	2.4	3.3	-1.2
GO Biological Processes	GO:0062197	cellular response to chemical stress	-2.5	2	3.2	-1.2
GO Biological Processes	GO:0048660	regulation of smooth muscle cell proliferation	-2.5	2.3	3.3	-1.2
GO Biological Processes	GO:0051048	negative regulation of secretion	-2.5	2.3	3.3	-1.2
GO Biological Processes	GO:2001234	negative regulation of apoptotic signaling pathway	-2.5	2.1	3.2	-1.2
Reactome Gene Sets	R-HSA-418555	G alpha (s) signalling events	-2.5	2.4	3.3	-1.2
GO Biological Processes	GO:0007611	learning or memory	-2.5	2	3.2	-1.2
GO Biological Processes	GO:0035883	enteroendocrine cell differentiation	-2.5	4.8	3.9	-1.2
KEGG Pathway	hsa00030	Pentose phosphate pathway	-2.5	4.8	3.9	-1.2
WikiPathways	WP2855	Dopaminergic neurogenesis	-2.5	4.8	3.9	-1.2
GO Biological Processes	GO:0110110	positive regulation of animal organ morphogenesis	-2.5	4.8	3.9	-1.2
GO Biological Processes	GO:0021522	spinal cord motor neuron differentiation	-2.5	4.8	3.9	-1.2
Reactome Gene Sets	R-HSA-4090294	SUMOylation of intracellular receptors	-2.5	4.8	3.9	-1.2
KEGG Pathway	hsa00053	Ascorbate and aldarate metabolism	-2.5	4.8	3.9	-1.2
KEGG Pathway	hsa05218	Melanoma	-2.5	3.2	3.5	-1.2
GO Biological Processes	GO:0009185	ribonucleoside diphosphate metabolic process	-2.5	3.2	3.5	-1.2
GO Biological Processes	GO:0060411	cardiac septum morphogenesis	-2.5	3.2	3.5	-1.2
GO Biological Processes	GO:0032868	response to insulin	-2.5	2.2	3.2	-1.2
GO Biological Processes	GO:0043954	cellular component maintenance	-2.5	3.5	3.6	-1.2
KEGG Pathway	hsa04923	Regulation of lipolysis in adipocytes	-2.5	3.5	3.6	-1.2
GO Biological Processes	GO:0140115	export across plasma membrane	-2.5	3.5	3.6	-1.2
GO Biological Processes	GO:0046513	ceramide biosynthetic process	-2.5	3.5	3.6	-1.2
GO Biological Processes	GO:0030166	proteoglycan biosynthetic process	-2.5	3.5	3.6	-1.2
KEGG Pathway	hsa01212	Fatty acid metabolism	-2.5	3.5	3.6	-1.2
Canonical Pathways	M100	PID SHP2 PATHWAY	-2.5	3.5	3.6	-1.2
GO Biological Processes	GO:1903037	regulation of leukocyte cell-cell adhesion	-2.5	1.8	3.1	-1.2
Reactome Gene Sets	R-HSA-432040	Vasopressin regulates renal water homeostasis via Aquaporins	-2.5	4	3.8	-1.2
GO Biological Processes	GO:0051954	positive regulation of amine transport	-2.5	4	3.8	-1.2
WikiPathways	WP4249	Hedgehog signaling pathway	-2.5	4	3.8	-1.2
GO Biological Processes	GO:0042908	xenobiotic transport	-2.5	4	3.8	-1.2
Reactome Gene Sets	R-HSA-1489509	DAG and IP3 signaling	-2.5	4	3.8	-1.2
GO Biological Processes	GO:0042692	muscle cell differentiation	-2.4	2	3.1	-1.2
GO Biological Processes	GO:0071901	negative regulation of protein serine/threonine kinase activity	-2.4	2.6	3.3	-1.2
GO Biological Processes	GO:0070372	regulation of ERK1 and ERK2 cascade	-2.4	1.9	3.1	-1.2
GO Biological Processes	GO:0048592	eye morphogenesis	-2.4	2.4	3.3	-1.2
GO Biological Processes	GO:1990748	cellular detoxification	-2.4	2.7	3.4	-1.2
GO Biological Processes	GO:0036003	positive regulation of transcription from RNA polymerase II promoter in response to stress	-2.4	6.1	4.2	-1.2
GO Biological Processes	GO:0031645	negative regulation of nervous system process	-2.4	6.1	4.2	-1.2
Reactome Gene Sets	R-HSA-190872	Transport of connexons to the plasma membrane	-2.4	6.1	4.2	-1.2
Reactome Gene Sets	R-HSA-888590	GABA synthesis, release, reuptake and degradation	-2.4	6.1	4.2	-1.2
Reactome Gene Sets	R-HSA-9694614	Attachment and Entry	-2.4	6.1	4.2	-1.2
GO Biological Processes	GO:0035886	vascular associated smooth muscle cell differentiation	-2.4	6.1	4.2	-1.2
GO Biological Processes	GO:0032026	response to magnesium ion	-2.4	6.1	4.2	-1.2
GO Biological Processes	GO:2000116	regulation of cysteine-type endopeptidase activity	-2.4	2.1	3.2	-1.2
Canonical Pathways	M5884	NABA CORE MATRISOME	-2.4	2	3.1	-1.2
GO Biological Processes	GO:0051640	organelle localization	-2.4	1.7	3	-1.2
KEGG Pathway	hsa04115	p53 signaling pathway	-2.4	3.2	3.5	-1.2
WikiPathways	WP3584	MECP2 and associated Rett syndrome	-2.4	3.2	3.5	-1.2
GO Biological Processes	GO:0061035	regulation of cartilage development	-2.4	3.2	3.5	-1.2
KEGG Pathway	hsa04976	Bile secretion	-2.4	2.9	3.4	-1.2
GO Biological Processes	GO:0097193	intrinsic apoptotic signaling pathway	-2.4	2.4	3.2	-1.2
WikiPathways	WP558	Complement and coagulation cascades	-2.4	3.5	3.6	-1.2
GO Biological Processes	GO:0019369	arachidonic acid metabolic process	-2.4	3.5	3.6	-1.2
Reactome Gene Sets	R-HSA-6811558	PI5P, PP2A and IER3 Regulate PI3K/AKT Signaling	-2.4	2.7	3.4	-1.2
KEGG Pathway	hsa04962	Vasopressin-regulated water reabsorption	-2.4	3.9	3.7	-1.1
Reactome Gene Sets	R-HSA-1660661	Sphingolipid de novo biosynthesis	-2.4	3.9	3.7	-1.1
WikiPathways	WP5085	Vasopressin-regulated water reabsorption	-2.4	3.9	3.7	-1.1
GO Biological Processes	GO:0086003	cardiac muscle cell contraction	-2.4	3.9	3.7	-1.1
GO Biological Processes	GO:0048066	developmental pigmentation	-2.4	3.9	3.7	-1.1
GO Biological Processes	GO:0000578	embryonic axis specification	-2.4	3.9	3.7	-1.1
WikiPathways	WP4204	Tumor suppressor activity of SMARCB1	-2.4	4.6	3.8	-1.1
Reactome Gene Sets	R-HSA-70268	Pyruvate metabolism	-2.4	4.6	3.8	-1.1
GO Biological Processes	GO:0033137	negative regulation of peptidyl-serine phosphorylation	-2.4	4.6	3.8	-1.1
GO Biological Processes	GO:0040018	positive regulation of multicellular organism growth	-2.4	4.6	3.8	-1.1
KEGG Pathway	hsa00410	beta-Alanine metabolism	-2.4	4.6	3.8	-1.1
GO Biological Processes	GO:0048665	neuron fate specification	-2.4	4.6	3.8	-1.1
GO Biological Processes	GO:0007043	cell-cell junction assembly	-2.4	2.6	3.3	-1.1
WikiPathways	WP306	Focal adhesion	-2.4	2.2	3.2	-1.1
GO Biological Processes	GO:2000177	regulation of neural precursor cell proliferation	-2.4	2.9	3.4	-1.1
KEGG Pathway	hsa05410	Hypertrophic cardiomyopathy	-2.4	2.9	3.4	-1.1
GO Biological Processes	GO:0042058	regulation of epidermal growth factor receptor signaling pathway	-2.4	3.1	3.4	-1.1
GO Biological Processes	GO:0061045	negative regulation of wound healing	-2.4	3.1	3.4	-1.1
WikiPathways	WP4674	Head and neck squamous cell carcinoma	-2.4	3.1	3.4	-1.1
GO Biological Processes	GO:0006023	aminoglycan biosynthetic process	-2.4	3.1	3.4	-1.1
GO Biological Processes	GO:0048662	negative regulation of smooth muscle cell proliferation	-2.4	3.1	3.4	-1.1
KEGG Pathway	hsa04922	Glucagon signaling pathway	-2.4	2.7	3.3	-1.1
GO Biological Processes	GO:0043473	pigmentation	-2.4	2.7	3.3	-1.1
GO Biological Processes	GO:0002027	regulation of heart rate	-2.4	2.7	3.3	-1.1
GO Biological Processes	GO:0021610	facial nerve morphogenesis	-2.4	8.6	4.6	-1.1
GO Biological Processes	GO:0060068	vagina development	-2.4	8.6	4.6	-1.1
Reactome Gene Sets	R-HSA-975578	Reactions specific to the complex N-glycan synthesis pathway	-2.4	8.6	4.6	-1.1
GO Biological Processes	GO:0042048	olfactory behavior	-2.4	8.6	4.6	-1.1
GO Biological Processes	GO:0042538	hyperosmotic salinity response	-2.4	8.6	4.6	-1.1
GO Biological Processes	GO:0060525	prostate glandular acinus development	-2.4	8.6	4.6	-1.1
GO Biological Processes	GO:0033483	gas homeostasis	-2.4	8.6	4.6	-1.1
GO Biological Processes	GO:0042939	tripeptide transport	-2.4	8.6	4.6	-1.1
GO Biological Processes	GO:0003310	pancreatic A cell differentiation	-2.4	8.6	4.6	-1.1
GO Biological Processes	GO:0001542	ovulation from ovarian follicle	-2.4	8.6	4.6	-1.1
GO Biological Processes	GO:0042135	neurotransmitter catabolic process	-2.4	8.6	4.6	-1.1
Reactome Gene Sets	R-HSA-209968	Thyroxine biosynthesis	-2.4	8.6	4.6	-1.1
GO Biological Processes	GO:0071394	cellular response to testosterone stimulus	-2.4	8.6	4.6	-1.1
WikiPathways	WP2874	Liver X receptor pathway	-2.4	8.6	4.6	-1.1
GO Biological Processes	GO:0021561	facial nerve development	-2.4	8.6	4.6	-1.1
Reactome Gene Sets	R-HSA-419812	Calcitonin-like ligand receptors	-2.4	8.6	4.6	-1.1
GO Biological Processes	GO:0015850	organic hydroxy compound transport	-2.4	2.3	3.2	-1.1
GO Biological Processes	GO:0071560	cellular response to transforming growth factor beta stimulus	-2.4	2.3	3.2	-1.1
GO Biological Processes	GO:0042306	regulation of protein import into nucleus	-2.4	3.4	3.5	-1.1
GO Biological Processes	GO:0051289	protein homotetramerization	-2.4	3.4	3.5	-1.1
Canonical Pathways	M166	PID ATF2 PATHWAY	-2.4	3.4	3.5	-1.1
Reactome Gene Sets	R-HSA-2142753	Arachidonic acid metabolism	-2.4	3.4	3.5	-1.1
GO Biological Processes	GO:0045604	regulation of epidermal cell differentiation	-2.4	3.4	3.5	-1.1
Reactome Gene Sets	R-HSA-3000171	Non-integrin membrane-ECM interactions	-2.4	3.4	3.5	-1.1
GO Biological Processes	GO:1904375	regulation of protein localization to cell periphery	-2.4	2.5	3.3	-1.1
GO Biological Processes	GO:0007631	feeding behavior	-2.4	2.8	3.3	-1.1
GO Biological Processes	GO:1902903	regulation of supramolecular fiber organization	-2.4	1.8	3	-1.1
Reactome Gene Sets	R-HSA-6785807	Interleukin-4 and Interleukin-13 signaling	-2.4	2.7	3.3	-1.1
GO Biological Processes	GO:0061387	regulation of extent of cell growth	-2.4	2.7	3.3	-1.1
GO Biological Processes	GO:0030517	negative regulation of axon extension	-2.4	3.8	3.6	-1.1
Reactome Gene Sets	R-HSA-194068	Bile acid and bile salt metabolism	-2.4	3.8	3.6	-1.1
GO Biological Processes	GO:0043620	regulation of DNA-templated transcription in response to stress	-2.4	3.8	3.6	-1.1
KEGG Pathway	hsa02010	ABC transporters	-2.4	3.8	3.6	-1.1
GO Biological Processes	GO:0019319	hexose biosynthetic process	-2.4	3.8	3.6	-1.1
GO Biological Processes	GO:0043393	regulation of protein binding	-2.4	2.2	3.1	-1.1
GO Biological Processes	GO:0050810	regulation of steroid biosynthetic process	-2.3	3.1	3.4	-1.1
GO Biological Processes	GO:0032272	negative regulation of protein polymerization	-2.3	3.1	3.4	-1.1
GO Biological Processes	GO:0032890	regulation of organic acid transport	-2.3	3.1	3.4	-1.1
KEGG Pathway	hsa04918	Thyroid hormone synthesis	-2.3	3.1	3.4	-1.1
GO Biological Processes	GO:0032970	regulation of actin filament-based process	-2.3	1.8	3	-1.1
GO Biological Processes	GO:0009205	purine ribonucleoside triphosphate metabolic process	-2.3	2.2	3.1	-1.1
GO Biological Processes	GO:0052695	cellular glucuronidation	-2.3	5.8	4	-1.1
GO Biological Processes	GO:0032332	positive regulation of chondrocyte differentiation	-2.3	5.8	4	-1.1
GO Biological Processes	GO:0006662	glycerol ether metabolic process	-2.3	5.8	4	-1.1
GO Biological Processes	GO:0060004	reflex	-2.3	5.8	4	-1.1
GO Biological Processes	GO:0003215	cardiac right ventricle morphogenesis	-2.3	5.8	4	-1.1
GO Biological Processes	GO:0035461	vitamin transmembrane transport	-2.3	5.8	4	-1.1
GO Biological Processes	GO:0046485	ether lipid metabolic process	-2.3	5.8	4	-1.1
GO Biological Processes	GO:0060828	regulation of canonical Wnt signaling pathway	-2.3	2	3	-1.1
GO Biological Processes	GO:2000027	regulation of animal organ morphogenesis	-2.3	2.5	3.2	-1.1
KEGG Pathway	hsa04020	Calcium signaling pathway	-2.3	2	3.1	-1.1
GO Biological Processes	GO:0034391	regulation of smooth muscle cell apoptotic process	-2.3	4.5	3.8	-1.1
GO Biological Processes	GO:0061036	positive regulation of cartilage development	-2.3	4.5	3.8	-1.1
GO Biological Processes	GO:0035115	embryonic forelimb morphogenesis	-2.3	4.5	3.8	-1.1
GO Biological Processes	GO:0021532	neural tube patterning	-2.3	4.5	3.8	-1.1
GO Biological Processes	GO:0034311	diol metabolic process	-2.3	4.5	3.8	-1.1
Canonical Pathways	M275	PID ALPHA SYNUCLEIN PATHWAY	-2.3	4.5	3.8	-1.1
GO Biological Processes	GO:0098930	axonal transport	-2.3	3.4	3.5	-1.1
GO Biological Processes	GO:0006687	glycosphingolipid metabolic process	-2.3	3.4	3.5	-1.1
GO Biological Processes	GO:0030837	negative regulation of actin filament polymerization	-2.3	3.4	3.5	-1.1
GO Biological Processes	GO:0032412	regulation of ion transmembrane transporter activity	-2.3	1.9	3	-1.1
KEGG Pathway	hsa04360	Axon guidance	-2.3	2.2	3.1	-1.1
Reactome Gene Sets	R-HSA-163125	Post-translational modification: synthesis of GPI-anchored proteins	-2.3	2.8	3.3	-1.1
GO Biological Processes	GO:0072091	regulation of stem cell proliferation	-2.3	2.8	3.3	-1.1
WikiPathways	WP2355	Corticotropin-releasing hormone signaling pathway	-2.3	2.8	3.3	-1.1
GO Biological Processes	GO:0032956	regulation of actin cytoskeleton organization	-2.3	1.8	3	-1.1
WikiPathways	WP5224	2q37 copy number variation syndrome	-2.3	2.4	3.2	-1.1
GO Biological Processes	GO:0031644	regulation of nervous system process	-2.3	2.4	3.2	-1.1
GO Biological Processes	GO:1902652	secondary alcohol metabolic process	-2.3	2.5	3.2	-1.1
KEGG Pathway	hsa05220	Chronic myeloid leukemia	-2.3	3	3.4	-1.1
GO Biological Processes	GO:0010822	positive regulation of mitochondrion organization	-2.3	3	3.4	-1.1
GO Biological Processes	GO:0010810	regulation of cell-substrate adhesion	-2.3	2.1	3	-1.1
GO Biological Processes	GO:0050919	negative chemotaxis	-2.3	3.8	3.5	-1.1
GO Biological Processes	GO:0021795	cerebral cortex cell migration	-2.3	3.8	3.5	-1.1
KEGG Pathway	hsa04930	Type II diabetes mellitus	-2.3	3.8	3.5	-1.1
GO Biological Processes	GO:0003015	heart process	-2.3	2.6	3.2	-1.1
GO Biological Processes	GO:0060047	heart contraction	-2.3	2.8	3.3	-1.1
GO Biological Processes	GO:0030516	regulation of axon extension	-2.3	2.8	3.3	-1.1
WikiPathways	WP61	Notch signaling pathway	-2.3	3.3	3.4	-1.1
GO Biological Processes	GO:0038127	ERBB signaling pathway	-2.3	3.3	3.4	-1.1
Canonical Pathways	M58	PID AR PATHWAY	-2.3	3.3	3.4	-1.1
WikiPathways	WP5124	Alzheimer's disease	-2.3	2	3	-1.1
WikiPathways	WP4223	Ras signaling	-2.3	2.2	3.1	-1.1
GO Biological Processes	GO:0080135	regulation of cellular response to stress	-2.3	1.5	2.8	-1.1
GO Biological Processes	GO:0001942	hair follicle development	-2.3	3	3.3	-1.1
GO Biological Processes	GO:1901568	fatty acid derivative metabolic process	-2.3	3	3.3	-1.1
Reactome Gene Sets	R-HSA-9009391	Extra-nuclear estrogen signaling	-2.3	3	3.3	-1.1
GO Biological Processes	GO:0048841	regulation of axon extension involved in axon guidance	-2.3	4.4	3.7	-1.1
GO Biological Processes	GO:0090183	regulation of kidney development	-2.3	4.4	3.7	-1.1
GO Biological Processes	GO:0097061	dendritic spine organization	-2.3	4.4	3.7	-1.1
WikiPathways	WP2197	Endothelin pathways	-2.3	4.4	3.7	-1.1
GO Biological Processes	GO:0042755	eating behavior	-2.3	4.4	3.7	-1.1
GO Biological Processes	GO:0098801	regulation of renal system process	-2.3	4.4	3.7	-1.1
GO Biological Processes	GO:0006688	glycosphingolipid biosynthetic process	-2.3	4.4	3.7	-1.1
Reactome Gene Sets	R-HSA-8963899	Plasma lipoprotein remodeling	-2.3	4.4	3.7	-1.1
GO Biological Processes	GO:0007009	plasma membrane organization	-2.3	2.3	3.1	-1.1
GO Biological Processes	GO:0120034	positive regulation of plasma membrane bounded cell projection assembly	-2.3	2.6	3.2	-1.1
GO Biological Processes	GO:0043651	linoleic acid metabolic process	-2.3	5.5	3.9	-1.1
GO Biological Processes	GO:0097503	sialylation	-2.3	5.5	3.9	-1.1
Reactome Gene Sets	R-HSA-70895	Branched-chain amino acid catabolism	-2.3	5.5	3.9	-1.1
Reactome Gene Sets	R-HSA-5218921	VEGFR2 mediated cell proliferation	-2.3	5.5	3.9	-1.1
WikiPathways	WP497	Urea cycle and metabolism of amino groups	-2.3	5.5	3.9	-1.1
GO Biological Processes	GO:0009083	branched-chain amino acid catabolic process	-2.3	5.5	3.9	-1.1
Reactome Gene Sets	R-HSA-9008059	Interleukin-37 signaling	-2.3	5.5	3.9	-1.1
Reactome Gene Sets	R-HSA-8953897	Cellular responses to stimuli	-2.3	1.5	2.8	-1.1
Reactome Gene Sets	R-HSA-1483206	Glycerophospholipid biosynthesis	-2.3	2.5	3.1	-1.1
GO Biological Processes	GO:0006898	receptor-mediated endocytosis	-2.3	2.3	3.1	-1.1
Canonical Pathways	M236	PID DELTA NP63 PATHWAY	-2.3	3.7	3.5	-1
Reactome Gene Sets	R-HSA-69236	G1 Phase	-2.3	3.7	3.5	-1
Reactome Gene Sets	R-HSA-190828	Gap junction trafficking	-2.3	3.7	3.5	-1
Reactome Gene Sets	R-HSA-69231	Cyclin D associated events in G1	-2.3	3.7	3.5	-1
KEGG Pathway	hsa00514	Other types of O-glycan biosynthesis	-2.3	3.7	3.5	-1
Reactome Gene Sets	R-HSA-9024446	NR1H2 and NR1H3-mediated signaling	-2.3	3.7	3.5	-1
GO Biological Processes	GO:0071222	cellular response to lipopolysaccharide	-2.3	2.1	3	-1
GO Biological Processes	GO:0043281	regulation of cysteine-type endopeptidase activity involved in apoptotic process	-2.3	2.1	3	-1
GO Biological Processes	GO:0051593	response to folic acid	-2.3	7.8	4.3	-1
GO Biological Processes	GO:2000644	regulation of receptor catabolic process	-2.3	7.8	4.3	-1
GO Biological Processes	GO:0060900	embryonic camera-type eye formation	-2.3	7.8	4.3	-1
GO Biological Processes	GO:0007494	midgut development	-2.3	7.8	4.3	-1
GO Biological Processes	GO:0009950	dorsal/ventral axis specification	-2.3	7.8	4.3	-1
GO Biological Processes	GO:0071697	ectodermal placode morphogenesis	-2.3	7.8	4.3	-1
GO Biological Processes	GO:0031642	negative regulation of myelination	-2.3	7.8	4.3	-1
GO Biological Processes	GO:0097062	dendritic spine maintenance	-2.3	7.8	4.3	-1
GO Biological Processes	GO:0061303	cornea development in camera-type eye	-2.3	7.8	4.3	-1
GO Biological Processes	GO:0031639	plasminogen activation	-2.3	7.8	4.3	-1
WikiPathways	WP4156	Biosynthesis and regeneration of tetrahydrobiopterin and catabolism of phenylalanine	-2.3	7.8	4.3	-1
Canonical Pathways	M158	PID INTEGRIN4 PATHWAY	-2.3	7.8	4.3	-1
GO Biological Processes	GO:1902284	neuron projection extension involved in neuron projection guidance	-2.3	7.8	4.3	-1
GO Biological Processes	GO:0048846	axon extension involved in axon guidance	-2.3	7.8	4.3	-1
GO Biological Processes	GO:0090184	positive regulation of kidney development	-2.3	7.8	4.3	-1
GO Biological Processes	GO:0006002	fructose 6-phosphate metabolic process	-2.3	7.8	4.3	-1
WikiPathways	WP3672	lncRNA-mediated mechanisms of therapeutic resistance	-2.3	7.8	4.3	-1
GO Biological Processes	GO:0060788	ectodermal placode formation	-2.3	7.8	4.3	-1
GO Biological Processes	GO:0008654	phospholipid biosynthetic process	-2.2	2	3	-1
GO Biological Processes	GO:0033157	regulation of intracellular protein transport	-2.2	2	3	-1
WikiPathways	WP4538	Regulatory circuits of the STAT3 signaling pathway	-2.2	2.9	3.3	-1
GO Biological Processes	GO:0006970	response to osmotic stress	-2.2	2.9	3.3	-1
Reactome Gene Sets	R-HSA-2219530	Constitutive Signaling by Aberrant PI3K in Cancer	-2.2	2.9	3.3	-1
GO Biological Processes	GO:0009144	purine nucleoside triphosphate metabolic process	-2.2	2.2	3	-1
GO Biological Processes	GO:0006109	regulation of carbohydrate metabolic process	-2.2	2.2	3	-1
GO Biological Processes	GO:0050730	regulation of peptidyl-tyrosine phosphorylation	-2.2	1.9	2.9	-1
Reactome Gene Sets	R-HSA-5358351	Signaling by Hedgehog	-2.2	2.3	3.1	-1
Reactome Gene Sets	R-HSA-983231	Factors involved in megakaryocyte development and platelet production	-2.2	2.2	3	-1
GO Biological Processes	GO:0071559	response to transforming growth factor beta	-2.2	2.2	3	-1
GO Biological Processes	GO:0021799	cerebral cortex radially oriented cell migration	-2.2	4.2	3.6	-1
GO Biological Processes	GO:0070741	response to interleukin-6	-2.2	4.2	3.6	-1
GO Biological Processes	GO:0050931	pigment cell differentiation	-2.2	4.2	3.6	-1
GO Biological Processes	GO:1905207	regulation of cardiocyte differentiation	-2.2	4.2	3.6	-1
Reactome Gene Sets	R-HSA-192105	Synthesis of bile acids and bile salts	-2.2	4.2	3.6	-1
Reactome Gene Sets	R-HSA-199418	Negative regulation of the PI3K/AKT network	-2.2	2.5	3.1	-1
Reactome Gene Sets	R-HSA-9006925	Intracellular signaling by second messengers	-2.2	1.9	2.9	-1
GO Biological Processes	GO:0006351	DNA-templated transcription	-2.2	1.6	2.8	-1
GO Biological Processes	GO:0070542	response to fatty acid	-2.2	3.2	3.3	-1
GO Biological Processes	GO:0021885	forebrain cell migration	-2.2	3.2	3.3	-1
Reactome Gene Sets	R-HSA-375165	NCAM signaling for neurite out-growth	-2.2	3.2	3.3	-1
Reactome Gene Sets	R-HSA-9033241	Peroxisomal protein import	-2.2	3.2	3.3	-1
Canonical Pathways	M19	PID P73PATHWAY	-2.2	2.9	3.2	-1
KEGG Pathway	hsa03018	RNA degradation	-2.2	2.9	3.2	-1
GO Biological Processes	GO:1902003	regulation of amyloid-beta formation	-2.2	3.6	3.4	-1
GO Biological Processes	GO:0042220	response to cocaine	-2.2	3.6	3.4	-1
Canonical Pathways	M219	PID HEDGEHOG GLI PATHWAY	-2.2	3.6	3.4	-1
GO Biological Processes	GO:0048546	digestive tract morphogenesis	-2.2	3.6	3.4	-1
Reactome Gene Sets	R-HSA-418597	G alpha (z) signalling events	-2.2	3.6	3.4	-1
GO Biological Processes	GO:0031641	regulation of myelination	-2.2	3.6	3.4	-1
GO Biological Processes	GO:0022602	ovulation cycle process	-2.2	3.6	3.4	-1
GO Biological Processes	GO:0009395	phospholipid catabolic process	-2.2	3.6	3.4	-1
GO Biological Processes	GO:0003073	regulation of systemic arterial blood pressure	-2.2	2.7	3.2	-1
GO Biological Processes	GO:0015833	peptide transport	-2.2	2.7	3.2	-1
GO Biological Processes	GO:0009199	ribonucleoside triphosphate metabolic process	-2.2	2.1	3	-1
KEGG Pathway	hsa04261	Adrenergic signaling in cardiomyocytes	-2.2	2.3	3	-1
GO Biological Processes	GO:0097659	nucleic acid-templated transcription	-2.2	1.6	2.8	-1
GO Biological Processes	GO:0035089	establishment of apical/basal cell polarity	-2.2	5.2	3.8	-1
GO Biological Processes	GO:0051156	glucose 6-phosphate metabolic process	-2.2	5.2	3.8	-1
GO Biological Processes	GO:0023019	signal transduction involved in regulation of gene expression	-2.2	5.2	3.8	-1
GO Biological Processes	GO:0044321	response to leptin	-2.2	5.2	3.8	-1
WikiPathways	WP3599	Transcription factor regulation in adipogenesis	-2.2	5.2	3.8	-1
GO Biological Processes	GO:0006007	glucose catabolic process	-2.2	5.2	3.8	-1
GO Biological Processes	GO:0002070	epithelial cell maturation	-2.2	5.2	3.8	-1
GO Biological Processes	GO:0044062	regulation of excretion	-2.2	5.2	3.8	-1
GO Biological Processes	GO:0009070	serine family amino acid biosynthetic process	-2.2	5.2	3.8	-1
Reactome Gene Sets	R-HSA-1250196	SHC1 events in ERBB2 signaling	-2.2	5.2	3.8	-1
GO Biological Processes	GO:0086005	ventricular cardiac muscle cell action potential	-2.2	5.2	3.8	-1
KEGG Pathway	hsa04728	Dopaminergic synapse	-2.2	2.4	3.1	-1
GO Biological Processes	GO:0070555	response to interleukin-1	-2.2	2.4	3.1	-1
GO Biological Processes	GO:0043266	regulation of potassium ion transport	-2.2	2.5	3.1	-1
Reactome Gene Sets	R-HSA-5668914	Diseases of metabolism	-2.2	2	2.9	-0.99
GO Biological Processes	GO:0048015	phosphatidylinositol-mediated signaling	-2.2	2.9	3.2	-0.99
Canonical Pathways	M223	PID BETA CATENIN NUC PATHWAY	-2.2	2.9	3.2	-0.99
GO Biological Processes	GO:0071230	cellular response to amino acid stimulus	-2.2	2.9	3.2	-0.99
GO Biological Processes	GO:0015918	sterol transport	-2.2	2.9	3.2	-0.99
GO Biological Processes	GO:1901184	regulation of ERBB signaling pathway	-2.2	2.9	3.2	-0.99
GO Biological Processes	GO:0061053	somite development	-2.2	2.9	3.2	-0.99
GO Biological Processes	GO:1903531	negative regulation of secretion by cell	-2.2	2.3	3	-0.99
GO Biological Processes	GO:0009311	oligosaccharide metabolic process	-2.2	3.1	3.3	-0.99
WikiPathways	WP3624	Lung fibrosis	-2.2	3.1	3.3	-0.99
GO Biological Processes	GO:0060840	artery development	-2.2	2.7	3.1	-0.99
KEGG Pathway	hsa05215	Prostate cancer	-2.2	2.7	3.1	-0.99
KEGG Pathway	hsa04666	Fc gamma R-mediated phagocytosis	-2.2	2.7	3.1	-0.99
GO Biological Processes	GO:0061351	neural precursor cell proliferation	-2.2	2.7	3.1	-0.99
GO Biological Processes	GO:0032103	positive regulation of response to external stimulus	-2.2	1.7	2.8	-0.99
GO Biological Processes	GO:0061178	regulation of insulin secretion involved in cellular response to glucose stimulus	-2.2	3.5	3.4	-0.99
GO Biological Processes	GO:2000404	regulation of T cell migration	-2.2	3.5	3.4	-0.99
Reactome Gene Sets	R-HSA-157858	Gap junction trafficking and regulation	-2.2	3.5	3.4	-0.99
GO Biological Processes	GO:0007173	epidermal growth factor receptor signaling pathway	-2.2	3.5	3.4	-0.99
GO Biological Processes	GO:0046364	monosaccharide biosynthetic process	-2.2	3.5	3.4	-0.99
GO Biological Processes	GO:0043114	regulation of vascular permeability	-2.2	3.5	3.4	-0.99
GO Biological Processes	GO:0086001	cardiac muscle cell action potential	-2.2	3.5	3.4	-0.99
Reactome Gene Sets	R-HSA-425407	SLC-mediated transmembrane transport	-2.2	2	2.9	-0.98
GO Biological Processes	GO:0043433	negative regulation of DNA-binding transcription factor activity	-2.2	2.1	2.9	-0.98
GO Biological Processes	GO:0009566	fertilization	-2.2	2.1	2.9	-0.98
Reactome Gene Sets	R-HSA-196854	Metabolism of vitamins and cofactors	-2.2	2.1	2.9	-0.98
GO Biological Processes	GO:0046189	phenol-containing compound biosynthetic process	-2.2	4.1	3.5	-0.98
GO Biological Processes	GO:0048048	embryonic eye morphogenesis	-2.2	4.1	3.5	-0.98
GO Biological Processes	GO:0042401	cellular biogenic amine biosynthetic process	-2.2	4.1	3.5	-0.98
GO Biological Processes	GO:0006694	steroid biosynthetic process	-2.2	2.5	3.1	-0.98
GO Biological Processes	GO:0062013	positive regulation of small molecule metabolic process	-2.2	2.3	3	-0.98
KEGG Pathway	hsa04144	Endocytosis	-2.1	1.9	2.9	-0.97
KEGG Pathway	hsa00564	Glycerophospholipid metabolism	-2.1	2.6	3.1	-0.97
Reactome Gene Sets	R-HSA-5619102	SLC transporter disorders	-2.1	2.6	3.1	-0.97
GO Biological Processes	GO:0048857	neural nucleus development	-2.1	3.1	3.2	-0.96
GO Biological Processes	GO:0032507	maintenance of protein location in cell	-2.1	3.1	3.2	-0.96
GO Biological Processes	GO:0050771	negative regulation of axonogenesis	-2.1	3.1	3.2	-0.96
GO Biological Processes	GO:0097084	vascular associated smooth muscle cell development	-2.1	7.2	4.1	-0.96
Reactome Gene Sets	R-HSA-211979	Eicosanoids	-2.1	7.2	4.1	-0.96
GO Biological Processes	GO:0019336	phenol-containing compound catabolic process	-2.1	7.2	4.1	-0.96
GO Biological Processes	GO:0040015	negative regulation of multicellular organism growth	-2.1	7.2	4.1	-0.96
WikiPathways	WP4583	Biomarkers for urea cycle disorders	-2.1	7.2	4.1	-0.96
GO Biological Processes	GO:0071696	ectodermal placode development	-2.1	7.2	4.1	-0.96
GO Biological Processes	GO:0033540	fatty acid beta-oxidation using acyl-CoA oxidase	-2.1	7.2	4.1	-0.96
WikiPathways	WP106	Alanine and aspartate metabolism	-2.1	7.2	4.1	-0.96
GO Biological Processes	GO:0072182	regulation of nephron tubule epithelial cell differentiation	-2.1	7.2	4.1	-0.96
GO Biological Processes	GO:0030397	membrane disassembly	-2.1	7.2	4.1	-0.96
GO Biological Processes	GO:0031650	regulation of heat generation	-2.1	7.2	4.1	-0.96
Reactome Gene Sets	R-HSA-112308	Presynaptic depolarization and calcium channel opening	-2.1	7.2	4.1	-0.96
GO Biological Processes	GO:0006865	amino acid transport	-2.1	2.5	3	-0.96
GO Biological Processes	GO:2001242	regulation of intrinsic apoptotic signaling pathway	-2.1	2.2	2.9	-0.96
GO Biological Processes	GO:0032886	regulation of microtubule-based process	-2.1	1.9	2.8	-0.96
GO Biological Processes	GO:0032386	regulation of intracellular transport	-2.1	1.8	2.8	-0.96
GO Biological Processes	GO:0006650	glycerophospholipid metabolic process	-2.1	1.9	2.8	-0.95
GO Biological Processes	GO:2001238	positive regulation of extrinsic apoptotic signaling pathway	-2.1	3.5	3.3	-0.95
KEGG Pathway	hsa00330	Arginine and proline metabolism	-2.1	3.5	3.3	-0.95
Reactome Gene Sets	R-HSA-1227986	Signaling by ERBB2	-2.1	3.5	3.3	-0.95
GO Biological Processes	GO:0021515	cell differentiation in spinal cord	-2.1	3.5	3.3	-0.95
GO Biological Processes	GO:0090102	cochlea development	-2.1	3.5	3.3	-0.95
Reactome Gene Sets	R-HSA-5653656	Vesicle-mediated transport	-2.1	1.5	2.7	-0.95
GO Biological Processes	GO:0097242	amyloid-beta clearance	-2.1	5	3.6	-0.95
WikiPathways	WP4357	NRF2-ARE regulation	-2.1	5	3.6	-0.95
Reactome Gene Sets	R-HSA-112409	RAF-independent MAPK1/3 activation	-2.1	5	3.6	-0.95
GO Biological Processes	GO:0007340	acrosome reaction	-2.1	5	3.6	-0.95
GO Biological Processes	GO:0010560	positive regulation of glycoprotein biosynthetic process	-2.1	5	3.6	-0.95
WikiPathways	WP3612	Photodynamic therapy-induced NFE2L2 (NRF2) survival signaling	-2.1	5	3.6	-0.95
GO Biological Processes	GO:0021846	cell proliferation in forebrain	-2.1	5	3.6	-0.95
GO Biological Processes	GO:0034312	diol biosynthetic process	-2.1	5	3.6	-0.95
GO Biological Processes	GO:0060740	prostate gland epithelium morphogenesis	-2.1	5	3.6	-0.95
GO Biological Processes	GO:0010631	epithelial cell migration	-2.1	2.6	3.1	-0.95
GO Biological Processes	GO:2001235	positive regulation of apoptotic signaling pathway	-2.1	2.3	3	-0.95
GO Biological Processes	GO:0009314	response to radiation	-2.1	1.7	2.7	-0.95
GO Biological Processes	GO:0042509	regulation of tyrosine phosphorylation of STAT protein	-2.1	2.8	3.1	-0.95
GO Biological Processes	GO:0042475	odontogenesis of dentin-containing tooth	-2.1	2.8	3.1	-0.95
WikiPathways	WP3931	Embryonic stem cell pluripotency pathways	-2.1	2.5	3	-0.95
GO Biological Processes	GO:0046473	phosphatidic acid metabolic process	-2.1	4	3.4	-0.95
Reactome Gene Sets	R-HSA-190861	Gap junction assembly	-2.1	4	3.4	-0.95
GO Biological Processes	GO:0009309	amine biosynthetic process	-2.1	4	3.4	-0.95
KEGG Pathway	hsa00350	Tyrosine metabolism	-2.1	4	3.4	-0.95
GO Biological Processes	GO:0030201	heparan sulfate proteoglycan metabolic process	-2.1	4	3.4	-0.95
GO Biological Processes	GO:0007265	Ras protein signal transduction	-2.1	2.1	2.9	-0.94
GO Biological Processes	GO:0070588	calcium ion transmembrane transport	-2.1	2.1	2.9	-0.94
GO Biological Processes	GO:0017157	regulation of exocytosis	-2.1	2	2.9	-0.94
WikiPathways	WP2324	AGE/RAGE pathway	-2.1	3.1	3.2	-0.94
GO Biological Processes	GO:0031668	cellular response to extracellular stimulus	-2.1	1.9	2.8	-0.94
GO Biological Processes	GO:0006937	regulation of muscle contraction	-2.1	2.1	2.9	-0.93
GO Biological Processes	GO:0045216	cell-cell junction organization	-2.1	2.1	2.9	-0.93
GO Biological Processes	GO:0006836	neurotransmitter transport	-2.1	2.3	2.9	-0.93
GO Biological Processes	GO:0015718	monocarboxylic acid transport	-2.1	2.6	3	-0.93
GO Biological Processes	GO:0060070	canonical Wnt signaling pathway	-2.1	2.6	3	-0.93
GO Biological Processes	GO:0032774	RNA biosynthetic process	-2.1	1.6	2.7	-0.93
GO Biological Processes	GO:0099643	signal release from synapse	-2.1	2.8	3.1	-0.92
GO Biological Processes	GO:0007269	neurotransmitter secretion	-2.1	2.8	3.1	-0.92
WikiPathways	WP3611	Photodynamic therapy-induced AP-1 survival signaling	-2.1	3.4	3.2	-0.92
Reactome Gene Sets	R-HSA-6811436	COPI-independent Golgi-to-ER retrograde traffic	-2.1	3.4	3.2	-0.92
GO Biological Processes	GO:0060688	regulation of morphogenesis of a branching structure	-2.1	3.4	3.2	-0.92
GO Biological Processes	GO:0002011	morphogenesis of an epithelial sheet	-2.1	3.4	3.2	-0.92
GO Biological Processes	GO:0006366	transcription by RNA polymerase II	-2.1	1.8	2.7	-0.92
GO Biological Processes	GO:0006887	exocytosis	-2.1	2	2.8	-0.92
GO Biological Processes	GO:0061041	regulation of wound healing	-2.1	2.3	2.9	-0.91
GO Biological Processes	GO:0046034	ATP metabolic process	-2.1	2.2	2.9	-0.91
GO Biological Processes	GO:0070613	regulation of protein processing	-2.1	3	3.1	-0.91
KEGG Pathway	hsa05010	Alzheimer disease	-2.1	1.7	2.7	-0.91
GO Biological Processes	GO:2001243	negative regulation of intrinsic apoptotic signaling pathway	-2.1	2.6	3	-0.91
GO Biological Processes	GO:1902476	chloride transmembrane transport	-2.1	2.6	3	-0.91
GO Biological Processes	GO:0006720	isoprenoid metabolic process	-2.1	2.4	2.9	-0.91
KEGG Pathway	hsa04071	Sphingolipid signaling pathway	-2.1	2.4	2.9	-0.91
Reactome Gene Sets	R-HSA-77289	Mitochondrial Fatty Acid Beta-Oxidation	-2.1	3.9	3.3	-0.91
Reactome Gene Sets	R-HSA-8964043	Plasma lipoprotein clearance	-2.1	3.9	3.3	-0.91
Reactome Gene Sets	R-HSA-111997	CaM pathway	-2.1	3.9	3.3	-0.91
Reactome Gene Sets	R-HSA-111933	Calmodulin induced events	-2.1	3.9	3.3	-0.91
GO Biological Processes	GO:0014037	Schwann cell differentiation	-2.1	3.9	3.3	-0.91
KEGG Pathway	hsa05216	Thyroid cancer	-2.1	3.9	3.3	-0.91
WikiPathways	WP4150	Wnt signaling in kidney disease	-2.1	3.9	3.3	-0.91
GO Biological Processes	GO:0015695	organic cation transport	-2.1	3.9	3.3	-0.91
Canonical Pathways	M65	PID FRA PATHWAY	-2.1	3.9	3.3	-0.91
GO Biological Processes	GO:1902905	positive regulation of supramolecular fiber organization	-2.1	2.1	2.8	-0.9
GO Biological Processes	GO:0070233	negative regulation of T cell apoptotic process	-2.1	4.8	3.5	-0.9
GO Biological Processes	GO:0051590	positive regulation of neurotransmitter transport	-2.1	4.8	3.5	-0.9
GO Biological Processes	GO:0032094	response to food	-2.1	4.8	3.5	-0.9
GO Biological Processes	GO:0061162	establishment of monopolar cell polarity	-2.1	4.8	3.5	-0.9
GO Biological Processes	GO:0006541	glutamine metabolic process	-2.1	4.8	3.5	-0.9
WikiPathways	WP4686	Leucine, isoleucine and valine metabolism	-2.1	4.8	3.5	-0.9
Reactome Gene Sets	R-HSA-210500	Glutamate Neurotransmitter Release Cycle	-2.1	4.8	3.5	-0.9
GO Biological Processes	GO:0090103	cochlea morphogenesis	-2.1	4.8	3.5	-0.9
Reactome Gene Sets	R-HSA-199991	Membrane Trafficking	-2.1	1.5	2.6	-0.9
Canonical Pathways	M3008	NABA ECM GLYCOPROTEINS	-2.1	2.1	2.8	-0.9
GO Biological Processes	GO:0045664	regulation of neuron differentiation	-2.1	2.1	2.8	-0.9
GO Biological Processes	GO:0045055	regulated exocytosis	-2	2.3	2.9	-0.9
GO Biological Processes	GO:0008277	regulation of G protein-coupled receptor signaling pathway	-2	2.3	2.9	-0.9
Reactome Gene Sets	R-HSA-445717	Aquaporin-mediated transport	-2	3.3	3.2	-0.89
GO Biological Processes	GO:0051496	positive regulation of stress fiber assembly	-2	3.3	3.2	-0.89
GO Biological Processes	GO:0090132	epithelium migration	-2	2.5	3	-0.89
Reactome Gene Sets	R-HSA-1474244	Extracellular matrix organization	-2	1.8	2.7	-0.89
GO Biological Processes	GO:0036302	atrioventricular canal development	-2	6.6	3.9	-0.89
GO Biological Processes	GO:0072393	microtubule anchoring at microtubule organizing center	-2	6.6	3.9	-0.89
GO Biological Processes	GO:0009437	carnitine metabolic process	-2	6.6	3.9	-0.89
GO Biological Processes	GO:0035313	wound healing, spreading of epidermal cells	-2	6.6	3.9	-0.89
GO Biological Processes	GO:0099625	ventricular cardiac muscle cell membrane repolarization	-2	6.6	3.9	-0.89
GO Biological Processes	GO:0071389	cellular response to mineralocorticoid stimulus	-2	6.6	3.9	-0.89
GO Biological Processes	GO:0021514	ventral spinal cord interneuron differentiation	-2	6.6	3.9	-0.89
GO Biological Processes	GO:1905038	regulation of membrane lipid metabolic process	-2	6.6	3.9	-0.89
GO Biological Processes	GO:0042761	very long-chain fatty acid biosynthetic process	-2	6.6	3.9	-0.89
GO Biological Processes	GO:0098915	membrane repolarization during ventricular cardiac muscle cell action potential	-2	6.6	3.9	-0.89
GO Biological Processes	GO:0033604	negative regulation of catecholamine secretion	-2	6.6	3.9	-0.89
GO Biological Processes	GO:0061029	eyelid development in camera-type eye	-2	6.6	3.9	-0.89
WikiPathways	WP3679	Cell-type dependent selectivity of CCK2R signaling	-2	6.6	3.9	-0.89
WikiPathways	WP4211	Transcriptional cascade regulating adipogenesis	-2	6.6	3.9	-0.89
GO Biological Processes	GO:2001053	regulation of mesenchymal cell apoptotic process	-2	6.6	3.9	-0.89
WikiPathways	WP4236	Krebs cycle disorders	-2	6.6	3.9	-0.89
GO Biological Processes	GO:0090153	regulation of sphingolipid biosynthetic process	-2	6.6	3.9	-0.89
GO Biological Processes	GO:0043568	positive regulation of insulin-like growth factor receptor signaling pathway	-2	6.6	3.9	-0.89
GO Biological Processes	GO:0030497	fatty acid elongation	-2	6.6	3.9	-0.89
Reactome Gene Sets	R-HSA-75205	Dissolution of Fibrin Clot	-2	6.6	3.9	-0.89
WikiPathways	WP2436	Dopamine metabolism	-2	6.6	3.9	-0.89
Reactome Gene Sets	R-HSA-8847993	ERBB2 Activates PTK6 Signaling	-2	6.6	3.9	-0.89
GO Biological Processes	GO:0071219	cellular response to molecule of bacterial origin	-2	2	2.8	-0.89
WikiPathways	WP2525	Trans-sulfuration, one-carbon metabolism and related pathways	-2	3	3.1	-0.89
GO Biological Processes	GO:0070252	actin-mediated cell contraction	-2	3	3.1	-0.89
GO Biological Processes	GO:0006641	triglyceride metabolic process	-2	3	3.1	-0.89
Reactome Gene Sets	R-HSA-3906995	Diseases associated with O-glycosylation of proteins	-2	3	3.1	-0.89
GO Biological Processes	GO:0070301	cellular response to hydrogen peroxide	-2	3	3.1	-0.89
KEGG Pathway	hsa05022	Pathways of neurodegeneration - multiple diseases	-2	1.6	2.6	-0.89
GO Biological Processes	GO:0022409	positive regulation of cell-cell adhesion	-2	1.8	2.7	-0.89
GO Biological Processes	GO:0001894	tissue homeostasis	-2	1.9	2.7	-0.88
GO Biological Processes	GO:0006497	protein lipidation	-2	2.7	3	-0.88
GO Biological Processes	GO:0043413	macromolecule glycosylation	-2	2	2.8	-0.88
GO Biological Processes	GO:0006486	protein glycosylation	-2	2	2.8	-0.88
WikiPathways	WP4541	Hippo-Merlin signaling dysregulation	-2	2.4	2.9	-0.87
GO Biological Processes	GO:0032885	regulation of polysaccharide biosynthetic process	-2	3.8	3.3	-0.87
GO Biological Processes	GO:0071715	icosanoid transport	-2	3.8	3.3	-0.87
Canonical Pathways	M13	PID ERBB4 PATHWAY	-2	3.8	3.3	-0.87
Reactome Gene Sets	R-HSA-9772572	Early SARS-CoV-2 Infection Events	-2	3.8	3.3	-0.87
GO Biological Processes	GO:0070167	regulation of biomineral tissue development	-2	2.5	2.9	-0.87
Reactome Gene Sets	R-HSA-1296071	Potassium Channels	-2	2.5	2.9	-0.87
KEGG Pathway	hsa04974	Protein digestion and absorption	-2	2.5	2.9	-0.87
GO Biological Processes	GO:0050670	regulation of lymphocyte proliferation	-2	1.9	2.7	-0.87
WikiPathways	WP5083	Neuroinflammation and glutamatergic signaling	-2	2.3	2.8	-0.87
GO Biological Processes	GO:0034605	cellular response to heat	-2	3.3	3.1	-0.87
KEGG Pathway	hsa04961	Endocrine and other factor-regulated calcium reabsorption	-2	3.3	3.1	-0.87
GO Biological Processes	GO:0007585	respiratory gaseous exchange by respiratory system	-2	3.3	3.1	-0.87
GO Biological Processes	GO:0061337	cardiac conduction	-2	2.9	3	-0.86
GO Biological Processes	GO:2000401	regulation of lymphocyte migration	-2	2.9	3	-0.86
Reactome Gene Sets	R-HSA-9662360	Sensory processing of sound by inner hair cells of the cochlea	-2	2.9	3	-0.86
GO Biological Processes	GO:0050922	negative regulation of chemotaxis	-2	2.9	3	-0.86
GO Biological Processes	GO:0030858	positive regulation of epithelial cell differentiation	-2	2.9	3	-0.86

## Sheet: Supplementary Table 5
Supplementary Table 5： The RCB-related gene signatures affecting the DRFS identified by 101 kinds of prediction machine learning algorithms.
features	algorithm
SLC39A6	RSF
COX6C	RSF
TMC5	RSF
XBP1	RSF
TMSB15B	RSF
GAMT	RSF
GATA3	RSF
PP14571	RSF
MAPT	RSF
SCUBE2	RSF
TBC1D9	RSF
GPRC5A	RSF
UGT8	RSF
ASS1	RSF
CHST15	RSF
CYP2B7P	RSF
ABAT	Lasso+StepCox[both]
CAMK2N1	Lasso+StepCox[both]
COL9A3	Lasso+StepCox[both]
DACH1	Lasso+StepCox[both]
DNAJC12	Lasso+StepCox[both]
EEF1A2	Lasso+StepCox[both]
GREB1	Lasso+StepCox[both]
IGFBP4	Lasso+StepCox[both]
MAPT	Lasso+StepCox[both]
MATN3	Lasso+StepCox[both]
MISP	Lasso+StepCox[both]
NOVA1	Lasso+StepCox[both]
PP14571	Lasso+StepCox[both]
PRSS23	Lasso+StepCox[both]
SCUBE2	Lasso+StepCox[both]
SERPINA5	Lasso+StepCox[both]
SERPINA6	Lasso+StepCox[both]
SIX3	Lasso+StepCox[both]
SLC7A8	Lasso+StepCox[both]
TMEM158	Lasso+StepCox[both]
UGT8	Lasso+StepCox[both]
ABAT	survivalSVM
ABLIM3	survivalSVM
ADIRF	survivalSVM
AGR2	survivalSVM
AGTR1	survivalSVM
ANP32E	survivalSVM
ANXA9	survivalSVM
ART3	survivalSVM
ASS1	survivalSVM
BCAS1	survivalSVM
BMPR1B	survivalSVM
C4A_C4B_C4B_2	survivalSVM
C6orf211	survivalSVM
C7orf63	survivalSVM
C8orf4	survivalSVM
CA12	survivalSVM
CALML5	survivalSVM
CAMK2N1	survivalSVM
CBS	survivalSVM
CCND1	survivalSVM
CD24	survivalSVM
CDKN2A	survivalSVM
CEACAM6	survivalSVM
CGA	survivalSVM
CHAD	survivalSVM
CHST15	survivalSVM
CLGN	survivalSVM
CLSTN2	survivalSVM
COL4A5	survivalSVM
COL9A3	survivalSVM
COX6C	survivalSVM
CPB1	survivalSVM
CPE	survivalSVM
CRABP1	survivalSVM
CRIP1	survivalSVM
CSN3	survivalSVM
CSRP2	survivalSVM
CTSV	survivalSVM
CYP2B6_CYP2B7P	survivalSVM
CYP2B7P	survivalSVM
CYP39A1	survivalSVM
CYP4B1	survivalSVM
DACH1	survivalSVM
DEK	survivalSVM
DHRS2	survivalSVM
DNAJC12	survivalSVM
DNALI1	survivalSVM
DSC2	survivalSVM
ECM1	survivalSVM
EEF1A2	survivalSVM
ELOVL2	survivalSVM
EN1	survivalSVM
ESR1	survivalSVM
FABP5	survivalSVM
FAM110B	survivalSVM
FAM198B	survivalSVM
FOXA1	survivalSVM
GALNT6	survivalSVM
GALNT7	survivalSVM
GAMT	survivalSVM
GATA3	survivalSVM
GCNT2	survivalSVM
GFRA1	survivalSVM
GJA1	survivalSVM
GPRC5A	survivalSVM
GPRC5C	survivalSVM
GREB1	survivalSVM
GUSBP3_SMA4_SMA5	survivalSVM
HSD17B2	survivalSVM
HSPB1	survivalSVM
HSPB8	survivalSVM
IGFBP4	survivalSVM
IL12RB2	survivalSVM
IL6ST	survivalSVM
INPP4B	survivalSVM
INPP5J	survivalSVM
KCNE4	survivalSVM
KCNK15	survivalSVM
KRT16	survivalSVM
KRT18	survivalSVM
LMO4	survivalSVM
LY6D	survivalSVM
MAPT	survivalSVM
MATN3	survivalSVM
METRN	survivalSVM
MIR6872_SEMA3B	survivalSVM
MISP	survivalSVM
MLPH	survivalSVM
MPP6	survivalSVM
MRAS	survivalSVM
MSLN	survivalSVM
MSMB	survivalSVM
MUC1	survivalSVM
MUC16	survivalSVM
MYO10	survivalSVM
NAT1	survivalSVM
NOVA1	survivalSVM
PADI2	survivalSVM
PAX6	survivalSVM
PDE9A	survivalSVM
PDZK1	survivalSVM
PGBD5	survivalSVM
PGR	survivalSVM
PIP	survivalSVM
PLAT	survivalSVM
PNPLA4	survivalSVM
PP14571	survivalSVM
PRKD3	survivalSVM
PRSS23	survivalSVM
RAI2	survivalSVM
RHOB	survivalSVM
RNF144A	survivalSVM
RRAGD	survivalSVM
SCCPDH	survivalSVM
SCGB1D2	survivalSVM
SCGB2A1	survivalSVM
SCGB2A2	survivalSVM
SCUBE2	survivalSVM
SEMA3C	survivalSVM
SERPINA5	survivalSVM
SERPINA6	survivalSVM
SERPINH1	survivalSVM
SIX3	survivalSVM
SLC16A6	survivalSVM
SLC2A10	survivalSVM
SLC39A6	survivalSVM
SLC44A4	survivalSVM
SLC7A8	survivalSVM
SOX11	survivalSVM
SPDEF	survivalSVM
STC2	survivalSVM
SYT1	survivalSVM
TBC1D9	survivalSVM
TBX3	survivalSVM
TFAP2B	survivalSVM
TFF1	survivalSVM
TFF3	survivalSVM
TMC5	survivalSVM
TMEM158	survivalSVM
TMSB15B	survivalSVM
TNFRSF21	survivalSVM
TNNT1	survivalSVM
TOX3	survivalSVM
TPBG	survivalSVM
TRPV6	survivalSVM
TSPAN1	survivalSVM
TSPAN13	survivalSVM
TTLL4	survivalSVM
UBE2E3	survivalSVM
UGCG	survivalSVM
UGT8	survivalSVM
VASH2	survivalSVM
VGLL1	survivalSVM
WWP1	survivalSVM
XBP1	survivalSVM
ZIC1	survivalSVM
ABAT	CoxBoost+survivalSVM
CAMK2N1	CoxBoost+survivalSVM
COL9A3	CoxBoost+survivalSVM
CTSV	CoxBoost+survivalSVM
CYP2B7P	CoxBoost+survivalSVM
DACH1	CoxBoost+survivalSVM
DNAJC12	CoxBoost+survivalSVM
EEF1A2	CoxBoost+survivalSVM
FAM110B	CoxBoost+survivalSVM
GAMT	CoxBoost+survivalSVM
GATA3	CoxBoost+survivalSVM
GREB1	CoxBoost+survivalSVM
HSD17B2	CoxBoost+survivalSVM
IGFBP4	CoxBoost+survivalSVM
MAPT	CoxBoost+survivalSVM
MATN3	CoxBoost+survivalSVM
MISP	CoxBoost+survivalSVM
MRAS	CoxBoost+survivalSVM
NAT1	CoxBoost+survivalSVM
NOVA1	CoxBoost+survivalSVM
PP14571	CoxBoost+survivalSVM
PRSS23	CoxBoost+survivalSVM
SCUBE2	CoxBoost+survivalSVM
SERPINA5	CoxBoost+survivalSVM
SERPINA6	CoxBoost+survivalSVM
SIX3	CoxBoost+survivalSVM
SLC16A6	CoxBoost+survivalSVM
SLC7A8	CoxBoost+survivalSVM
SOX11	CoxBoost+survivalSVM
TMEM158	CoxBoost+survivalSVM
UGT8	CoxBoost+survivalSVM
VASH2	CoxBoost+survivalSVM
ZIC1	CoxBoost+survivalSVM
ABAT	Ridge
ABLIM3	Ridge
ADIRF	Ridge
AGR2	Ridge
AGTR1	Ridge
ANP32E	Ridge
ANXA9	Ridge
ART3	Ridge
ASS1	Ridge
BCAS1	Ridge
BMPR1B	Ridge
C4A_C4B_C4B_2	Ridge
C6orf211	Ridge
C7orf63	Ridge
C8orf4	Ridge
CA12	Ridge
CALML5	Ridge
CAMK2N1	Ridge
CBS	Ridge
CCND1	Ridge
CD24	Ridge
CDKN2A	Ridge
CEACAM6	Ridge
CGA	Ridge
CHAD	Ridge
CHST15	Ridge
CLGN	Ridge
CLSTN2	Ridge
COL4A5	Ridge
COL9A3	Ridge
COX6C	Ridge
CPB1	Ridge
CPE	Ridge
CRABP1	Ridge
CRIP1	Ridge
CSN3	Ridge
CSRP2	Ridge
CTSV	Ridge
CYP2B6_CYP2B7P	Ridge
CYP2B7P	Ridge
CYP39A1	Ridge
CYP4B1	Ridge
DACH1	Ridge
DEK	Ridge
DHRS2	Ridge
DNAJC12	Ridge
DNALI1	Ridge
DSC2	Ridge
ECM1	Ridge
EEF1A2	Ridge
ELOVL2	Ridge
EN1	Ridge
ESR1	Ridge
FABP5	Ridge
FAM110B	Ridge
FAM198B	Ridge
FOXA1	Ridge
GALNT6	Ridge
GALNT7	Ridge
GAMT	Ridge
GATA3	Ridge
GCNT2	Ridge
GFRA1	Ridge
GJA1	Ridge
GPRC5A	Ridge
GPRC5C	Ridge
GREB1	Ridge
GUSBP3_SMA4_SMA5	Ridge
HSD17B2	Ridge
HSPB1	Ridge
HSPB8	Ridge
IGFBP4	Ridge
IL12RB2	Ridge
IL6ST	Ridge
INPP4B	Ridge
INPP5J	Ridge
KCNE4	Ridge
KCNK15	Ridge
KRT16	Ridge
KRT18	Ridge
LMO4	Ridge
LY6D	Ridge
MAPT	Ridge
MATN3	Ridge
METRN	Ridge
MIR6872_SEMA3B	Ridge
MISP	Ridge
MLPH	Ridge
MPP6	Ridge
MRAS	Ridge
MSLN	Ridge
MSMB	Ridge
MUC1	Ridge
MUC16	Ridge
MYO10	Ridge
NAT1	Ridge
NOVA1	Ridge
PADI2	Ridge
PAX6	Ridge
PDE9A	Ridge
PDZK1	Ridge
PGBD5	Ridge
PGR	Ridge
PIP	Ridge
PLAT	Ridge
PNPLA4	Ridge
PP14571	Ridge
PRKD3	Ridge
PRSS23	Ridge
RAI2	Ridge
RHOB	Ridge
RNF144A	Ridge
RRAGD	Ridge
SCCPDH	Ridge
SCGB1D2	Ridge
SCGB2A1	Ridge
SCGB2A2	Ridge
SCUBE2	Ridge
SEMA3C	Ridge
SERPINA5	Ridge
SERPINA6	Ridge
SERPINH1	Ridge
SIX3	Ridge
SLC16A6	Ridge
SLC2A10	Ridge
SLC39A6	Ridge
SLC44A4	Ridge
SLC7A8	Ridge
SOX11	Ridge
SPDEF	Ridge
STC2	Ridge
SYT1	Ridge
TBC1D9	Ridge
TBX3	Ridge
TFAP2B	Ridge
TFF1	Ridge
TFF3	Ridge
TMC5	Ridge
TMEM158	Ridge
TMSB15B	Ridge
TNFRSF21	Ridge
TNNT1	Ridge
TOX3	Ridge
TPBG	Ridge
TRPV6	Ridge
TSPAN1	Ridge
TSPAN13	Ridge
TTLL4	Ridge
UBE2E3	Ridge
UGCG	Ridge
UGT8	Ridge
VASH2	Ridge
VGLL1	Ridge
WWP1	Ridge
XBP1	Ridge
ZIC1	Ridge
ABAT	Lasso+survivalSVM
C4A_C4B_C4B_2	Lasso+survivalSVM
CAMK2N1	Lasso+survivalSVM
CHST15	Lasso+survivalSVM
COL9A3	Lasso+survivalSVM
CTSV	Lasso+survivalSVM
CYP2B7P	Lasso+survivalSVM
DACH1	Lasso+survivalSVM
DNAJC12	Lasso+survivalSVM
EEF1A2	Lasso+survivalSVM
FAM110B	Lasso+survivalSVM
GAMT	Lasso+survivalSVM
GATA3	Lasso+survivalSVM
GREB1	Lasso+survivalSVM
HSD17B2	Lasso+survivalSVM
IGFBP4	Lasso+survivalSVM
IL6ST	Lasso+survivalSVM
MAPT	Lasso+survivalSVM
MATN3	Lasso+survivalSVM
MISP	Lasso+survivalSVM
MRAS	Lasso+survivalSVM
NAT1	Lasso+survivalSVM
NOVA1	Lasso+survivalSVM
PP14571	Lasso+survivalSVM
PRSS23	Lasso+survivalSVM
SCUBE2	Lasso+survivalSVM
SERPINA5	Lasso+survivalSVM
SERPINA6	Lasso+survivalSVM
SIX3	Lasso+survivalSVM
SLC16A6	Lasso+survivalSVM
SLC7A8	Lasso+survivalSVM
SOX11	Lasso+survivalSVM
TMEM158	Lasso+survivalSVM
UGT8	Lasso+survivalSVM
VASH2	Lasso+survivalSVM
ZIC1	Lasso+survivalSVM
ABAT	SuperPC
ABLIM3	SuperPC
ADIRF	SuperPC
AGR2	SuperPC
AGTR1	SuperPC
ANP32E	SuperPC
ANXA9	SuperPC
ART3	SuperPC
ASS1	SuperPC
BCAS1	SuperPC
BMPR1B	SuperPC
C4A_C4B_C4B_2	SuperPC
C6orf211	SuperPC
C7orf63	SuperPC
C8orf4	SuperPC
CA12	SuperPC
CALML5	SuperPC
CAMK2N1	SuperPC
CBS	SuperPC
CCND1	SuperPC
CD24	SuperPC
CDKN2A	SuperPC
CEACAM6	SuperPC
CGA	SuperPC
CHAD	SuperPC
CHST15	SuperPC
CLGN	SuperPC
CLSTN2	SuperPC
COL4A5	SuperPC
COX6C	SuperPC
CPB1	SuperPC
CPE	SuperPC
CRABP1	SuperPC
CRIP1	SuperPC
CSN3	SuperPC
CSRP2	SuperPC
CTSV	SuperPC
CYP2B6_CYP2B7P	SuperPC
CYP2B7P	SuperPC
CYP39A1	SuperPC
CYP4B1	SuperPC
DACH1	SuperPC
DEK	SuperPC
DHRS2	SuperPC
DNAJC12	SuperPC
DNALI1	SuperPC
DSC2	SuperPC
ECM1	SuperPC
EEF1A2	SuperPC
ELOVL2	SuperPC
EN1	SuperPC
ESR1	SuperPC
FABP5	SuperPC
FAM110B	SuperPC
FAM198B	SuperPC
FOXA1	SuperPC
GALNT6	SuperPC
GALNT7	SuperPC
GAMT	SuperPC
GATA3	SuperPC
GCNT2	SuperPC
GFRA1	SuperPC
GJA1	SuperPC
GPRC5A	SuperPC
GPRC5C	SuperPC
GREB1	SuperPC
GUSBP3_SMA4_SMA5	SuperPC
HSPB1	SuperPC
HSPB8	SuperPC
IGFBP4	SuperPC
IL12RB2	SuperPC
IL6ST	SuperPC
INPP4B	SuperPC
INPP5J	SuperPC
KCNE4	SuperPC
KCNK15	SuperPC
KRT16	SuperPC
KRT18	SuperPC
LMO4	SuperPC
LY6D	SuperPC
MAPT	SuperPC
METRN	SuperPC
MIR6872_SEMA3B	SuperPC
MISP	SuperPC
MLPH	SuperPC
MPP6	SuperPC
MSLN	SuperPC
MSMB	SuperPC
MUC1	SuperPC
MUC16	SuperPC
MYO10	SuperPC
NAT1	SuperPC
PADI2	SuperPC
PAX6	SuperPC
PDE9A	SuperPC
PDZK1	SuperPC
PGBD5	SuperPC
PGR	SuperPC
PIP	SuperPC
PLAT	SuperPC
PNPLA4	SuperPC
PP14571	SuperPC
PRKD3	SuperPC
PRSS23	SuperPC
RAI2	SuperPC
RHOB	SuperPC
RNF144A	SuperPC
RRAGD	SuperPC
SCCPDH	SuperPC
SCGB1D2	SuperPC
SCGB2A1	SuperPC
SCGB2A2	SuperPC
SCUBE2	SuperPC
SEMA3C	SuperPC
SERPINA5	SuperPC
SERPINA6	SuperPC
SERPINH1	SuperPC
SLC16A6	SuperPC
SLC2A10	SuperPC
SLC39A6	SuperPC
SLC44A4	SuperPC
SLC7A8	SuperPC
SOX11	SuperPC
SPDEF	SuperPC
STC2	SuperPC
SYT1	SuperPC
TBC1D9	SuperPC
TBX3	SuperPC
TFAP2B	SuperPC
TFF1	SuperPC
TFF3	SuperPC
TMC5	SuperPC
TMEM158	SuperPC
TMSB15B	SuperPC
TNFRSF21	SuperPC
TNNT1	SuperPC
TOX3	SuperPC
TPBG	SuperPC
TRPV6	SuperPC
TSPAN1	SuperPC
TSPAN13	SuperPC
TTLL4	SuperPC
UBE2E3	SuperPC
UGCG	SuperPC
VGLL1	SuperPC
WWP1	SuperPC
XBP1	SuperPC
ZIC1	SuperPC
ABAT	CoxBoost+Ridge
CAMK2N1	CoxBoost+Ridge
COL9A3	CoxBoost+Ridge
CTSV	CoxBoost+Ridge
CYP2B7P	CoxBoost+Ridge
DACH1	CoxBoost+Ridge
DNAJC12	CoxBoost+Ridge
EEF1A2	CoxBoost+Ridge
FAM110B	CoxBoost+Ridge
GAMT	CoxBoost+Ridge
GATA3	CoxBoost+Ridge
GREB1	CoxBoost+Ridge
HSD17B2	CoxBoost+Ridge
IGFBP4	CoxBoost+Ridge
MAPT	CoxBoost+Ridge
MATN3	CoxBoost+Ridge
MISP	CoxBoost+Ridge
MRAS	CoxBoost+Ridge
NAT1	CoxBoost+Ridge
NOVA1	CoxBoost+Ridge
PP14571	CoxBoost+Ridge
PRSS23	CoxBoost+Ridge
SCUBE2	CoxBoost+Ridge
SERPINA5	CoxBoost+Ridge
SERPINA6	CoxBoost+Ridge
SIX3	CoxBoost+Ridge
SLC16A6	CoxBoost+Ridge
SLC7A8	CoxBoost+Ridge
SOX11	CoxBoost+Ridge
TMEM158	CoxBoost+Ridge
UGT8	CoxBoost+Ridge
VASH2	CoxBoost+Ridge
ZIC1	CoxBoost+Ridge
ABAT	Enet[alpha=0.1]
ABLIM3	Enet[alpha=0.1]
ANXA9	Enet[alpha=0.1]
C4A_C4B_C4B_2	Enet[alpha=0.1]
C8orf4	Enet[alpha=0.1]
CALML5	Enet[alpha=0.1]
CAMK2N1	Enet[alpha=0.1]
CHST15	Enet[alpha=0.1]
CLGN	Enet[alpha=0.1]
COL4A5	Enet[alpha=0.1]
COL9A3	Enet[alpha=0.1]
CPB1	Enet[alpha=0.1]
CRABP1	Enet[alpha=0.1]
CRIP1	Enet[alpha=0.1]
CTSV	Enet[alpha=0.1]
CYP2B7P	Enet[alpha=0.1]
DACH1	Enet[alpha=0.1]
DHRS2	Enet[alpha=0.1]
DNAJC12	Enet[alpha=0.1]
EEF1A2	Enet[alpha=0.1]
EN1	Enet[alpha=0.1]
FAM110B	Enet[alpha=0.1]
GAMT	Enet[alpha=0.1]
GATA3	Enet[alpha=0.1]
GFRA1	Enet[alpha=0.1]
GREB1	Enet[alpha=0.1]
GUSBP3_SMA4_SMA5	Enet[alpha=0.1]
HSD17B2	Enet[alpha=0.1]
HSPB1	Enet[alpha=0.1]
HSPB8	Enet[alpha=0.1]
IGFBP4	Enet[alpha=0.1]
IL6ST	Enet[alpha=0.1]
INPP4B	Enet[alpha=0.1]
INPP5J	Enet[alpha=0.1]
KCNE4	Enet[alpha=0.1]
LMO4	Enet[alpha=0.1]
MAPT	Enet[alpha=0.1]
MATN3	Enet[alpha=0.1]
MIR6872_SEMA3B	Enet[alpha=0.1]
MISP	Enet[alpha=0.1]
MRAS	Enet[alpha=0.1]
MUC1	Enet[alpha=0.1]
NAT1	Enet[alpha=0.1]
NOVA1	Enet[alpha=0.1]
PADI2	Enet[alpha=0.1]
PGBD5	Enet[alpha=0.1]
PP14571	Enet[alpha=0.1]
PRSS23	Enet[alpha=0.1]
RAI2	Enet[alpha=0.1]
RNF144A	Enet[alpha=0.1]
SCGB1D2	Enet[alpha=0.1]
SCGB2A2	Enet[alpha=0.1]
SCUBE2	Enet[alpha=0.1]
SEMA3C	Enet[alpha=0.1]
SERPINA5	Enet[alpha=0.1]
SERPINA6	Enet[alpha=0.1]
SIX3	Enet[alpha=0.1]
SLC16A6	Enet[alpha=0.1]
SLC39A6	Enet[alpha=0.1]
SLC44A4	Enet[alpha=0.1]
SLC7A8	Enet[alpha=0.1]
SOX11	Enet[alpha=0.1]
STC2	Enet[alpha=0.1]
TBC1D9	Enet[alpha=0.1]
TMEM158	Enet[alpha=0.1]
TMSB15B	Enet[alpha=0.1]
TTLL4	Enet[alpha=0.1]
UGCG	Enet[alpha=0.1]
UGT8	Enet[alpha=0.1]
VASH2	Enet[alpha=0.1]
ZIC1	Enet[alpha=0.1]
ABAT	CoxBoost+Enet[alpha=0.1]
CAMK2N1	CoxBoost+Enet[alpha=0.1]
COL9A3	CoxBoost+Enet[alpha=0.1]
CTSV	CoxBoost+Enet[alpha=0.1]
CYP2B7P	CoxBoost+Enet[alpha=0.1]
DACH1	CoxBoost+Enet[alpha=0.1]
DNAJC12	CoxBoost+Enet[alpha=0.1]
EEF1A2	CoxBoost+Enet[alpha=0.1]
FAM110B	CoxBoost+Enet[alpha=0.1]
GAMT	CoxBoost+Enet[alpha=0.1]
GATA3	CoxBoost+Enet[alpha=0.1]
GREB1	CoxBoost+Enet[alpha=0.1]
HSD17B2	CoxBoost+Enet[alpha=0.1]
IGFBP4	CoxBoost+Enet[alpha=0.1]
MAPT	CoxBoost+Enet[alpha=0.1]
MATN3	CoxBoost+Enet[alpha=0.1]
MISP	CoxBoost+Enet[alpha=0.1]
MRAS	CoxBoost+Enet[alpha=0.1]
NAT1	CoxBoost+Enet[alpha=0.1]
NOVA1	CoxBoost+Enet[alpha=0.1]
PP14571	CoxBoost+Enet[alpha=0.1]
PRSS23	CoxBoost+Enet[alpha=0.1]
SCUBE2	CoxBoost+Enet[alpha=0.1]
SERPINA5	CoxBoost+Enet[alpha=0.1]
SERPINA6	CoxBoost+Enet[alpha=0.1]
SIX3	CoxBoost+Enet[alpha=0.1]
SLC16A6	CoxBoost+Enet[alpha=0.1]
SLC7A8	CoxBoost+Enet[alpha=0.1]
SOX11	CoxBoost+Enet[alpha=0.1]
TMEM158	CoxBoost+Enet[alpha=0.1]
UGT8	CoxBoost+Enet[alpha=0.1]
VASH2	CoxBoost+Enet[alpha=0.1]
ZIC1	CoxBoost+Enet[alpha=0.1]
ABAT	Enet[alpha=0.2]
C4A_C4B_C4B_2	Enet[alpha=0.2]
CAMK2N1	Enet[alpha=0.2]
CHST15	Enet[alpha=0.2]
COL4A5	Enet[alpha=0.2]
COL9A3	Enet[alpha=0.2]
CPB1	Enet[alpha=0.2]
CRIP1	Enet[alpha=0.2]
CTSV	Enet[alpha=0.2]
CYP2B7P	Enet[alpha=0.2]
DACH1	Enet[alpha=0.2]
DHRS2	Enet[alpha=0.2]
DNAJC12	Enet[alpha=0.2]
EEF1A2	Enet[alpha=0.2]
FAM110B	Enet[alpha=0.2]
GAMT	Enet[alpha=0.2]
GATA3	Enet[alpha=0.2]
GFRA1	Enet[alpha=0.2]
GREB1	Enet[alpha=0.2]
GUSBP3_SMA4_SMA5	Enet[alpha=0.2]
HSD17B2	Enet[alpha=0.2]
HSPB1	Enet[alpha=0.2]
HSPB8	Enet[alpha=0.2]
IGFBP4	Enet[alpha=0.2]
IL6ST	Enet[alpha=0.2]
INPP4B	Enet[alpha=0.2]
KCNE4	Enet[alpha=0.2]
LMO4	Enet[alpha=0.2]
MAPT	Enet[alpha=0.2]
MATN3	Enet[alpha=0.2]
MIR6872_SEMA3B	Enet[alpha=0.2]
MISP	Enet[alpha=0.2]
MRAS	Enet[alpha=0.2]
MUC1	Enet[alpha=0.2]
NAT1	Enet[alpha=0.2]
NOVA1	Enet[alpha=0.2]
PADI2	Enet[alpha=0.2]
PGBD5	Enet[alpha=0.2]
PP14571	Enet[alpha=0.2]
PRSS23	Enet[alpha=0.2]
RAI2	Enet[alpha=0.2]
RNF144A	Enet[alpha=0.2]
SCGB1D2	Enet[alpha=0.2]
SCUBE2	Enet[alpha=0.2]
SERPINA5	Enet[alpha=0.2]
SERPINA6	Enet[alpha=0.2]
SIX3	Enet[alpha=0.2]
SLC16A6	Enet[alpha=0.2]
SLC39A6	Enet[alpha=0.2]
SLC44A4	Enet[alpha=0.2]
SLC7A8	Enet[alpha=0.2]
SOX11	Enet[alpha=0.2]
STC2	Enet[alpha=0.2]
TMEM158	Enet[alpha=0.2]
TMSB15B	Enet[alpha=0.2]
TTLL4	Enet[alpha=0.2]
UGCG	Enet[alpha=0.2]
UGT8	Enet[alpha=0.2]
VASH2	Enet[alpha=0.2]
ZIC1	Enet[alpha=0.2]
ABAT	Enet[alpha=0.3]
C4A_C4B_C4B_2	Enet[alpha=0.3]
CAMK2N1	Enet[alpha=0.3]
CHST15	Enet[alpha=0.3]
COL9A3	Enet[alpha=0.3]
CTSV	Enet[alpha=0.3]
CYP2B7P	Enet[alpha=0.3]
DACH1	Enet[alpha=0.3]
DNAJC12	Enet[alpha=0.3]
EEF1A2	Enet[alpha=0.3]
FAM110B	Enet[alpha=0.3]
GAMT	Enet[alpha=0.3]
GATA3	Enet[alpha=0.3]
GREB1	Enet[alpha=0.3]
HSD17B2	Enet[alpha=0.3]
IGFBP4	Enet[alpha=0.3]
IL6ST	Enet[alpha=0.3]
MAPT	Enet[alpha=0.3]
MATN3	Enet[alpha=0.3]
MISP	Enet[alpha=0.3]
MRAS	Enet[alpha=0.3]
NAT1	Enet[alpha=0.3]
NOVA1	Enet[alpha=0.3]
PP14571	Enet[alpha=0.3]
PRSS23	Enet[alpha=0.3]
SCUBE2	Enet[alpha=0.3]
SERPINA5	Enet[alpha=0.3]
SIX3	Enet[alpha=0.3]
SLC16A6	Enet[alpha=0.3]
SLC39A6	Enet[alpha=0.3]
SLC44A4	Enet[alpha=0.3]
SLC7A8	Enet[alpha=0.3]
SOX11	Enet[alpha=0.3]
STC2	Enet[alpha=0.3]
TMEM158	Enet[alpha=0.3]
UGT8	Enet[alpha=0.3]
VASH2	Enet[alpha=0.3]
ZIC1	Enet[alpha=0.3]
ABAT	CoxBoost+Enet[alpha=0.3]
CAMK2N1	CoxBoost+Enet[alpha=0.3]
COL9A3	CoxBoost+Enet[alpha=0.3]
CTSV	CoxBoost+Enet[alpha=0.3]
CYP2B7P	CoxBoost+Enet[alpha=0.3]
DACH1	CoxBoost+Enet[alpha=0.3]
DNAJC12	CoxBoost+Enet[alpha=0.3]
EEF1A2	CoxBoost+Enet[alpha=0.3]
FAM110B	CoxBoost+Enet[alpha=0.3]
GAMT	CoxBoost+Enet[alpha=0.3]
GATA3	CoxBoost+Enet[alpha=0.3]
GREB1	CoxBoost+Enet[alpha=0.3]
HSD17B2	CoxBoost+Enet[alpha=0.3]
IGFBP4	CoxBoost+Enet[alpha=0.3]
MAPT	CoxBoost+Enet[alpha=0.3]
MATN3	CoxBoost+Enet[alpha=0.3]
MISP	CoxBoost+Enet[alpha=0.3]
MRAS	CoxBoost+Enet[alpha=0.3]
NAT1	CoxBoost+Enet[alpha=0.3]
NOVA1	CoxBoost+Enet[alpha=0.3]
PP14571	CoxBoost+Enet[alpha=0.3]
PRSS23	CoxBoost+Enet[alpha=0.3]
SCUBE2	CoxBoost+Enet[alpha=0.3]
SERPINA5	CoxBoost+Enet[alpha=0.3]
SERPINA6	CoxBoost+Enet[alpha=0.3]
SIX3	CoxBoost+Enet[alpha=0.3]
SLC16A6	CoxBoost+Enet[alpha=0.3]
SLC7A8	CoxBoost+Enet[alpha=0.3]
SOX11	CoxBoost+Enet[alpha=0.3]
TMEM158	CoxBoost+Enet[alpha=0.3]
UGT8	CoxBoost+Enet[alpha=0.3]
VASH2	CoxBoost+Enet[alpha=0.3]
ZIC1	CoxBoost+Enet[alpha=0.3]
ABAT	CoxBoost+Enet[alpha=0.2]
CAMK2N1	CoxBoost+Enet[alpha=0.2]
COL9A3	CoxBoost+Enet[alpha=0.2]
CTSV	CoxBoost+Enet[alpha=0.2]
CYP2B7P	CoxBoost+Enet[alpha=0.2]
DACH1	CoxBoost+Enet[alpha=0.2]
DNAJC12	CoxBoost+Enet[alpha=0.2]
EEF1A2	CoxBoost+Enet[alpha=0.2]
FAM110B	CoxBoost+Enet[alpha=0.2]
GAMT	CoxBoost+Enet[alpha=0.2]
GATA3	CoxBoost+Enet[alpha=0.2]
GREB1	CoxBoost+Enet[alpha=0.2]
HSD17B2	CoxBoost+Enet[alpha=0.2]
IGFBP4	CoxBoost+Enet[alpha=0.2]
MAPT	CoxBoost+Enet[alpha=0.2]
MATN3	CoxBoost+Enet[alpha=0.2]
MISP	CoxBoost+Enet[alpha=0.2]
MRAS	CoxBoost+Enet[alpha=0.2]
NAT1	CoxBoost+Enet[alpha=0.2]
NOVA1	CoxBoost+Enet[alpha=0.2]
PP14571	CoxBoost+Enet[alpha=0.2]
PRSS23	CoxBoost+Enet[alpha=0.2]
SCUBE2	CoxBoost+Enet[alpha=0.2]
SERPINA5	CoxBoost+Enet[alpha=0.2]
SERPINA6	CoxBoost+Enet[alpha=0.2]
SIX3	CoxBoost+Enet[alpha=0.2]
SLC16A6	CoxBoost+Enet[alpha=0.2]
SLC7A8	CoxBoost+Enet[alpha=0.2]
SOX11	CoxBoost+Enet[alpha=0.2]
TMEM158	CoxBoost+Enet[alpha=0.2]
UGT8	CoxBoost+Enet[alpha=0.2]
VASH2	CoxBoost+Enet[alpha=0.2]
ZIC1	CoxBoost+Enet[alpha=0.2]
ABAT	Enet[alpha=0.4]
C4A_C4B_C4B_2	Enet[alpha=0.4]
CAMK2N1	Enet[alpha=0.4]
CHST15	Enet[alpha=0.4]
COL4A5	Enet[alpha=0.4]
COL9A3	Enet[alpha=0.4]
CRIP1	Enet[alpha=0.4]
CTSV	Enet[alpha=0.4]
CYP2B7P	Enet[alpha=0.4]
DACH1	Enet[alpha=0.4]
DNAJC12	Enet[alpha=0.4]
EEF1A2	Enet[alpha=0.4]
FAM110B	Enet[alpha=0.4]
GAMT	Enet[alpha=0.4]
GATA3	Enet[alpha=0.4]
GFRA1	Enet[alpha=0.4]
GREB1	Enet[alpha=0.4]
HSD17B2	Enet[alpha=0.4]
HSPB1	Enet[alpha=0.4]
IGFBP4	Enet[alpha=0.4]
IL6ST	Enet[alpha=0.4]
INPP4B	Enet[alpha=0.4]
KCNE4	Enet[alpha=0.4]
MAPT	Enet[alpha=0.4]
MATN3	Enet[alpha=0.4]
MISP	Enet[alpha=0.4]
MRAS	Enet[alpha=0.4]
MUC1	Enet[alpha=0.4]
NAT1	Enet[alpha=0.4]
NOVA1	Enet[alpha=0.4]
PADI2	Enet[alpha=0.4]
PP14571	Enet[alpha=0.4]
PRSS23	Enet[alpha=0.4]
RAI2	Enet[alpha=0.4]
SCGB1D2	Enet[alpha=0.4]
SCUBE2	Enet[alpha=0.4]
SERPINA5	Enet[alpha=0.4]
SERPINA6	Enet[alpha=0.4]
SIX3	Enet[alpha=0.4]
SLC16A6	Enet[alpha=0.4]
SLC39A6	Enet[alpha=0.4]
SLC44A4	Enet[alpha=0.4]
SLC7A8	Enet[alpha=0.4]
SOX11	Enet[alpha=0.4]
STC2	Enet[alpha=0.4]
TMEM158	Enet[alpha=0.4]
TMSB15B	Enet[alpha=0.4]
TTLL4	Enet[alpha=0.4]
UGCG	Enet[alpha=0.4]
UGT8	Enet[alpha=0.4]
VASH2	Enet[alpha=0.4]
ZIC1	Enet[alpha=0.4]
ABAT	CoxBoost+Enet[alpha=0.4]
CAMK2N1	CoxBoost+Enet[alpha=0.4]
COL9A3	CoxBoost+Enet[alpha=0.4]
CTSV	CoxBoost+Enet[alpha=0.4]
CYP2B7P	CoxBoost+Enet[alpha=0.4]
DACH1	CoxBoost+Enet[alpha=0.4]
DNAJC12	CoxBoost+Enet[alpha=0.4]
EEF1A2	CoxBoost+Enet[alpha=0.4]
FAM110B	CoxBoost+Enet[alpha=0.4]
GATA3	CoxBoost+Enet[alpha=0.4]
GREB1	CoxBoost+Enet[alpha=0.4]
HSD17B2	CoxBoost+Enet[alpha=0.4]
IGFBP4	CoxBoost+Enet[alpha=0.4]
MAPT	CoxBoost+Enet[alpha=0.4]
MATN3	CoxBoost+Enet[alpha=0.4]
MISP	CoxBoost+Enet[alpha=0.4]
MRAS	CoxBoost+Enet[alpha=0.4]
NAT1	CoxBoost+Enet[alpha=0.4]
NOVA1	CoxBoost+Enet[alpha=0.4]
PP14571	CoxBoost+Enet[alpha=0.4]
PRSS23	CoxBoost+Enet[alpha=0.4]
SCUBE2	CoxBoost+Enet[alpha=0.4]
SERPINA5	CoxBoost+Enet[alpha=0.4]
SERPINA6	CoxBoost+Enet[alpha=0.4]
SIX3	CoxBoost+Enet[alpha=0.4]
SLC16A6	CoxBoost+Enet[alpha=0.4]
SLC7A8	CoxBoost+Enet[alpha=0.4]
SOX11	CoxBoost+Enet[alpha=0.4]
TMEM158	CoxBoost+Enet[alpha=0.4]
UGT8	CoxBoost+Enet[alpha=0.4]
VASH2	CoxBoost+Enet[alpha=0.4]
ZIC1	CoxBoost+Enet[alpha=0.4]
ABAT	Lasso+CoxBoost
CAMK2N1	Lasso+CoxBoost
CHST15	Lasso+CoxBoost
COL9A3	Lasso+CoxBoost
CTSV	Lasso+CoxBoost
CYP2B7P	Lasso+CoxBoost
DACH1	Lasso+CoxBoost
DNAJC12	Lasso+CoxBoost
EEF1A2	Lasso+CoxBoost
FAM110B	Lasso+CoxBoost
GATA3	Lasso+CoxBoost
GREB1	Lasso+CoxBoost
HSD17B2	Lasso+CoxBoost
IGFBP4	Lasso+CoxBoost
IL6ST	Lasso+CoxBoost
MAPT	Lasso+CoxBoost
MATN3	Lasso+CoxBoost
MISP	Lasso+CoxBoost
MRAS	Lasso+CoxBoost
NAT1	Lasso+CoxBoost
NOVA1	Lasso+CoxBoost
PP14571	Lasso+CoxBoost
PRSS23	Lasso+CoxBoost
SCUBE2	Lasso+CoxBoost
SERPINA5	Lasso+CoxBoost
SERPINA6	Lasso+CoxBoost
SIX3	Lasso+CoxBoost
SLC16A6	Lasso+CoxBoost
SLC7A8	Lasso+CoxBoost
SOX11	Lasso+CoxBoost
TMEM158	Lasso+CoxBoost
UGT8	Lasso+CoxBoost
VASH2	Lasso+CoxBoost
ZIC1	Lasso+CoxBoost
ABAT	Enet[alpha=0.5]
C4A_C4B_C4B_2	Enet[alpha=0.5]
CAMK2N1	Enet[alpha=0.5]
CHST15	Enet[alpha=0.5]
COL4A5	Enet[alpha=0.5]
COL9A3	Enet[alpha=0.5]
CRIP1	Enet[alpha=0.5]
CTSV	Enet[alpha=0.5]
CYP2B7P	Enet[alpha=0.5]
DACH1	Enet[alpha=0.5]
DNAJC12	Enet[alpha=0.5]
EEF1A2	Enet[alpha=0.5]
FAM110B	Enet[alpha=0.5]
GAMT	Enet[alpha=0.5]
GATA3	Enet[alpha=0.5]
GREB1	Enet[alpha=0.5]
HSD17B2	Enet[alpha=0.5]
HSPB1	Enet[alpha=0.5]
IGFBP4	Enet[alpha=0.5]
IL6ST	Enet[alpha=0.5]
KCNE4	Enet[alpha=0.5]
MAPT	Enet[alpha=0.5]
MATN3	Enet[alpha=0.5]
MISP	Enet[alpha=0.5]
MRAS	Enet[alpha=0.5]
MUC1	Enet[alpha=0.5]
NAT1	Enet[alpha=0.5]
NOVA1	Enet[alpha=0.5]
PADI2	Enet[alpha=0.5]
PP14571	Enet[alpha=0.5]
PRSS23	Enet[alpha=0.5]
SCUBE2	Enet[alpha=0.5]
SERPINA5	Enet[alpha=0.5]
SERPINA6	Enet[alpha=0.5]
SIX3	Enet[alpha=0.5]
SLC16A6	Enet[alpha=0.5]
SLC39A6	Enet[alpha=0.5]
SLC44A4	Enet[alpha=0.5]
SLC7A8	Enet[alpha=0.5]
SOX11	Enet[alpha=0.5]
STC2	Enet[alpha=0.5]
TMEM158	Enet[alpha=0.5]
TMSB15B	Enet[alpha=0.5]
TTLL4	Enet[alpha=0.5]
UGT8	Enet[alpha=0.5]
VASH2	Enet[alpha=0.5]
ZIC1	Enet[alpha=0.5]
ABAT	CoxBoost
CAMK2N1	CoxBoost
COL9A3	CoxBoost
CTSV	CoxBoost
CYP2B7P	CoxBoost
DNAJC12	CoxBoost
EEF1A2	CoxBoost
FAM110B	CoxBoost
GAMT	CoxBoost
GATA3	CoxBoost
GREB1	CoxBoost
HSD17B2	CoxBoost
IGFBP4	CoxBoost
MAPT	CoxBoost
MATN3	CoxBoost
MISP	CoxBoost
MRAS	CoxBoost
NAT1	CoxBoost
PP14571	CoxBoost
PRSS23	CoxBoost
SCUBE2	CoxBoost
SERPINA6	CoxBoost
SIX3	CoxBoost
SLC16A6	CoxBoost
SLC7A8	CoxBoost
SOX11	CoxBoost
TMEM158	CoxBoost
UGT8	CoxBoost
VASH2	CoxBoost
ABAT	CoxBoost+Enet[alpha=0.5]
CAMK2N1	CoxBoost+Enet[alpha=0.5]
COL9A3	CoxBoost+Enet[alpha=0.5]
CTSV	CoxBoost+Enet[alpha=0.5]
CYP2B7P	CoxBoost+Enet[alpha=0.5]
DACH1	CoxBoost+Enet[alpha=0.5]
DNAJC12	CoxBoost+Enet[alpha=0.5]
EEF1A2	CoxBoost+Enet[alpha=0.5]
FAM110B	CoxBoost+Enet[alpha=0.5]
GATA3	CoxBoost+Enet[alpha=0.5]
GREB1	CoxBoost+Enet[alpha=0.5]
HSD17B2	CoxBoost+Enet[alpha=0.5]
IGFBP4	CoxBoost+Enet[alpha=0.5]
MAPT	CoxBoost+Enet[alpha=0.5]
MATN3	CoxBoost+Enet[alpha=0.5]
MISP	CoxBoost+Enet[alpha=0.5]
MRAS	CoxBoost+Enet[alpha=0.5]
NAT1	CoxBoost+Enet[alpha=0.5]
NOVA1	CoxBoost+Enet[alpha=0.5]
PP14571	CoxBoost+Enet[alpha=0.5]
PRSS23	CoxBoost+Enet[alpha=0.5]
SCUBE2	CoxBoost+Enet[alpha=0.5]
SERPINA5	CoxBoost+Enet[alpha=0.5]
SERPINA6	CoxBoost+Enet[alpha=0.5]
SIX3	CoxBoost+Enet[alpha=0.5]
SLC16A6	CoxBoost+Enet[alpha=0.5]
SLC7A8	CoxBoost+Enet[alpha=0.5]
SOX11	CoxBoost+Enet[alpha=0.5]
TMEM158	CoxBoost+Enet[alpha=0.5]
UGT8	CoxBoost+Enet[alpha=0.5]
VASH2	CoxBoost+Enet[alpha=0.5]
ZIC1	CoxBoost+Enet[alpha=0.5]
ABAT	Enet[alpha=0.6]
C4A_C4B_C4B_2	Enet[alpha=0.6]
CAMK2N1	Enet[alpha=0.6]
CHST15	Enet[alpha=0.6]
COL9A3	Enet[alpha=0.6]
CTSV	Enet[alpha=0.6]
CYP2B7P	Enet[alpha=0.6]
DACH1	Enet[alpha=0.6]
DNAJC12	Enet[alpha=0.6]
EEF1A2	Enet[alpha=0.6]
FAM110B	Enet[alpha=0.6]
GAMT	Enet[alpha=0.6]
GATA3	Enet[alpha=0.6]
GREB1	Enet[alpha=0.6]
HSD17B2	Enet[alpha=0.6]
IGFBP4	Enet[alpha=0.6]
IL6ST	Enet[alpha=0.6]
MAPT	Enet[alpha=0.6]
MATN3	Enet[alpha=0.6]
MISP	Enet[alpha=0.6]
MRAS	Enet[alpha=0.6]
NAT1	Enet[alpha=0.6]
NOVA1	Enet[alpha=0.6]
PP14571	Enet[alpha=0.6]
PRSS23	Enet[alpha=0.6]
SCUBE2	Enet[alpha=0.6]
SERPINA5	Enet[alpha=0.6]
SERPINA6	Enet[alpha=0.6]
SIX3	Enet[alpha=0.6]
SLC16A6	Enet[alpha=0.6]
SLC39A6	Enet[alpha=0.6]
SLC7A8	Enet[alpha=0.6]
SOX11	Enet[alpha=0.6]
STC2	Enet[alpha=0.6]
TMEM158	Enet[alpha=0.6]
UGT8	Enet[alpha=0.6]
VASH2	Enet[alpha=0.6]
ZIC1	Enet[alpha=0.6]
ABAT	CoxBoost+Enet[alpha=0.6]
CAMK2N1	CoxBoost+Enet[alpha=0.6]
COL9A3	CoxBoost+Enet[alpha=0.6]
CTSV	CoxBoost+Enet[alpha=0.6]
CYP2B7P	CoxBoost+Enet[alpha=0.6]
DACH1	CoxBoost+Enet[alpha=0.6]
DNAJC12	CoxBoost+Enet[alpha=0.6]
EEF1A2	CoxBoost+Enet[alpha=0.6]
FAM110B	CoxBoost+Enet[alpha=0.6]
GATA3	CoxBoost+Enet[alpha=0.6]
GREB1	CoxBoost+Enet[alpha=0.6]
HSD17B2	CoxBoost+Enet[alpha=0.6]
IGFBP4	CoxBoost+Enet[alpha=0.6]
MAPT	CoxBoost+Enet[alpha=0.6]
MATN3	CoxBoost+Enet[alpha=0.6]
MISP	CoxBoost+Enet[alpha=0.6]
MRAS	CoxBoost+Enet[alpha=0.6]
NAT1	CoxBoost+Enet[alpha=0.6]
NOVA1	CoxBoost+Enet[alpha=0.6]
PP14571	CoxBoost+Enet[alpha=0.6]
PRSS23	CoxBoost+Enet[alpha=0.6]
SCUBE2	CoxBoost+Enet[alpha=0.6]
SERPINA5	CoxBoost+Enet[alpha=0.6]
SERPINA6	CoxBoost+Enet[alpha=0.6]
SIX3	CoxBoost+Enet[alpha=0.6]
SLC16A6	CoxBoost+Enet[alpha=0.6]
SLC7A8	CoxBoost+Enet[alpha=0.6]
SOX11	CoxBoost+Enet[alpha=0.6]
TMEM158	CoxBoost+Enet[alpha=0.6]
UGT8	CoxBoost+Enet[alpha=0.6]
VASH2	CoxBoost+Enet[alpha=0.6]
ZIC1	CoxBoost+Enet[alpha=0.6]
ABAT	CoxBoost+Enet[alpha=0.7]
CAMK2N1	CoxBoost+Enet[alpha=0.7]
COL9A3	CoxBoost+Enet[alpha=0.7]
CTSV	CoxBoost+Enet[alpha=0.7]
CYP2B7P	CoxBoost+Enet[alpha=0.7]
DACH1	CoxBoost+Enet[alpha=0.7]
DNAJC12	CoxBoost+Enet[alpha=0.7]
EEF1A2	CoxBoost+Enet[alpha=0.7]
FAM110B	CoxBoost+Enet[alpha=0.7]
GATA3	CoxBoost+Enet[alpha=0.7]
GREB1	CoxBoost+Enet[alpha=0.7]
HSD17B2	CoxBoost+Enet[alpha=0.7]
IGFBP4	CoxBoost+Enet[alpha=0.7]
MAPT	CoxBoost+Enet[alpha=0.7]
MATN3	CoxBoost+Enet[alpha=0.7]
MISP	CoxBoost+Enet[alpha=0.7]
MRAS	CoxBoost+Enet[alpha=0.7]
NAT1	CoxBoost+Enet[alpha=0.7]
NOVA1	CoxBoost+Enet[alpha=0.7]
PP14571	CoxBoost+Enet[alpha=0.7]
PRSS23	CoxBoost+Enet[alpha=0.7]
SCUBE2	CoxBoost+Enet[alpha=0.7]
SERPINA5	CoxBoost+Enet[alpha=0.7]
SERPINA6	CoxBoost+Enet[alpha=0.7]
SIX3	CoxBoost+Enet[alpha=0.7]
SLC16A6	CoxBoost+Enet[alpha=0.7]
SLC7A8	CoxBoost+Enet[alpha=0.7]
SOX11	CoxBoost+Enet[alpha=0.7]
TMEM158	CoxBoost+Enet[alpha=0.7]
UGT8	CoxBoost+Enet[alpha=0.7]
VASH2	CoxBoost+Enet[alpha=0.7]
ZIC1	CoxBoost+Enet[alpha=0.7]
ABAT	CoxBoost+Enet[alpha=0.8]
CAMK2N1	CoxBoost+Enet[alpha=0.8]
COL9A3	CoxBoost+Enet[alpha=0.8]
CTSV	CoxBoost+Enet[alpha=0.8]
CYP2B7P	CoxBoost+Enet[alpha=0.8]
DACH1	CoxBoost+Enet[alpha=0.8]
DNAJC12	CoxBoost+Enet[alpha=0.8]
EEF1A2	CoxBoost+Enet[alpha=0.8]
FAM110B	CoxBoost+Enet[alpha=0.8]
GATA3	CoxBoost+Enet[alpha=0.8]
GREB1	CoxBoost+Enet[alpha=0.8]
HSD17B2	CoxBoost+Enet[alpha=0.8]
IGFBP4	CoxBoost+Enet[alpha=0.8]
MAPT	CoxBoost+Enet[alpha=0.8]
MATN3	CoxBoost+Enet[alpha=0.8]
MISP	CoxBoost+Enet[alpha=0.8]
MRAS	CoxBoost+Enet[alpha=0.8]
NAT1	CoxBoost+Enet[alpha=0.8]
NOVA1	CoxBoost+Enet[alpha=0.8]
PP14571	CoxBoost+Enet[alpha=0.8]
PRSS23	CoxBoost+Enet[alpha=0.8]
SCUBE2	CoxBoost+Enet[alpha=0.8]
SERPINA5	CoxBoost+Enet[alpha=0.8]
SERPINA6	CoxBoost+Enet[alpha=0.8]
SIX3	CoxBoost+Enet[alpha=0.8]
SLC16A6	CoxBoost+Enet[alpha=0.8]
SLC7A8	CoxBoost+Enet[alpha=0.8]
SOX11	CoxBoost+Enet[alpha=0.8]
TMEM158	CoxBoost+Enet[alpha=0.8]
UGT8	CoxBoost+Enet[alpha=0.8]
VASH2	CoxBoost+Enet[alpha=0.8]
ZIC1	CoxBoost+Enet[alpha=0.8]
ABAT	Enet[alpha=0.8]
C4A_C4B_C4B_2	Enet[alpha=0.8]
CAMK2N1	Enet[alpha=0.8]
CHST15	Enet[alpha=0.8]
COL9A3	Enet[alpha=0.8]
CTSV	Enet[alpha=0.8]
CYP2B7P	Enet[alpha=0.8]
DACH1	Enet[alpha=0.8]
DNAJC12	Enet[alpha=0.8]
EEF1A2	Enet[alpha=0.8]
FAM110B	Enet[alpha=0.8]
GAMT	Enet[alpha=0.8]
GATA3	Enet[alpha=0.8]
GREB1	Enet[alpha=0.8]
HSD17B2	Enet[alpha=0.8]
IGFBP4	Enet[alpha=0.8]
IL6ST	Enet[alpha=0.8]
KCNE4	Enet[alpha=0.8]
MAPT	Enet[alpha=0.8]
MATN3	Enet[alpha=0.8]
MISP	Enet[alpha=0.8]
MRAS	Enet[alpha=0.8]
NAT1	Enet[alpha=0.8]
NOVA1	Enet[alpha=0.8]
PP14571	Enet[alpha=0.8]
PRSS23	Enet[alpha=0.8]
SCUBE2	Enet[alpha=0.8]
SERPINA5	Enet[alpha=0.8]
SERPINA6	Enet[alpha=0.8]
SIX3	Enet[alpha=0.8]
SLC16A6	Enet[alpha=0.8]
SLC44A4	Enet[alpha=0.8]
SLC7A8	Enet[alpha=0.8]
SOX11	Enet[alpha=0.8]
STC2	Enet[alpha=0.8]
TMEM158	Enet[alpha=0.8]
TMSB15B	Enet[alpha=0.8]
UGT8	Enet[alpha=0.8]
VASH2	Enet[alpha=0.8]
ZIC1	Enet[alpha=0.8]
ABAT	Enet[alpha=0.9]
CAMK2N1	Enet[alpha=0.9]
CHST15	Enet[alpha=0.9]
COL9A3	Enet[alpha=0.9]
CTSV	Enet[alpha=0.9]
CYP2B7P	Enet[alpha=0.9]
DACH1	Enet[alpha=0.9]
DNAJC12	Enet[alpha=0.9]
EEF1A2	Enet[alpha=0.9]
FAM110B	Enet[alpha=0.9]
GAMT	Enet[alpha=0.9]
GATA3	Enet[alpha=0.9]
GREB1	Enet[alpha=0.9]
HSD17B2	Enet[alpha=0.9]
IGFBP4	Enet[alpha=0.9]
MAPT	Enet[alpha=0.9]
MATN3	Enet[alpha=0.9]
MISP	Enet[alpha=0.9]
MRAS	Enet[alpha=0.9]
NAT1	Enet[alpha=0.9]
PP14571	Enet[alpha=0.9]
PRSS23	Enet[alpha=0.9]
SCUBE2	Enet[alpha=0.9]
SERPINA5	Enet[alpha=0.9]
SERPINA6	Enet[alpha=0.9]
SIX3	Enet[alpha=0.9]
SLC16A6	Enet[alpha=0.9]
SLC7A8	Enet[alpha=0.9]
SOX11	Enet[alpha=0.9]
TMEM158	Enet[alpha=0.9]
UGT8	Enet[alpha=0.9]
VASH2	Enet[alpha=0.9]
ABAT	Lasso
C4A_C4B_C4B_2	Lasso
CAMK2N1	Lasso
CHST15	Lasso
COL9A3	Lasso
CTSV	Lasso
CYP2B7P	Lasso
DACH1	Lasso
DNAJC12	Lasso
EEF1A2	Lasso
FAM110B	Lasso
GAMT	Lasso
GATA3	Lasso
GREB1	Lasso
HSD17B2	Lasso
IGFBP4	Lasso
IL6ST	Lasso
KCNE4	Lasso
MAPT	Lasso
MATN3	Lasso
MISP	Lasso
MRAS	Lasso
NAT1	Lasso
NOVA1	Lasso
PP14571	Lasso
PRSS23	Lasso
SCUBE2	Lasso
SERPINA5	Lasso
SERPINA6	Lasso
SIX3	Lasso
SLC16A6	Lasso
SLC7A8	Lasso
SOX11	Lasso
TMEM158	Lasso
TMSB15B	Lasso
UGT8	Lasso
VASH2	Lasso
ZIC1	Lasso
ABAT	Enet[alpha=0.7]
C4A_C4B_C4B_2	Enet[alpha=0.7]
CAMK2N1	Enet[alpha=0.7]
CHST15	Enet[alpha=0.7]
COL4A5	Enet[alpha=0.7]
COL9A3	Enet[alpha=0.7]
CRIP1	Enet[alpha=0.7]
CTSV	Enet[alpha=0.7]
CYP2B7P	Enet[alpha=0.7]
DACH1	Enet[alpha=0.7]
DNAJC12	Enet[alpha=0.7]
EEF1A2	Enet[alpha=0.7]
FAM110B	Enet[alpha=0.7]
GAMT	Enet[alpha=0.7]
GATA3	Enet[alpha=0.7]
GREB1	Enet[alpha=0.7]
HSD17B2	Enet[alpha=0.7]
HSPB1	Enet[alpha=0.7]
IGFBP4	Enet[alpha=0.7]
IL6ST	Enet[alpha=0.7]
KCNE4	Enet[alpha=0.7]
MAPT	Enet[alpha=0.7]
MATN3	Enet[alpha=0.7]
MISP	Enet[alpha=0.7]
MRAS	Enet[alpha=0.7]
MUC1	Enet[alpha=0.7]
NAT1	Enet[alpha=0.7]
NOVA1	Enet[alpha=0.7]
PADI2	Enet[alpha=0.7]
PP14571	Enet[alpha=0.7]
PRSS23	Enet[alpha=0.7]
SCGB1D2	Enet[alpha=0.7]
SCUBE2	Enet[alpha=0.7]
SERPINA5	Enet[alpha=0.7]
SERPINA6	Enet[alpha=0.7]
SIX3	Enet[alpha=0.7]
SLC16A6	Enet[alpha=0.7]
SLC39A6	Enet[alpha=0.7]
SLC44A4	Enet[alpha=0.7]
SLC7A8	Enet[alpha=0.7]
SOX11	Enet[alpha=0.7]
STC2	Enet[alpha=0.7]
TMEM158	Enet[alpha=0.7]
TMSB15B	Enet[alpha=0.7]
TTLL4	Enet[alpha=0.7]
UGT8	Enet[alpha=0.7]
VASH2	Enet[alpha=0.7]
ZIC1	Enet[alpha=0.7]
ABAT	CoxBoost+Enet[alpha=0.9]
CAMK2N1	CoxBoost+Enet[alpha=0.9]
COL9A3	CoxBoost+Enet[alpha=0.9]
CTSV	CoxBoost+Enet[alpha=0.9]
CYP2B7P	CoxBoost+Enet[alpha=0.9]
DACH1	CoxBoost+Enet[alpha=0.9]
DNAJC12	CoxBoost+Enet[alpha=0.9]
EEF1A2	CoxBoost+Enet[alpha=0.9]
FAM110B	CoxBoost+Enet[alpha=0.9]
GATA3	CoxBoost+Enet[alpha=0.9]
GREB1	CoxBoost+Enet[alpha=0.9]
HSD17B2	CoxBoost+Enet[alpha=0.9]
IGFBP4	CoxBoost+Enet[alpha=0.9]
MAPT	CoxBoost+Enet[alpha=0.9]
MATN3	CoxBoost+Enet[alpha=0.9]
MISP	CoxBoost+Enet[alpha=0.9]
MRAS	CoxBoost+Enet[alpha=0.9]
NAT1	CoxBoost+Enet[alpha=0.9]
NOVA1	CoxBoost+Enet[alpha=0.9]
PP14571	CoxBoost+Enet[alpha=0.9]
PRSS23	CoxBoost+Enet[alpha=0.9]
SCUBE2	CoxBoost+Enet[alpha=0.9]
SERPINA5	CoxBoost+Enet[alpha=0.9]
SERPINA6	CoxBoost+Enet[alpha=0.9]
SIX3	CoxBoost+Enet[alpha=0.9]
SLC16A6	CoxBoost+Enet[alpha=0.9]
SLC7A8	CoxBoost+Enet[alpha=0.9]
SOX11	CoxBoost+Enet[alpha=0.9]
TMEM158	CoxBoost+Enet[alpha=0.9]
UGT8	CoxBoost+Enet[alpha=0.9]
VASH2	CoxBoost+Enet[alpha=0.9]
ZIC1	CoxBoost+Enet[alpha=0.9]
ABAT	CoxBoost+Lasso
CAMK2N1	CoxBoost+Lasso
COL9A3	CoxBoost+Lasso
CTSV	CoxBoost+Lasso
CYP2B7P	CoxBoost+Lasso
DACH1	CoxBoost+Lasso
DNAJC12	CoxBoost+Lasso
EEF1A2	CoxBoost+Lasso
FAM110B	CoxBoost+Lasso
GATA3	CoxBoost+Lasso
GREB1	CoxBoost+Lasso
HSD17B2	CoxBoost+Lasso
IGFBP4	CoxBoost+Lasso
MAPT	CoxBoost+Lasso
MATN3	CoxBoost+Lasso
MISP	CoxBoost+Lasso
MRAS	CoxBoost+Lasso
NAT1	CoxBoost+Lasso
NOVA1	CoxBoost+Lasso
PP14571	CoxBoost+Lasso
PRSS23	CoxBoost+Lasso
SCUBE2	CoxBoost+Lasso
SERPINA5	CoxBoost+Lasso
SERPINA6	CoxBoost+Lasso
SIX3	CoxBoost+Lasso
SLC16A6	CoxBoost+Lasso
SLC7A8	CoxBoost+Lasso
SOX11	CoxBoost+Lasso
TMEM158	CoxBoost+Lasso
UGT8	CoxBoost+Lasso
VASH2	CoxBoost+Lasso
ZIC1	CoxBoost+Lasso
ABAT	Lasso+plsRcox
C4A_C4B_C4B_2	Lasso+plsRcox
CAMK2N1	Lasso+plsRcox
CHST15	Lasso+plsRcox
COL9A3	Lasso+plsRcox
CTSV	Lasso+plsRcox
CYP2B7P	Lasso+plsRcox
DACH1	Lasso+plsRcox
[truncated: 2,785 more rows]

## Sheet: Supplementary Table 6
Supplementary Table 6： 327 genes shares similar effect on downstream genes with the input data when it is knocked down/out.
[truncated: 422 more rows]

[truncated: 4 more sheets: Supplementary Table 7, Supplementary Table 8, Supplementary Table 9, Supplementary Table 10]
